# Supplementary material for: Confounding Factors in the Transcriptome Analysis of an In-Vivo Exposure Experiment
Source: PLoS One. 2016 Jan 20;11(1):e0145252. doi: 10.1371/journal.pone.0145252 (PMC4720430; doi:10.1371/journal.pone.0145252)
Supplement: S1 Table — (XLSX) [file pone.0145252.s005.xlsx]

## Sheet: Sheet1
S1 Table: Complete experiment set up
Genotype	UV-B exposure (J/m2)	Mouse (#)	Recovery time (hours)
			Early					Late
			0	1	2	3	4	5	7.5	9	10.5	12
WT	540 (high)	32	1	1	1	1	1	1
		38	1	1	1	1	1	1
		44	1	1	1	1	1	1
		50	1	1	1	1	1	1
	None	31	1	1	1	1	1	1
		37	1	1	1	1	1	1
		43	1	1	1	1	1	1
		55	1	1	1	1	1	1
	90 (low)	8	1						1	1	1	1
		14	1						1	1	1	1
		20	1						1	1	1	1
		26	1						1	1	1	1
	None	1	1						1	1	1	1
		13	1						1	1	1	1
		19	1						1	1	1	1	Liver contamination
		25	1						1	1	1	1
tp53-72P	540 (high)	36	1	1	1	1	1	1
		42	1	1	1	1	1	1					Female
		48	1	1	1	1	1	1
		54	1	1	1	1	1	1
	None	35	1	1	1	1	1	1
		41	1	1	1	1	1	1
		47	1	1	1	1	1	1
		53	1	1	1	1	1	1
	90 (low)	6	1						1	1	1	1
		12	1						1	1	1	1
		18	1						1	1	1	1
		24	1						1	1	1	1
	None	5	1						1	1	1	1
		11	1						1	1	1	1
		17	1						1	1	1	1
		23	1						1	1	1	1
tp53-72R	540 (high)	34	1	1	1	1	1	1
		40	1	1	1	1	1	1
		46	1	1	1	1	1	1
		52	1	1	1	1	1	1
	None	33	1	1	1	1	1	1
		39	1	1	1	1	1	1
		45	1	1	1	1	1	1
		51	1	1	1	1	1	1					Female
	90 (low)	4	1						1	1	1	1
		10	1						1	1	1	1
		16	1						1	1	1	1
		28	1						1	1	1	1
	None	3	1						1	1	1	1
		15	1						1	1	1	1
		21	1						1	1	1	1
		27	1						1	1	1	1
