# Supplementary material for: Confounding Factors in the Transcriptome Analysis of an In-Vivo Exposure Experiment
Source: PLoS One. 2016 Jan 20;11(1):e0145252. doi: 10.1371/journal.pone.0145252 (PMC4720430; doi:10.1371/journal.pone.0145252)
Supplement: S2 Table — (XLSX) [file pone.0145252.s006.xlsx]

## Sheet: Table 2 RNA yields
Table S2: RNA yields
sampleID	group	mouse	genotype	UV	time	RINe	rRNA yield ng/µl	mRNA yield ng/µl
1	1	1	WT	0	0	8.1	57	115.2
3	1	13	WT	0	0	7.3	148.86	117.3
4	1	19	WT	0	0	7.1	59.61	89.5
5	1	25	WT	0	0	7.8	76.64	138.5
31	1	1	WT	0	7.5	7	143.82	156.7
33	1	13	WT	0	7.5	7.8	73.74	155.9
34	1	19	WT	0	7.5	6.9	94.39	104.7
35	1	25	WT	0	7.5	7.9	76.1	122.7
61	1	1	WT	0	9	8.5	82.95	168.8
63	1	13	WT	0	9	8.4	112.88	173.7
64	1	19	WT	0	9	6.8	63.27	139.9
65	1	25	WT	0	9	7.1	49.88	133.5
91	1	1	WT	0	10.5	6.4	175.31	127.3
93	1	13	WT	0	10.5	6.6	100.68	188.9
94	1	19	WT	0	10.5	7.4	216.26	100.3
95	1	25	WT	0	10.5	7.3	81.67	143.1
121	1	1	WT	0	12	7.6	57.12	175
123	1	13	WT	0	12	8.3	97.69	197
124	1	19	WT	0	12	7.8	78.74	130.6
125	1	25	WT	0	12	8.4	63.98	131.3
151	1	1	WT	0	13.5	5.1	87.46	116.2
153	1	13	WT	0	13.5	5.1	133.17	171.4
154	1	19	WT	0	13.5	5.1	63.19	138.3
155	1	25	WT	0	13.5	5.3	93.96	145.4
7	2	8	WT	laag	0	8.7	169.64	100.8
8	2	14	WT	laag	0	6.5	53.86	85.1
9	2	20	WT	laag	0	7.8	56.46	82.2
10	2	26	WT	laag	0	6.9	74.87	142.7
37	2	8	WT	laag	7.5	7.1	74.71	139.4
38	2	14	WT	laag	7.5	8.1	91.65	127
39	2	20	WT	laag	7.5	8.2	105.7	124.9
40	2	26	WT	laag	7.5	7.2	80.82	125.3
67	2	8	WT	laag	9	7.1	77.02	86.3
68	2	14	WT	laag	9	7.9	55.78	132.8
69	2	20	WT	laag	9	6.8	70.62	148.6
70	2	26	WT	laag	9	8.3	59.51	158
97	2	8	WT	laag	10.5	6	96.51	123.5
98	2	14	WT	laag	10.5	6.6	62.81	135.8
99	2	20	WT	laag	10.5	7.6	70.53	98.5
100	2	26	WT	laag	10.5	7.5	77.72	163.5
127	2	8	WT	laag	12	7.7	78.57	159.2
128	2	14	WT	laag	12	8.4	134.16	134.3
129	2	20	WT	laag	12	8.5	74.64	162.4
130	2	26	WT	laag	12	6.9	72.73	122.7
157	2	8	WT	laag	13.5	4	71.96	138.5
158	2	14	WT	laag	13.5	4.2	52.91	140.3
159	2	20	WT	laag	13.5	5.7	97.26	103.5
160	2	26	WT	laag	13.5	5.4	81.71	160.2
181	7	31	WT	0	0	7.5	208.28	83.7
182	7	37	WT	0	0	7.6	55.9	95.9
183	7	43	WT	0	0	9.1	83.09	131.4
185	7	55	WT	0	0	8.6	53.55	135.87
211	7	31	WT	0	1	8.1	89.75	135.1
212	7	37	WT	0	1	7.9	48.58	134.4
213	7	43	WT	0	1	8.9	110.81	146.8
215	7	55	WT	0	1	8.9	123.79	125.35
241	7	31	WT	0	2	7.9	59.39	161
242	7	37	WT	0	2	7.1	46.04	117.8
243	7	43	WT	0	2	8.7	71.28	160.8
245	7	55	WT	0	2	8.2	99.73	178.95
271	7	31	WT	0	3	6.8	91.05	105.2
272	7	37	WT	0	3	7	52.8	110.6
273	7	43	WT	0	3	7.8	71.3	139.1
275	7	55	WT	0	3	8.2	73.45	157.93
301	7	31	WT	0	4	6.2	72.86	105
302	7	37	WT	0	4	6.8	40.17	133
303	7	43	WT	0	4	8.1	68.51	130.7
305	7	55	WT	0	4	7.4	84.72	124.6
331	7	31	WT	0	5	8.7	106.89	149
332	7	37	WT	0	5	6.3	47.67	114.4
333	7	43	WT	0	5	8	82.23	148.6
335	7	55	WT	0	5	8.6	128.9	182.46
186	8	32	WT	hoog	0	8.4	64.87	91.3
187	8	38	WT	hoog	0	8.9	58.98	139.4
188	8	44	WT	hoog	0	9	70.81	135.5
189	8	50	WT	hoog	0	7.5	59.42	71
216	8	32	WT	hoog	1	8.8	170.94	143.3
217	8	38	WT	hoog	1	8.3	77.23	136.2
218	8	44	WT	hoog	1	8.7	98.83	137
219	8	50	WT	hoog	1	8.1	53.53	120.3
246	8	32	WT	hoog	2	6.9	43.49	126.6
247	8	38	WT	hoog	2	7.8	53.27	117.3
248	8	44	WT	hoog	2	7.7	54.54	102.48
249	8	50	WT	hoog	2	6.4	34.07	93.1
276	8	32	WT	hoog	3	6.3	131.73	96.2
277	8	38	WT	hoog	3	6.2	45.88	116.5
278	8	44	WT	hoog	3	6	52.05	96.05
279	8	50	WT	hoog	3	6.5	44.15	137
306	8	32	WT	hoog	4	6.1	55.45	137.6
307	8	38	WT	hoog	4	6.9	109.88	104.9
308	8	44	WT	hoog	4	4.4	96.99	118.07
309	8	50	WT	hoog	4	6.7	50.36	137.2
336	8	32	WT	hoog	5	6.9	57.1	149.9
337	8	38	WT	hoog	5	6.7	41.56	115
338	8	44	WT	hoog	5	7.7	77.73	123.55
339	8	50	WT	hoog	5	6.6	91.47	115.7
11	3	3	72R	0	0	8.4	46.49	78
13	3	15	72R	0	0	8.5	182.97	83
14	3	21	72R	0	0	8.3	147.4	133.4
15	3	27	72R	0	0	7	85.9	108
41	3	3	72R	0	7.5	5.8	105.13	65.7
43	3	15	72R	0	7.5	8.9	85.09	120.1
44	3	21	72R	0	7.5	8	53.45	116.3
45	3	27	72R	0	7.5	7.5	56.53	142.8
71	3	3	72R	0	9	6.7	100.95	119.5
73	3	15	72R	0	9	7.5	80.81	196.5
74	3	21	72R	0	9	7.5	61.07	133.5
75	3	27	72R	0	9	6.9	96.24	123.2
101	3	3	72R	0	10.5	6.5	67.09	134.8
103	3	15	72R	0	10.5	7.3	80.46	187.2
104	3	21	72R	0	10.5	7.4	55.75	114
105	3	27	72R	0	10.5	6.9	67.81	163.9
131	3	3	72R	0	12	8.8	124.25	104
133	3	15	72R	0	12	8.1	44.75	157.6
134	3	21	72R	0	12	6.4	93.19	101.1
135	3	27	72R	0	12	6.7	32.53	126.6
161	3	3	72R	0	13.5	6	64	103.9
163	3	15	72R	0	13.5	5	56.2	110.4
164	3	21	72R	0	13.5	5.9	95.43	125.8
165	3	27	72R	0	13.5	4.4	109.09	102.9
16	4	4	72R	laag	0	8.5	55.46	68.6
17	4	10	72R	laag	0	7.3	88.65	126.8
18	4	16	72R	laag	0	8.1	100.58	135.5
20	4	28	72R	laag	0	7.4	49.74	99.03
46	4	4	72R	laag	7.5	7.8	77.94	145.5
47	4	10	72R	laag	7.5	7.3	92.94	105.8
48	4	16	72R	laag	7.5	8.4	84.95	158.4
50	4	28	72R	laag	7.5	7.8	43.07	128.5
76	4	4	72R	laag	9	6.4	60.48	123
77	4	10	72R	laag	9	6.9	58.61	136.6
78	4	16	72R	laag	9	7.3	43.57	125.3
80	4	28	72R	laag	9	6.8	47.29	112.4
106	4	4	72R	laag	10.5	7.1	48.36	148.1
107	4	10	72R	laag	10.5	7.9	89.51	134.7
108	4	16	72R	laag	10.5	8.2	75.99	147.8
110	4	28	72R	laag	10.5	6.2	45.64	111.9
136	4	4	72R	laag	12	7.7	53.85	132.5
137	4	10	72R	laag	12	7.5	52.49	162.9
138	4	16	72R	laag	12	7.5	72.11	121.9
140	4	28	72R	laag	12	7.1	104.62	68.7
166	4	4	72R	laag	13.5	4	88.63	96.7
167	4	10	72R	laag	13.5	5.5	85.72	148.6
168	4	16	72R	laag	13.5	5.1	99.33	109.3
170	4	28	72R	laag	13.5	4.2	56.23	98.6
191	9	33	72R	0	0	9	67.89	85.3
192	9	39	72R	0	0	6.3	37.66	65.5
193	9	45	72R	0	0	8.5	72.53	83.4
194	9	51	72R	0	0	9	80.58	124.29
221	9	33	72R	0	1	8.6	70.81	92.5
222	9	39	72R	0	1	7.8	46.52	92.5
223	9	45	72R	0	1	9	50.59	116.4
224	9	51	72R	0	1	8.7	102.22	114.48
251	9	33	72R	0	2	8.9	58.82	118.1
252	9	39	72R	0	2	7.5	53.89	66.2
253	9	45	72R	0	2	8	55.31	157.4
254	9	51	72R	0	2	8.8	145.48	183.75
281	9	33	72R	0	3	7.6	118.47	115.8
282	9	39	72R	0	3	7.1	65.88	114.5
283	9	45	72R	0	3	7.9	66.59	154.5
284	9	51	72R	0	3	8.3	80.71	146.83
311	9	33	72R	0	4	8.5	99.12	177.1
312	9	39	72R	0	4	6.5	48.58	111.5
313	9	45	72R	0	4	8.5	103.93	196
314	9	51	72R	0	4	8.9	67.7	130.02
341	9	33	72R	0	5	7.3	58.59	130.4
342	9	39	72R	0	5	7	59.98	77
343	9	45	72R	0	5	7.5	64.43	163.3
344	9	51	72R	0	5	8.3	80.82	161.9
196	10	34	72R	hoog	0	8.3	67.16	101.5
197	10	40	72R	hoog	0	7.4	39.96	84.8
198	10	46	72R	hoog	0	8.4	109.69	126.6
199	10	52	72R	hoog	0	8.7	59.2	76.54
226	10	34	72R	hoog	1	8.4	88.44	135.8
227	10	40	72R	hoog	1	8	56.3	111
228	10	46	72R	hoog	1	8.5	81.97	169.2
229	10	52	72R	hoog	1	8	174.33	83.1
256	10	34	72R	hoog	2	7.4	84.4	141.3
257	10	40	72R	hoog	2	7.6	33.25	97.7
258	10	46	72R	hoog	2	7.7	57.38	151.1
259	10	52	72R	hoog	2	7.5	33.46	120.72
286	10	34	72R	hoog	3	6.2	46.06	113.4
287	10	40	72R	hoog	3	6.5	81.15	108.1
288	10	46	72R	hoog	3	7.4	72.3	179.2
289	10	52	72R	hoog	3	7.6	78.45	116.51
316	10	34	72R	hoog	4	7.1	58.47	133.7
317	10	40	72R	hoog	4	6.9	51.66	119
318	10	46	72R	hoog	4	7.8	126.83	123.6
319	10	52	72R	hoog	4	8	58.48	115.68
346	10	34	72R	hoog	5	6.9	253.29	72.2
347	10	40	72R	hoog	5	6.6	52.97	90.9
348	10	46	72R	hoog	5	7.1	85.65	142.3
349	10	52	72R	hoog	5	8.2	53.73	113.59
21	5	5	72P	0	0	7.5	61.86	94.3
22	5	11	72P	0	0	8.6	51.06	99.7
23	5	17	72P	0	0	8.3	57.51	111.3
24	5	23	72P	0	0	7.7	184.3	111.2
51	5	5	72P	0	7.5	7.8	84.49	124.6
52	5	11	72P	0	7.5	7.9	74.84	129.5
53	5	17	72P	0	7.5	7.5	78.86	106.2
54	5	23	72P	0	7.5	7.9	71.85	101.5
81	5	5	72P	0	9	6.1	75.22	78.6
82	5	11	72P	0	9	7.2	63.24	146.3
83	5	17	72P	0	9	7.3	52.94	88.6
84	5	23	72P	0	9	6.8	92.24	125.1
111	5	5	72P	0	10.5	7.6	65.52	122.1
112	5	11	72P	0	10.5	7.4	56.41	144.3
113	5	17	72P	0	10.5	7.1	133.01	111.7
114	5	23	72P	0	10.5	6.9	81.59	110.5
141	5	5	72P	0	12	7.1	121.28	125.8
142	5	11	72P	0	12	8.8	51.23	142.3
143	5	17	72P	0	12	7.8	66.01	145.9
144	5	23	72P	0	12	8.5	86.66	140.2
171	5	5	72P	0	13.5	4.9	53.58	108.9
172	5	11	72P	0	13.5	4.6	160.28	103.9
173	5	17	72P	0	13.5	5.5	66.43	123.3
174	5	23	72P	0	13.5	5.2	64.63	105.2
26	6	6	72P	laag	0	6.6	67.83	114.9
27	6	12	72P	laag	0	7.1	67.35	96.2
28	6	18	72P	laag	0	7.5	51.77	79.3
29	6	24	72P	laag	0	8.4	62.58	105.1
56	6	6	72P	laag	7.5	7.4	44.7	137
57	6	12	72P	laag	7.5	7.9	88.99	138.1
58	6	18	72P	laag	7.5	6.4	49.7	91.1
59	6	24	72P	laag	7.5	6.9	145.41	108.9
86	6	6	72P	laag	9	6.5	67.97	151.6
87	6	12	72P	laag	9	6.6	37.23	103.6
88	6	18	72P	laag	9	7	53.27	91.4
89	6	24	72P	laag	9	6.4	73.83	104.1
116	6	6	72P	laag	10.5	6.7	72.23	156.8
117	6	12	72P	laag	10.5	7.5	67.59	118.2
118	6	18	72P	laag	10.5	7.6	142.05	109.2
119	6	24	72P	laag	10.5	7	270.16	89.9
146	6	6	72P	laag	12	7.1	99.42	130.2
147	6	12	72P	laag	12	7.3	77	104.6
148	6	18	72P	laag	12	7	55.84	112.2
149	6	24	72P	laag	12	7.4	258.09	98.1
176	6	6	72P	laag	13.5	5.8	79.88	132
177	6	12	72P	laag	13.5	4.1	53.46	103.8
178	6	18	72P	laag	13.5	5.3	90	118.3
179	6	24	72P	laag	13.5	5.8	111.91	111.4
201	11	35	72P	0	0	7.7	36.31	53.9
202	11	41	72P	0	0	8.6	121.07	117.4
203	11	47	72P	0	0	8.8	80.25	114.1
204	11	53	72P	0	0	6.5	47.04	82.13
231	11	35	72P	0	1	8.8	66.17	134.8
232	11	41	72P	0	1	8.9	116.96	99.3
233	11	47	72P	0	1	8.2	63.87	111.6
234	11	53	72P	0	1	8.1	97.41	114.25
261	11	35	72P	0	2	8.6	100	196.9
262	11	41	72P	0	2	8	80.68	93.5
263	11	47	72P	0	2	7.8	86.87	146.4
264	11	53	72P	0	2	8.6	251.42	70.1
291	11	35	72P	0	3	7.7	72.2	86.5
292	11	41	72P	0	3	6.3	42.93	75
293	11	47	72P	0	3	6.7	47.61	168.6
294	11	53	72P	0	3	7.5	60.86	106.03
321	11	35	72P	0	4	8	98.1	126.1
322	11	41	72P	0	4	7.8	136.66	98.2
323	11	47	72P	0	4	6.9	52.16	124.1
324	11	53	72P	0	4	6.9	54.01	120.67
351	11	35	72P	0	5	7.4	71.13	156.5
352	11	41	72P	0	5	6.6	54.94	110.2
353	11	47	72P	0	5	7.7	75.98	156.6
354	11	53	72P	0	5	7.3	57.61	112.59
206	12	36	72P	hoog	0	8	55.23	78.1
207	12	42	72P	hoog	0	8.7	187.29	76.3
208	12	48	72P	hoog	0	8.2	68.81	122.7
209	12	54	72P	hoog	0	7.6	64.78	120.23
236	12	36	72P	hoog	1	8.5	56.56	105.5
237	12	42	72P	hoog	1	9	177.69	103.5
238	12	48	72P	hoog	1	7.9	42.69	88.8
239	12	54	72P	hoog	1	6.6	35.06	79.04
266	12	36	72P	hoog	2	7.9	85.84	115.9
267	12	42	72P	hoog	2	7.9	122.99	95.4
268	12	48	72P	hoog	2	7.1	36.85	97
269	12	54	72P	hoog	2	7.7	49.27	117.5
296	12	36	72P	hoog	3	7.1	354.09	76.2
297	12	42	72P	hoog	3	7.5	58.85	85
298	12	48	72P	hoog	3	7.1	63.85	145.8
299	12	54	72P	hoog	3	6.4	52.82	116.7
326	12	36	72P	hoog	4	6.4	50.7	148.6
327	12	42	72P	hoog	4	8.7	96.69	119.8
328	12	48	72P	hoog	4	7	142.98	75.1
329	12	54	72P	hoog	4	6.5	62.92	92.1
356	12	36	72P	hoog	5	6.9	54.64	122.1
357	12	42	72P	hoog	5	8.2	83.16	136
358	12	48	72P	hoog	5	6.3	88.46	103.9
359	12	54	72P	hoog	5	7.2	166.74	73.9
