# Supplementary material for: Confounding Factors in the Transcriptome Analysis of an In-Vivo Exposure Experiment
Source: PLoS One. 2016 Jan 20;11(1):e0145252. doi: 10.1371/journal.pone.0145252 (PMC4720430; doi:10.1371/journal.pone.0145252)
Supplement: S3 Table — (XLSX) [file pone.0145252.s007.xlsx]

## Sheet: Heatmap_table_v9
Table S3: Top-5000 heatmap
id	Entrez	Symbol	Alternative	Description	Cluster	TDB	HSA	MMA	WT_m1_0_t0	WT_m1_0_t7.5	WT_m1_0_t9	WT_m1_0_t10.5	WT_m1_0_t12	WT_m13_0_t0	WT_m13_0_t7.5	WT_m13_0_t9	WT_m13_0_t10.5	WT_m13_0_t12	WT_m25_0_t0	WT_m25_0_t7.5	WT_m25_0_t9	WT_m25_0_t10.5	WT_m25_0_t12	WT_m31_0_t0	WT_m31_0_t1	WT_m31_0_t2	WT_m31_0_t3	WT_m31_0_t4	WT_m31_0_t5	WT_m37_0_t0	WT_m37_0_t1	WT_m37_0_t2	WT_m37_0_t3	WT_m37_0_t4	WT_m37_0_t5	WT_m43_0_t0	WT_m43_0_t1	WT_m43_0_t2	WT_m43_0_t3	WT_m43_0_t4	WT_m43_0_t5	WT_m55_0_t0	WT_m55_0_t1	WT_m55_0_t2	WT_m55_0_t3	WT_m55_0_t4	WT_m55_0_t5
BC119613	170939	AY026312	-	Mus musculus cDNA sequence AY026312, mRNA (cDNA clone MGC:141439 IMAGE:40061693), complete cds.	SC-A	-	-	-	0.012002	2.21899	0.976706	-2.805	-1.09503	2.97211	4.39046	1.29095	1.29697	1.36522	3.00758	4.12039	2.98894	3.11605	-0.778988	4.27792	2.40963	-0.227299	1.19127	-1.69855	1.71401	-1.08814	0.521704	-0.877178	-1.80034	-3.99534	-2.15388	-1.84268	1.45689	-1.77781	-0.526864	-1.60111	0.568041	-1.85931	-1.18331	-5.02578	-3.56592	-3.29096	-2.70237
XM_001474241	100040191	Gm9829	ENSMUSG00000048643	PREDICTED: Mus musculus similar to cDNA sequence AY026312 (LOC100040191), mRNA.	SC-A	-	-	-	-0.292645	1.77913	0.576622	-2.95307	-1.18686	2.75783	4.28379	1.31	1.04607	1.16409	2.62469	3.92817	2.34449	2.93849	-1.31032	4.15663	2.41099	-0.0511441	1.13408	-0.759139	1.7178	-1.12046	0.600301	-0.669144	-2.22476	-3.09653	-2.19939	-1.54546	1.52712	-1.69492	-0.54824	-1.49734	0.436583	-1.55052	-1.6219	-3.47152	-3.06817	-2.99	-2.88531
BC115545	77918	Krtap16-5	A030006N06Rik	Mus musculus keratin associated protein 16-5, mRNA (cDNA clone MGC:144393 IMAGE:40101652), complete cds.	SC-A	-	-	-	-1.2244	1.76305	0.917046	-2.32933	-1.66816	2.95925	4.26086	1.3095	1.09484	1.31101	2.63539	3.88787	2.4905	3.01742	-1.58508	3.84912	2.59334	-0.294088	1.35933	-1.86624	1.75608	-2.35796	0.611055	-2.30623	-1.70816	-2.33403	-1.75405	-1.23469	1.76134	-1.65125	-0.49706	-0.992262	0.439001	-2.76715	-1.15582	-2.94028	-2.76776	-2.45626	-2.12572
BC119198	223513	Abra	C130068O12Rik#STARS	Mus musculus actin-binding Rho activating protein, mRNA (cDNA clone MGC:155514 IMAGE:8733947), complete cds.	SC-B	-	-	-	-2.29919	0.153256	-0.00368181	2.06265	2.31465	-2.6282	-0.379867	0.78464	2.4175	2.73454	-1.8827	-0.829172	-0.261644	0.0305151	1.93894	-1.14204	-2.05497	-2.32536	-1.88865	2.15642	3.7327	-2.43423	-0.0721535	1.02588	1.54085	-2.19797	2.1233	-4.82687	-1.48669	-0.0190253	2.28303	1.65231	-3.5982	-2.88042	-0.460679	1.13054	2.61235	3.85671	-0.879072
BC027530	11811	Apobec2	Arp1	Mus musculus apolipoprotein B editing complex 2, mRNA (cDNA clone MGC:41184 IMAGE:1433092), complete cds.	SC-B	-	-	-	-2.42856	-0.0801357	-0.688954	2.02479	2.81877	-2.45086	-1.02535	0.75702	2.80019	2.31493	-1.77039	-0.809295	-0.401721	-0.614891	2.06501	-1.82727	-2.23756	-2.74066	-1.83982	3.33695	2.62254	-2.66664	0.941031	1.92779	2.27891	-2.63651	2.6533	-3.12563	-1.15208	0.406145	1.38624	0.2107	-2.41958	-2.76983	-0.407112	1.30892	3.27894	2.42657	-1.46592
BC016214	58916	Myot	5530402I04Rik#Ttid	Mus musculus myotilin, mRNA (cDNA clone MGC:28747 IMAGE:4482382), complete cds.	SC-B	-	-	-	-2.59455	-0.0299808	-0.206053	2.02987	2.38742	-3.0273	-0.632946	1.39478	2.51667	2.33218	-1.82419	-0.768274	0.116214	0.0263773	1.98451	-1.52344	-1.93417	-2.96012	-2.32392	2.72722	2.23842	-2.97868	0.661308	2.00096	1.75321	-2.62118	2.51465	-3.69952	-0.930055	0.881988	1.55148	0.602104	-2.19521	-3.0359	-0.130624	1.236	2.83579	2.26125	-0.636287
BC132658	71369	Krtap16-10	5430404J20Rik#Krtap16-3	Mus musculus keratin associated protein 16-10, mRNA (cDNA clone MGC:164289 IMAGE:40130935), complete cds.	SC-A	-	-	-	-0.52382	1.75934	0.425427	-2.17635	-1.1762	2.59828	4.16829	1.3175	0.860462	1.25315	2.55103	3.83549	2.01978	2.80644	-1.69018	3.61053	2.49426	-0.547245	1.30924	-1.27059	1.6864	-1.5954	0.607472	-1.19069	-1.38473	-2.16513	-1.96395	-1.77779	1.37007	-1.87606	-1.39794	-1.30183	0.353798	-2.30117	-1.39711	-2.71964	-2.61521	-2.26566	-1.69028
BC116219	26560	Krtap15	MGC143617#Pmg-2#Pmg2	Mus musculus keratin associated protein 15, mRNA (cDNA clone MGC:143617 IMAGE:40091298), complete cds.	SC-A	-	-	-	1.04057	1.34075	0.748566	-3.21382	-1.53849	2.6647	3.57314	0.755016	1.11529	0.954026	2.77063	3.77576	2.37305	2.22819	-0.360024	3.5383	1.69961	-0.543061	0.13812	0.0558448	0.921784	-0.792356	0.33872	0.317323	-2.35134	-3.73471	-1.59715	-0.975368	0.64333	-1.62329	-0.740512	-0.968769	0.536237	-1.17195	-1.07887	-3.91365	-3.83409	-1.51413	-1.57737
BC100538	545548	Lce3a	EG545548#MGC118457	Mus musculus late cornified envelope 3A, mRNA (cDNA clone MGC:118457 IMAGE:30288561), complete cds.	-	-	-	MM-A	0.231059	2.16804	0.760597	3.78474	0.133834	0.702985	-1.01947	-1.84856	-1.48178	-2.19551	-2.05795	-2.33093	-0.246686	1.44852	-2.07256	-0.04185	3.15676	-1.11941	-1.55108	-2.19998	1.46505	-1.39875	2.36964	-1.221	-1.40646	-1.12321	-2.55128	-4.55954	0.949832	3.39088	1.41156	0.0716255	1.63112	-1.88038	0.397683	4.19247	0.938079	0.750939	2.35099
BC061221	76722	Ckmt2	2300008A19Rik#ScCKmit	Mus musculus creatine kinase, mitochondrial 2, mRNA (cDNA clone MGC:74370 IMAGE:30296538), complete cds.	SC-B	-	-	-	-2.80116	0.516525	0.0630803	1.87219	2.28082	-3.08672	-1.03445	1.02012	1.9331	2.12509	-1.67769	-0.234506	0.409963	-0.482963	1.49031	-1.58132	-1.99286	-3.08184	-2.21109	2.50123	2.03774	-3.19706	1.35421	2.14303	1.91749	-2.7506	2.31347	-3.35298	-0.316993	0.906245	1.17413	0.752899	-2.16249	-3.26405	0.389918	0.957978	3.1057	2.42662	-0.463081
AK009857	66106	Smpx	1010001C09Rik#Csl	Mus musculus adult male tongue cDNA, RIKEN full-length enriched library, clone:2310046N05 product:small muscle protein, X-linked, full insert sequence.	SC-B	-	-	-	-2.76113	-0.239114	-0.589475	1.74407	2.07513	-2.45211	-0.587175	1.13094	2.6845	1.88536	-1.53378	-0.550092	-0.0493762	0.103625	1.97127	-1.61864	-2.01612	-2.82138	-2.1092	3.29215	1.61161	-2.81856	1.0553	1.96801	1.98463	-1.98197	2.33371	-4.23395	-0.708447	0.913129	1.78182	0.536763	-2.2854	-2.8507	-0.0361823	1.288	2.80478	2.4014	-1.3234
BC115787	170651	Krtap16-1	-	Mus musculus keratin associated protein 16-1, mRNA (cDNA clone MGC:144702 IMAGE:40105094), complete cds.	SC-A	TD-B	-	-	-1.44164	1.80836	0.609439	-1.69724	-1.41543	2.51566	4.02984	1.08986	0.823442	0.810221	2.5395	3.7136	2.34951	2.85425	-1.76452	3.67079	2.49633	-0.584067	0.872344	-1.36384	1.6738	-1.79386	0.455707	-1.71129	-1.55401	-1.85653	-1.28067	-1.53878	1.62369	-1.58537	-0.752225	-1.15633	-0.164465	-2.18194	-1.22755	-2.44186	-2.36519	-2.11024	-1.94929
XM_896462	621595	Krtap19-7	EG621595	PREDICTED: Mus musculus predicted gene, EG621595, transcript variant 3 (EG621595), mRNA.	SC-A	-	-	-	0.312072	1.44779	0.344542	-2.24994	-0.312406	2.27958	3.61927	0.86415	0.469669	0.564636	2.38209	3.46941	2.12563	2.59293	-0.889703	3.62172	1.93024	-0.00677928	0.865038	0.390933	1.29955	-0.505608	0.25463	0.312419	-2.68047	-3.72275	-1.5376	-1.47946	1.03339	-1.19341	-0.83183	-1.55171	0.430201	-0.58181	-1.83068	-3.6961	-2.87736	-2.46399	-2.19828
BC120485	16681	Krt2	BB005427#Krt2-17#Krt2-2#Krt2e	Mus musculus keratin 2, mRNA (cDNA clone MGC:155722 IMAGE:40129408), complete cds.	-	-	-	MM-A	-2.1135	-1.02269	-0.892235	1.35569	4.23528	-1.50141	-1.9513	-1.47504	-0.952739	-1.06885	-1.52437	-0.753381	-0.623282	0.0196565	2.60194	-1.69112	0.0674314	1.82413	3.52871	2.74987	2.11938	-1.60396	0.139134	1.23087	2.7467	3.52919	4.46822	-2.11355	-1.76123	-1.84582	-1.09544	0.208275	-0.789281	-1.4982	-1.53422	-1.54482	0.243681	-0.497294	-1.21442
XM_001474233	100040346	Gm2724	-	PREDICTED: Mus musculus similar to keratin associated protein 20-2 (LOC100040346), mRNA.	SC-A	-	-	-	0.891942	1.32646	-0.0345664	-2.06652	0.806337	1.86616	3.04918	0.472952	0.55912	0.594731	2.07463	3.04578	1.90289	2.26094	-0.328783	3.96498	1.5268	0.448943	0.0653606	0.687776	1.21192	0.251101	0.249438	0.850636	-2.72615	-4.48967	-1.46749	-1.61158	0.736379	-0.78183	-0.704135	-1.83115	0.520738	0.166843	-1.93141	-3.74955	-2.43735	-2.23924	-3.1326
XM_897455	622998	Gm6381	EG622998	PREDICTED: Mus musculus predicted gene, EG622998 (EG622998), mRNA.	SC-A	-	-	-	0.804623	1.34948	0.251513	-1.99215	0.149092	2.14587	3.39697	0.609264	0.668235	0.499222	2.29688	3.31393	2.26333	2.46097	-0.400367	3.45238	1.46084	0.202818	0.387147	0.5793	1.07269	-0.243523	0.190139	0.616936	-2.41447	-4.23973	-1.33366	-1.52053	0.640208	-0.959825	-0.624738	-1.76336	0.485231	-0.0568943	-2.06687	-3.80187	-2.81725	-2.33548	-2.72637
XM_897466	623011	Gm6383	EG623011	PREDICTED: Mus musculus predicted gene, EG623011 (EG623011), mRNA.	SC-A	-	-	-	0.739675	1.25119	0.153844	-2.06772	0.21667	2.14045	3.27557	0.637773	0.647089	0.386851	2.30919	3.25443	2.27219	2.42438	-0.341343	3.43583	1.55129	0.233048	0.455137	0.754375	1.08263	-0.227246	0.213446	0.686384	-2.44415	-4.35738	-1.32323	-1.45644	0.606395	-1.00023	-0.639992	-1.74157	0.538159	-0.0181586	-2.06111	-3.85479	-2.7242	-2.34475	-2.66368
BC118027	244923	Klhl31	9830147P19Rik#D930047P17Rik#Kbtbd1	Mus musculus kelch-like 31 (Drosophila), mRNA (cDNA clone MGC:143762 IMAGE:40093075), complete cds.	SC-B	-	-	-	-2.8145	0.547477	-0.393658	2.4127	1.86801	-1.70941	-0.688037	1.62461	2.46231	1.59223	-1.70946	-0.365734	0.000740412	0.011118	1.62837	-1.54102	-2.03169	-2.87696	-2.11308	3.27966	2.36297	-2.90183	0.849733	2.00609	0.922774	-1.81232	1.64575	-3.34527	-0.95779	1.01704	1.48409	-0.392806	-2.8967	-2.5503	0.210904	1.36684	2.51928	2.35774	-1.06989
XM_897479	623026	Gm6385	EG623026	PREDICTED: Mus musculus predicted gene, EG623026 (EG623026), mRNA.	SC-A	-	-	-	0.790217	1.36579	0.107167	-2.10539	0.257131	2.0458	3.27952	0.657239	0.600336	0.487498	2.26689	3.20646	2.20157	2.34984	-0.358867	3.37893	1.40897	0.123633	0.358586	0.707268	1.20744	-0.109067	0.16398	0.690002	-2.74659	-4.28919	-1.38541	-1.24121	0.734434	-0.86765	-0.736385	-1.80484	0.536138	0.00709623	-1.9345	-3.56259	-2.71503	-2.2561	-2.81911
BC104262	23927	Krtap14	AA589630#MGC129168#MGC129169#Pmg1#mKAP13	Mus musculus keratin associated protein 14, mRNA (cDNA clone MGC:129168 IMAGE:40040069), complete cds.	SC-A	-	-	-	0.874327	0.880578	0.63618	-2.50979	-1.33485	2.47629	3.51758	0.544484	1.13221	0.997514	2.64638	3.54615	2.12613	2.14045	-0.488599	3.93834	1.45581	-0.654662	0.752178	0.148635	0.724498	-1.06301	0.123834	0.189485	-3.21293	-2.95589	-1.717	-1.04225	0.638387	-1.63826	-0.945778	-1.16119	0.250638	-0.989884	-1.17715	-2.9646	-3.06283	-1.39466	-1.42673
BC061144	17906	Myl2	MLC-2#MLC-2v#Mlc2v#Mylpc	Mus musculus myosin, light polypeptide 2, regulatory, cardiac, slow, mRNA (cDNA clone MGC:74276 IMAGE:30301284), complete cds.	-	-	-	-	-1.52126	-1.15246	-0.218841	2.08788	0.394274	-1.0542	0.899894	-1.16821	4.74232	2.42591	-1.25948	0.759073	-0.633202	-0.750476	3.7726	-0.576256	-1.32898	-1.62112	-1.10144	2.86779	1.65781	-1.52236	-1.17275	1.06669	1.32196	-1.39432	-0.190049	-1.59246	-1.57598	-1.81353	4.33573	-1.89109	-2.31107	-1.34623	-1.40997	2.56418	0.752765	0.493407	-1.53654
XM_001474332	68637	1110025L11Rik	-	PREDICTED: Mus musculus RIKEN cDNA 1110025L11 gene (1110025L11Rik), mRNA.	SC-A	-	-	-	1.34541	1.12275	-1.32543	-1.61783	0.982959	1.09736	3.07889	0.519785	0.393176	0.594001	1.84249	2.83662	1.93972	2.08897	0.157195	4.15695	1.99377	0.169797	0.704156	0.682461	1.48317	0.316199	0.372004	0.391879	-1.85222	-3.05566	-1.58654	-2.06242	0.698236	-1.64271	-1.15381	-2.10543	0.318164	0.32213	-2.23167	-3.52492	-2.11427	-2.48848	-2.84684
BC116200	170654	Krtap16-4	-	Mus musculus keratin associated protein 16-4, mRNA (cDNA clone MGC:143492 IMAGE:40090087), complete cds.	SC-A	-	-	-	0.0455453	1.22859	0.390621	-2.21839	-0.512881	2.23168	3.65782	0.888293	0.356704	0.7363	2.13764	3.39577	1.8955	2.62644	-1.23325	3.5663	1.89744	-0.23467	0.648938	0.268632	1.48426	-0.768066	0.294036	0.193104	-2.56682	-2.50637	-1.87914	-1.41632	1.16156	-1.21879	-1.14408	-1.43203	0.372029	-0.549412	-1.96736	-2.736	-2.34081	-2.38654	-2.36629
BC115483	71886	2310002L09Rik	2310003M01Rik#AV083437#MGC144293#MGC144294	Mus musculus RIKEN cDNA 2310002L09 gene, mRNA (cDNA clone MGC:144293 IMAGE:40100595), complete cds.	SC-B	-	-	-	-2.52543	0.0616131	-0.4143	1.35986	1.76808	-1.83879	-0.932565	0.939782	2.37713	1.92448	-1.525	-0.58398	-0.441954	0.214597	2.11954	-1.03544	-2.47658	-2.19942	-1.64126	2.57338	1.87576	-2.56407	0.865161	2.30872	1.78573	-1.88105	1.88108	-3.7329	-0.637384	1.07551	1.69733	0.728824	-2.90079	-2.1071	-0.40291	0.89474	2.40134	2.31987	-1.33161
BC132424	12715	Ckm	Ckmm#M-CK#MCK	Mus musculus creatine kinase, muscle, mRNA (cDNA clone MGC:164055 IMAGE:40130701), complete cds.	SC-B	-	-	-	-2.36473	0.266641	-0.534413	2.56831	1.84223	-2.49909	-1.07945	1.56705	2.35174	1.56874	-1.80499	-0.320885	-0.0370548	0.0341541	1.70334	-1.64056	-1.63992	-2.28022	-1.8122	3.21352	1.75545	-2.50405	0.958331	2.2954	1.27307	-2.38623	2.02646	-3.1366	-0.769574	1.12938	1.31265	-0.166695	-2.21657	-2.65791	0.164523	0.94209	1.9148	2.06977	-1.10648
AF223415	76757	Trdn	2310045H21Rik#EG432451#TDN	Mus musculus cardiac triadin isoform 1 mRNA, complete cds.	SC-B	-	-	-	-2.36226	-0.113694	-0.322051	1.59165	2.06925	-2.74917	-0.780847	1.33689	2.37677	1.88392	-1.60865	-0.759987	0.0940734	0.0502917	1.65913	-1.39469	-1.74883	-2.45931	-2.00988	2.84666	2.04932	-2.53853	0.798196	2.1602	1.68841	-2.33376	2.11063	-3.22496	-0.608546	1.0816	1.57878	0.478479	-1.87359	-2.76361	-0.176307	0.998758	2.1009	1.91016	-1.03539
BC061131	13009	Csrp3	CRP3#MLP#MMLP	Mus musculus cysteine and glycine-rich protein 3, mRNA (cDNA clone MGC:74261 IMAGE:30306316), complete cds.	SC-B	-	-	-	-2.14639	-0.215102	-0.88887	1.61592	2.64302	-1.76624	-0.473709	0.513641	2.34352	2.83106	-1.89136	-0.891586	-0.798756	0.540886	3.16756	-0.897501	-1.66722	-1.97533	-1.14081	1.69228	2.66209	-2.08576	-0.898627	1.81554	1.35567	-1.64461	0.784323	-2.61251	-1.86851	-0.416797	2.72236	1.18885	-2.05351	-2.02032	-1.50411	0.547654	2.31361	2.49225	-1.37261
XM_001474256	100040201	Gm10229	-	PREDICTED: Mus musculus similar to glycine tyrosine-rich hair keratin protein (LOC100040201), mRNA.	SC-A	-	-	-	0.723148	1.07846	0.497919	-1.94672	-0.252122	1.89508	3.03288	0.423278	0.543757	0.404645	2.47435	3.29808	2.31419	2.36105	-0.305689	3.37625	1.23492	0.238713	0.100956	0.700496	0.752618	-0.41434	0.0278408	0.646467	-2.55325	-3.86376	-1.12965	-1.45156	0.646467	-0.662569	-0.512535	-1.43782	0.57078	-0.26815	-1.97258	-3.29853	-2.60236	-2.15017	-2.52053
XM_001474391	100040445	Gm2775	-	PREDICTED: Mus musculus similar to MGC58416 protein (LOC100040445), mRNA.	SC-A	-	-	-	0.6451	1.27058	0.17564	-2.10548	0.272987	1.81289	2.90948	0.45298	0.383743	0.49183	1.93597	3.12048	1.94383	2.09772	-0.534899	3.67734	1.43813	0.30695	0.156968	0.609322	1.18221	0.0257998	0.201704	0.68203	-2.75836	-3.7859	-1.25389	-1.57491	0.807638	-0.633888	-0.501261	-1.27107	0.606896	0.0184675	-1.71824	-3.20504	-2.5906	-2.47731	-2.81584
BC156356	74249	Lrrc2	2400002D05Rik#4933431K03Rik	Synthetic construct Mus musculus clone IMAGE:100061899, MGC:190312 leucine rich repeat containing 2 (Lrrc2) mRNA, encodes complete protein.	SC-B	-	-	-	-2.02448	-0.240026	-0.957134	2.0995	2.8677	-2.04943	-0.808727	0.957545	2.47404	2.68834	-1.65267	-0.852756	-0.287352	-0.167541	2.40402	-1.11838	-2.05869	-1.38914	-1.36313	2.36553	3.00113	-2.20385	-0.0150319	1.4149	1.05563	-2.16268	1.61089	-2.39778	-2.02862	0.450529	1.55809	0.224209	-2.9175	-1.74466	-0.869039	0.671309	2.38577	2.15455	-1.07508
AK009351	69563	2310015B20Rik	-	Mus musculus adult male tongue cDNA, RIKEN full-length enriched library, clone:2310015B20 product:hypothetical protein, full insert sequence.	SC-B	-	-	-	-2.1807	0.109943	-0.0450829	1.2082	2.08902	-2.54355	-1.33972	0.587493	1.62517	1.018	-1.37066	-0.942779	-0.190355	0.144764	1.11803	-1.42743	-1.91131	-2.54708	-2.38189	3.42696	1.8689	-2.38146	1.17607	2.50844	2.23206	-1.85285	2.79288	-2.89074	-0.446904	1.15099	1.48515	0.673351	-1.91235	-2.31533	-0.372401	0.655082	2.45666	1.78567	-1.06025
BC107313	16700	Krtap6-1	HGTpII.1#HGTpII.2	Mus musculus keratin associated protein 6-1, mRNA (cDNA clone MGC:130269 IMAGE:40053340), complete cds.	SC-A	-	-	-	0.881544	1.19998	-0.700574	-1.93318	0.385276	1.69819	2.98863	0.299576	0.544245	0.899788	1.6794	2.91674	1.76149	2.18111	-0.232961	3.77049	1.91688	0.153102	0.316831	0.545399	1.43063	0.0740194	0.413147	0.599783	-2.03587	-3.08849	-1.67911	-1.65931	1.06097	-1.32956	-0.463596	-2.04336	0.562096	-0.109719	-2.1803	-3.51293	-2.33049	-2.23001	-2.74986
BC132338	17167	Marco	AI323439#Ly112#Scara2	Mus musculus macrophage receptor with collagenous structure, mRNA (cDNA clone MGC:163969 IMAGE:40130615), complete cds.	SC-E	-	-	-	0.484504	3.01332	-0.943038	1.2086	-0.578744	-0.504164	-0.947354	3.5717	-0.25806	0.176946	-1.0768	-0.799073	2.0248	4.12935	-1.00637	-1.37048	-0.701099	2.74198	-1.23235	-1.74201	-0.334715	2.24865	-1.27401	-1.29161	-1.42817	-1.44347	0.107532	-1.70286	-2.61022	1.12568	-2.50995	-1.44372	-2.53553	1.61769	2.17173	2.96327	-0.657563	-0.396659	1.20227
BC028496	66402	Sln	2310045A07Rik	Mus musculus sarcolipin, mRNA (cDNA clone MGC:41044 IMAGE:1397989), complete cds.	SC-B	-	-	-	-2.39971	0.0799374	-0.491336	2.49164	1.73506	-1.70312	0.344802	0.336518	2.81063	0.572959	-1.99582	0.176064	-0.213425	0.0446326	0.13427	-1.26538	-1.56723	-2.33713	-1.5144	2.0976	-0.192126	-2.26581	0.945753	2.12981	3.01141	-1.9669	1.1072	-2.41219	-1.03659	-1.3739	2.68566	-0.34672	-2.06965	-2.0037	0.0198337	2.7492	2.20219	3.11166	-1.63171
XM_001474181	100040288	Gm2692	-	PREDICTED: Mus musculus similar to MGC58416 protein (LOC100040288), mRNA.	SC-A	-	-	-	0.501431	1.29071	0.125714	-2.3252	0.268197	1.91983	3.33997	0.58448	0.320735	0.511937	2.20984	3.17603	1.96752	2.32479	-0.589214	3.38984	1.52793	-0.0744847	0.338951	0.587948	1.05577	-0.306434	0.00885767	0.441189	-2.61968	-3.51129	-1.4801	-0.974534	0.620113	-0.818206	-0.599231	-1.03774	0.458625	-0.257851	-1.58572	-3.09942	-2.50724	-2.51851	-2.66556
AK157924	74770	Hhatl	1110011D13Rik#Gup1	Mus musculus adult inner ear cDNA, RIKEN full-length enriched library, clone:F930008J10 product:hypothetical Membrane bound O-acyl transferase, MBOAT/Arginase/agmatinase/formiminoglutamase containing protein, full insert sequence.	SC-B	-	-	-	-1.93967	0.0369634	-0.649772	1.80634	2.02073	-1.51486	-0.832503	1.21619	2.28811	1.96107	-0.978945	-0.409112	-0.156356	-0.169012	1.56024	-1.13922	-2.22204	-2.83717	-2.32801	3.10868	2.13266	-2.4301	0.888911	1.74662	1.08279	-2.16718	1.69334	-2.95952	-1.20117	1.00497	1.20754	0.405169	-2.75662	-2.21548	0.0689992	1.03696	2.6835	2.03467	-1.07771
BC011150	11571	Crisp1	AW324342#Aeg1#CRISP-1	Mus musculus cysteine-rich secretory protein 1, mRNA (cDNA clone MGC:18489 IMAGE:4165956), complete cds.	SC-A	-	-	-	1.97442	0.796045	0.0472365	-1.89822	-2.0209	1.33491	3.57352	1.22173	1.51923	1.1973	1.53658	3.46519	1.06563	1.95302	-0.911698	3.43035	1.88222	-0.0863204	-0.876306	1.0701	1.42541	-0.42664	1.11163	0.78822	-1.918	-1.99985	-1.33861	-1.99068	0.334248	-2.33241	-2.13734	-2.63155	-0.259045	-0.615362	-0.78567	-2.2877	-2.22188	-1.72406	-1.26476
BC027631	21393	Tcap	AI503981#AJ223855	Mus musculus titin-cap, mRNA (cDNA clone MGC:41137 IMAGE:1314541), complete cds.	SC-B	-	-	-	-2.10286	0.37566	-0.131885	2.396	2.5263	-2.13502	-1.19974	1.18559	2.25033	1.90651	-1.67697	-0.736714	0.133275	0.177171	1.47234	-1.79728	-1.90615	-2.10074	-1.6406	3.03942	2.21211	-2.28118	-0.055382	1.62776	1.49204	-1.89006	1.98817	-2.8724	-1.57459	0.56081	1.44475	0.326324	-2.40614	-2.47688	-0.481627	0.738696	2.0092	2.2598	-0.656033
XM_001474267	100040374	Gm2740	-	PREDICTED: Mus musculus similar to MGC58416 protein (LOC100040374), mRNA.	SC-A	-	-	-	0.411728	1.84807	-0.0512414	-2.33986	1.49648	1.72206	3.06685	0.343714	0.377498	0.166633	1.93979	2.9044	1.92841	2.11618	-0.763035	3.73924	1.27748	0.00880695	0.0731812	0.344932	1.38825	0.613928	0.303903	0.202256	-1.97761	-2.86908	-1.51148	-2.0061	1.17536	-1.38233	-1.20044	-1.75124	0.090358	0.24099	-1.77618	-3.22686	-2.06108	-2.58954	-2.27442
AK134757	11474	Actn3	MGC132876	Mus musculus adult male medulla oblongata cDNA, RIKEN full-length enriched library, clone:6330552H10 product:actinin alpha 3, full insert sequence.	SC-B	-	-	-	-2.33548	0.336748	0.162643	2.40396	0.928939	-2.36967	-0.691977	1.77152	2.6576	0.963011	-1.27722	-0.205006	0.112671	0.0908488	1.19258	-1.49922	-1.6109	-2.65995	-2.14282	3.60205	1.3851	-2.76329	1.27079	2.39831	0.881052	-2.29811	1.42291	-2.87791	-0.481404	1.45974	1.23476	-0.0481435	-2.14501	-2.77263	0.325914	1.24572	1.38845	1.79509	-0.851685
AK138608	17884	Myh4	AI506973#MHC2B#MyHC-IIb#Myhsf	Mus musculus adult male spinal cord cDNA, RIKEN full-length enriched library, clone:A330074F24 product:Type 3 myosin heavy chain homolog (Fragment) homolog [Mus musculus], full insert sequence.	SC-B	-	-	-	-2.36099	0.250747	-0.166356	2.66605	1.18138	-1.94576	-0.700089	1.73884	2.59671	0.874613	-1.16937	-0.422162	-0.139403	-0.152379	1.06682	-0.867808	-1.48349	-2.56664	-2.08635	3.77628	1.43573	-2.22332	0.710265	2.01633	1.05065	-2.08889	1.88642	-3.51829	-1.11457	1.28177	0.945669	-0.125377	-2.17552	-2.23549	0.0889283	1.09444	2.27629	1.7843	-1.18
XM_897326	622794	Gm6358	EG622794#ENSMUSG00000068071	PREDICTED: Mus musculus predicted gene, EG622794 (EG622794), mRNA.	SC-A	-	-	-	0.782901	1.33669	-0.0907928	-2.08092	0.902984	1.67176	2.66891	0.311418	0.285381	0.168659	2.00545	2.91445	1.86993	2.05994	-0.647175	3.78418	1.41933	0.145121	0.227234	0.852817	1.03417	0.419708	0.143592	0.73939	-2.55267	-3.60005	-1.38589	-1.64219	0.613882	-0.977525	-0.731862	-1.70104	0.603753	0.302515	-1.73439	-3.18978	-2.0938	-2.13206	-2.70403
BC132612	68484	Krtap16-8	1110002D05Rik	Mus musculus keratin associated protein 16-8, mRNA (cDNA clone MGC:164243 IMAGE:40130889), complete cds.	SC-A	-	-	-	0.764154	1.07672	-0.065502	-1.77837	-0.0592332	1.82111	2.95656	0.525699	0.515906	0.431043	1.91205	3.11213	1.8753	2.20279	-0.272533	3.74646	1.41315	0.112355	0.236658	0.742868	1.03074	-0.201932	0.24653	0.735657	-2.50939	-3.17913	-1.30381	-1.65193	0.587429	-1.04824	-0.686097	-1.74231	0.437289	0.0363478	-1.6758	-3.28438	-2.4742	-1.88746	-2.69866
AK132188	109272	Mybpc1	8030451F13Rik	Mus musculus 17 days embryo head cDNA, RIKEN full-length enriched library, clone:3322402M24 product:Myosin-binding protein C, slow-type (Slow MyBP-C) (C-protein, skeletal muscle slow-isoform) homolog [Homo sapiens], full insert sequence.	SC-B	-	-	-	-2.30183	-0.189466	-0.353986	1.8021	2.40833	-2.2583	-0.744368	1.05992	2.30697	2.45941	-1.38998	-0.668913	0.0849531	-0.43223	1.79169	-1.36765	-1.9544	-2.2623	-1.56232	2.26662	2.18021	-2.0744	0.144385	1.41441	1.32201	-1.88863	1.75485	-3.16207	-1.12449	0.64704	1.43451	0.700089	-2.657	-2.10792	-0.102521	0.86962	2.74926	1.85849	-0.652089
BC029762	233199	Mybpc2	MGC28149	Mus musculus myosin binding protein C, fast-type, mRNA (cDNA clone MGC:28149 IMAGE:3983351), complete cds.	SC-B	-	-	-	-2.36556	0.467508	-0.0145135	2.29554	1.76523	-2.68762	-0.718403	1.75825	2.24144	1.38316	-1.60791	-0.272543	0.0410862	-0.22323	1.20429	-1.53559	-1.64319	-2.22385	-1.85013	3.33723	1.7624	-2.46178	0.871476	2.08719	1.08757	-2.28817	1.9328	-2.58385	-0.713214	1.21893	0.947853	-0.1116	-1.83268	-2.75721	0.150917	0.711219	2.00556	1.61998	-0.99859
BC103678	17700	Mstn	Cmpt#Gdf8#MGC124261#MGC124262#MGC124263	Mus musculus myostatin, mRNA (cDNA clone MGC:124261 IMAGE:40047208), complete cds.	SC-B	-	-	-	-1.68649	-0.329266	-1.01525	1.93471	1.88394	-1.00272	-1.25244	1.51942	2.5932	1.29482	-0.786575	-0.866748	-0.428812	-0.0230202	0.324262	-1.4676	-1.05172	-1.78119	-1.64682	4.97344	1.46056	-2.13929	0.677351	1.76066	1.73975	-1.93969	3.34761	-2.45054	-1.42453	0.178752	0.591488	-0.872158	-2.12506	-2.25633	-0.345636	-0.0749847	1.6202	1.82247	-0.755758
BC024660	59011	Myoz1	2310001N11Rik#AV090278#FATZ#Myoz	Mus musculus myozenin 1, mRNA (cDNA clone MGC:30677 IMAGE:3967841), complete cds.	SC-B	-	-	-	-2.35247	0.0721258	-0.205023	1.62133	1.7219	-2.56332	-0.916088	1.33058	2.34968	1.65919	-1.67363	-0.557005	-0.0538357	0.00499273	1.29095	-1.42917	-1.77936	-2.39625	-1.936	2.73872	1.63437	-2.5081	0.948173	2.10312	1.38712	-2.18622	1.88293	-2.82086	-0.486447	1.22845	1.3823	0.265732	-1.8566	-2.51194	-0.0604716	1.14679	2.34044	2.07717	-0.893248
BC127157	320502	Lmod3	5430424A14Rik#MGC156399	Mus musculus leiomodin 3 (fetal), mRNA (cDNA clone MGC:156399 IMAGE:40091077), complete cds.	SC-B	-	-	-	-2.2599	-0.0202453	-0.850292	1.70717	2.38943	-1.83395	-1.00987	0.839564	2.12199	1.78376	-1.34066	-0.531397	0.0333184	-0.249251	1.68	-1.37397	-1.8313	-2.26447	-1.90625	3.14117	1.97756	-1.8632	0.537898	1.65866	1.21202	-1.81166	1.76102	-3.02908	-1.15998	0.868186	1.5133	0.361769	-2.63723	-2.09334	-0.309003	1.10987	2.74455	1.88286	-0.949044
BC055869	17907	Mylpf	2410014J02Rik#MLC-2#Mlc2	Mus musculus myosin light chain, phosphorylatable, fast skeletal muscle, mRNA (cDNA clone MGC:68015 IMAGE:4018694), complete cds.	SC-B	-	-	-	-2.1794	-0.00241281	0.0437977	1.38786	1.71308	-2.87566	-0.623558	1.14025	2.2001	1.78529	-1.49737	-0.374801	0.240248	0.322307	1.49005	-1.58997	-1.77766	-2.56628	-1.77626	2.41145	1.44454	-2.70073	0.808603	1.97554	1.5396	-2.58511	1.93166	-2.70264	-0.0942309	1.36747	1.65223	1.04432	-1.41712	-2.90675	-0.392114	0.765413	2.14362	1.50536	-0.850739
BC036292	11937	Atp2a1	SERCA1	Mus musculus ATPase, Ca++ transporting, cardiac muscle, fast twitch 1, mRNA (cDNA clone MGC:28518 IMAGE:4191741), complete cds.	SC-B	-	-	-	-2.34901	0.271943	-0.167658	2.19693	1.96188	-2.56376	-1.11008	1.45139	2.18578	1.63116	-1.49658	-0.427187	-0.0597123	-0.279682	1.34221	-1.36451	-1.43637	-2.21215	-1.3796	2.87627	2.31633	-2.38972	0.903386	1.98539	0.996621	-1.70557	1.59524	-3.07243	-0.898265	1.08071	1.05245	0.00315244	-2.09639	-2.76937	0.215296	0.883505	1.8506	1.97944	-1.00164
BC010818	20755	Sprr2a	MGC117544	Mus musculus small proline-rich protein 2A, mRNA (cDNA clone MGC:19134 IMAGE:4216389), complete cds.	-	-	-	-	-1.54939	1.37606	-0.907395	2.33045	-0.603922	-0.275839	-1.66903	0.575822	-0.321724	-1.86323	-1.8325	-2.08278	0.954424	1.79722	-0.337948	-0.380824	4.1215	-0.484039	-0.735426	-1.14483	-0.340533	-2.2942	1.9722	0.208166	-1.5583	-0.310267	-1.43692	-1.92104	-1.70678	2.4816	0.789215	1.47517	1.88024	-2.14343	0.558122	4.12292	0.477882	-1.26979	2.04914
AF203899	17996	Neb	AI595938	Mus musculus nebulin mRNA, partial cds.	SC-B	-	-	-	-2.45644	-0.0504999	-0.296674	2.13948	2.00875	-2.1708	-0.926263	1.08917	2.28922	1.83592	-1.48092	-0.486043	0.124013	-0.258233	1.73861	-1.36261	-1.56608	-2.46263	-1.75859	2.7111	2.48183	-2.13637	0.282793	1.70506	1.33741	-1.8264	1.94694	-3.05354	-1.18202	0.935699	1.16738	0.157571	-2.13315	-2.08108	0.0212431	1.00568	2.06406	1.60151	-0.955093
XM_001474343	100040415	Gm2758	-	PREDICTED: Mus musculus similar to MGC58416 protein (LOC100040415), mRNA.	SC-A	-	-	-	0.638308	1.11393	0.228618	-2.22408	0.222964	1.94813	3.00061	0.459761	0.432751	0.59183	2.03732	2.51855	1.90126	2.00352	-0.400337	3.18918	1.29812	0.15572	0.223074	0.60366	0.999661	-0.162207	0.0274553	0.625285	-2.62104	-3.71139	-1.20295	-0.774769	0.696986	-0.555854	-0.466395	-0.921145	0.523297	-0.0187002	-1.71663	-2.8547	-2.49132	-2.40955	-2.90891
AK002412	68854	Asb11	1110067L12Rik#1600009D24Rik	Mus musculus adult male kidney cDNA, RIKEN full-length enriched library, clone:0610009J12 product:ankyrin repeat and SOCS box-containing protein 11, full insert sequence.	SC-B	-	-	-	-2.09537	-0.106468	-0.376913	1.3249	1.99961	-2.04077	-0.660202	1.20267	2.43185	1.93627	-1.44564	-0.653249	0.17411	0.135552	1.56389	-1.24745	-1.90024	-2.7881	-1.74332	1.98298	1.63241	-2.10729	0.7186	1.99492	1.23015	-1.75661	1.89282	-2.97106	-0.918933	0.752826	1.06284	-0.159115	-2.31518	-2.28873	0.0158393	1.08636	2.85508	2.39539	-0.814438
BC024390	21925	Tnnc2	Tncs	Mus musculus troponin C2, fast, mRNA (cDNA clone MGC:36164 IMAGE:5026329), complete cds.	SC-B	-	-	-	-2.26447	0.00181134	-0.125229	1.48125	1.86084	-2.8474	-1.05337	1.28162	2.16845	1.64012	-1.57366	-0.661649	0.035763	-0.131924	1.33663	-1.63088	-1.63875	-2.20457	-1.80481	2.90336	1.78711	-2.32893	0.73525	1.84374	1.10267	-2.30069	1.90388	-2.36944	-0.172002	1.33112	1.54268	0.666626	-1.62857	-2.6454	-0.089024	0.808625	2.19687	1.86602	-1.02368
BC044882	380698	Obscn	BC046431#Gm878#MGC51514#OTTMUSG00000005786#UNC89	Mus musculus obscurin, cytoskeletal calmodulin and titin-interacting RhoGEF, mRNA (cDNA clone MGC:51514 IMAGE:4192896), complete cds.	SC-B	-	-	-	-2.12494	0.0173712	-0.189596	1.74757	2.07634	-1.7159	-1.1438	1.04444	2.10306	1.86779	-1.32067	-0.40342	0.020079	-0.255108	1.62199	-1.21284	-1.65428	-2.07634	-1.48532	2.82507	3.00134	-2.0906	0.679286	1.78568	0.902772	-1.39944	1.99257	-3.40215	-1.47274	0.862748	1.16867	-0.356455	-2.66301	-2.10573	0.128916	0.598028	1.85353	1.83008	-1.05498
AK052859	22138	Ttn	1100001C23Rik#2310036G12Rik#2310057K23Rik#2310074I15Rik#AV006427#D330041I19Rik#D830007G01Rik#L56#mdm#shru	Mus musculus 16 days neonate heart cDNA, RIKEN full-length enriched library, clone:D830007G01 product:similar to TITIN Z-DISC (FRAGMENT) [Homo sapiens], full insert sequence.	SC-B	-	-	-	-2.26006	-0.0707368	-0.488537	2.15389	1.9009	-1.66832	-0.872611	1.17007	2.08055	1.55971	-1.28231	-0.607781	0.158345	-0.366649	1.69815	-1.52814	-1.925	-2.13427	-1.56544	3.0336	3.04204	-2.13484	0.249981	1.72413	1.45056	-1.53249	2.33924	-3.01325	-1.61679	0.746448	1.05549	0.0559022	-1.99689	-1.93204	-0.00837098	0.891069	1.69619	1.32193	-1.32363
XM_001474297	100040214	Gm10228	ENSMUSG00000068074	PREDICTED: Mus musculus similar to keratin associated protein 6-1 (LOC100040214), mRNA.	SC-A	-	-	-	1.49004	0.856377	-0.545827	-1.84942	0.393364	1.47899	3.04569	0.490902	0.658039	0.375367	1.79045	2.68588	1.69013	1.8354	-0.0820767	3.60429	1.45468	0.0808301	0.69568	0.882326	1.04825	-0.096709	0.301319	0.711136	-2.24271	-2.84228	-1.42673	-1.81809	0.525353	-1.34143	-1.08916	-1.98887	0.506645	0.162373	-1.92821	-2.94207	-2.26816	-1.92977	-2.37201
BC002317	68678	Smtnl1	1110030K22Rik#CHASM	Mus musculus smoothelin-like 1, mRNA (cDNA clone MGC:8299 IMAGE:3593616), complete cds.	SC-B	-	-	-	-1.83606	-0.12891	-0.985354	1.70115	2.27832	-1.28961	-0.951487	0.439958	2.66549	2.43196	-1.30224	-0.659916	-0.726358	-0.384233	1.75005	-1.21163	-1.61622	-1.89786	-1.57727	2.51345	1.61831	-2.36832	0.0793003	1.23078	1.65749	-1.41655	1.96362	-2.04224	-2.36929	-0.128676	1.65353	0.229873	-2.11441	-1.91964	-0.614586	1.1365	2.87335	2.25572	-0.937974
BC028514	12862	Cox6a2	CoxVIaH#VIaH	Mus musculus cytochrome c oxidase, subunit VI a, polypeptide 2, mRNA (cDNA clone MGC:41177 IMAGE:1447375), complete cds.	SC-B	-	-	-	-2.18054	-0.00311712	-0.191704	1.21632	2.13831	-2.50925	-0.864088	0.707324	2.06899	1.92414	-1.61541	-0.67775	0.205742	-0.187002	1.52768	-1.45434	-1.6715	-2.13773	-1.74452	2.33587	1.71433	-2.22466	0.601513	1.82697	1.89729	-2.11523	2.24954	-2.5501	-0.620883	0.758251	1.08129	0.524224	-1.74439	-2.59781	-0.132314	0.869294	2.56855	1.81853	-0.81181
XM_978513	665661	Gm7735	EG665661	PREDICTED: Mus musculus predicted gene, EG665661 (EG665661), mRNA.	SC-A	-	-	-	0.46094	1.10752	0.290255	-2.24229	0.180408	2.03332	2.72168	0.564387	0.41621	0.5167	2.04498	2.68067	1.90013	2.06541	-0.482018	2.997	1.43555	0.17265	0.367112	0.370749	1.07677	-0.197177	0.0647297	0.529058	-2.63314	-3.58004	-1.1803	-0.697964	0.604571	-0.565657	-0.463672	-0.879988	0.460467	-0.162109	-1.52179	-2.74692	-2.46318	-2.41221	-2.83282
BC108405	76294	Asb5	1110018D09Rik#MGC118455	Mus musculus ankyrin repeat and SOCs box-containing protein 5, mRNA (cDNA clone MGC:118455 IMAGE:30288598), complete cds.	SC-B	-	-	-	-2.16163	-0.271837	-0.612575	1.03315	2.17302	-1.94868	-0.581067	0.506132	2.12146	2.2849	-1.26332	-0.783116	-0.285895	-0.0663711	2.3144	-0.795148	-1.71467	-2.07175	-1.35846	2.4792	2.88341	-2.2791	0.529115	1.60473	1.44712	-1.99028	1.64928	-2.99044	-0.677043	0.510626	1.23225	0.444	-1.76065	-2.25322	-0.648513	0.364809	2.03637	2.1511	-1.25131
AK003267	68460	Dhrs7c	1110001P11Rik#AI120487	Mus musculus 18-day embryo whole body cDNA, RIKEN full-length enriched library, clone:1110001P11 product:unclassifiable, full insert sequence.	SC-B	-	-	-	-2.05665	0.0385	-0.116232	1.32285	1.81953	-2.42847	-0.864261	1.05764	1.86927	1.52072	-1.18465	-0.359105	0.182736	-0.135984	1.10178	-1.643	-1.62857	-2.21121	-1.75149	2.66409	1.52934	-2.72303	1.14357	2.06843	1.45804	-1.54734	2.23234	-3.30079	-0.132961	1.2494	1.16607	0.272618	-1.90535	-2.55835	0.00276541	0.70915	2.12704	1.82818	-0.81662
XM_001474371	100040425	Gm2764	-	PREDICTED: Mus musculus similar to MGC58416 protein (LOC100040425), mRNA.	SC-A	-	-	-	0.555827	1.40673	0.253514	-2.12128	0.296427	1.82892	2.66278	0.275151	0.188959	0.294807	2.15797	3.06113	1.81948	1.97975	-0.657174	3.08051	1.38763	0.290994	0.0603418	0.51515	0.984778	0.00920113	0.0486239	0.486822	-2.54092	-3.13466	-1.22486	-0.88391	0.790749	-0.609244	-0.725243	-1.04357	0.428674	-0.0612796	-1.76969	-2.63828	-2.28308	-2.28707	-2.88467
BC108329	17879	Myh1	A530084A17Rik#IId#IId/x#MGC117705#MHC-2X/D#MHC2X/D#MYHC-IIX#MdMs#MyHC-IId/x#MyHC-IIx/d#Myhs-f#Myhs-f2#Myhsf2	Mus musculus myosin, heavy polypeptide 1, skeletal muscle, adult, mRNA (cDNA clone MGC:117705 IMAGE:30842458), complete cds.	SC-B	-	-	-	-2.03723	-0.0947304	-0.553858	2.11572	1.79016	-2.3331	-1.06808	0.983562	1.96856	1.66295	-1.775	-0.59954	-0.129044	-0.367795	1.97684	-1.33921	-1.60958	-1.80434	-1.37317	2.68643	2.31987	-2.22171	0.0448672	1.40599	1.29757	-1.95772	1.60888	-2.52823	-0.833177	0.786733	1.66356	0.799334	-1.70508	-2.44969	0.0397946	0.640543	2.48183	1.5482	-1.0411
BC010750	56012	Pgam2	-	Mus musculus phosphoglycerate mutase 2, mRNA (cDNA clone MGC:18358 IMAGE:4235174), complete cds.	SC-B	-	-	-	-2.00364	0.372165	-0.0665707	1.70417	2.06467	-2.53758	-0.997549	1.05919	1.99904	1.86523	-1.36678	-0.127579	0.0715616	-0.126871	1.25311	-1.46768	-1.56783	-2.11021	-1.79909	2.72259	2.12088	-2.38294	0.751869	1.57586	0.757513	-2.03423	1.4153	-2.38881	-0.447069	1.32815	1.22083	0.281733	-1.97209	-2.67639	0.124095	0.606789	2.1207	1.63243	-0.974972
XM_001474426	100040281	Gm10061	ENSMUSG00000059113	PREDICTED: Mus musculus similar to MGC58416 protein (LOC100040281), mRNA.	SC-A	-	-	-	0.509317	2.11559	-0.631815	-1.5008	2.70172	0.375627	2.11679	0.0475694	-0.00813336	-0.246999	1.62921	2.65964	1.87942	1.48544	-0.857252	3.35175	1.28596	0.0488289	-0.084239	0.509138	0.796762	1.62508	-0.1316	0.20808	-2.0493	-2.22239	-1.27242	-2.07772	0.444592	-0.847216	-0.80422	-2.30851	0.268305	1.20482	-2.22318	-2.75569	-0.667439	-2.0698	-2.50491
BC125420	16672	Krt34	4733401E01Rik#Ha2#Krt1-4	Mus musculus keratin 34, mRNA (cDNA clone MGC:159123 IMAGE:40129935), complete cds.	SC-A	-	-	-	0.660164	0.787134	0.165524	-3.00213	-0.409134	2.18895	2.7444	0.237832	0.710781	0.705363	2.50402	3.06925	1.91979	1.79755	0.0467552	2.90469	0.544694	0.0616543	0.563183	0.686655	0.0166299	-0.352522	-0.484591	0.382431	-3.22702	-3.82903	-0.733013	-0.550728	-0.190877	-0.498602	-0.522782	-0.714372	0.230664	-0.110448	-0.456816	-1.93949	-2.09468	-1.7805	-2.03139
BC119244	69564	Itgb1bp3	2310015C21Rik#Mibp	Mus musculus integrin beta 1 binding protein 3, mRNA (cDNA clone MGC:155560 IMAGE:8733993), complete cds.	SC-B	-	-	-	-1.9792	0.727482	0.0921698	0.53468	2.07322	-2.08356	-0.843651	0.648449	0.787755	1.68591	-0.867133	0.322195	0.125861	-0.00375116	1.71019	-1.26862	-1.4724	-2.35724	-1.56048	1.35527	3.27214	-2.41085	1.08751	1.85732	1.3385	-1.44868	1.35931	-3.28022	-0.160896	1.69157	0.799648	0.119086	-2.60852	-2.70474	0.292017	0.0312147	2.40961	1.32852	-0.599709
BC037498	66211	Rpl3l	1110057H16Rik	Mus musculus ribosomal protein L3-like, mRNA (cDNA clone IMAGE:1397431), partial cds.	SC-B	-	-	-	-2.16905	-0.0600551	-0.255573	1.59276	2.04664	-2.37023	-1.18727	0.990835	2.06418	1.78559	-1.47501	-0.682065	0.0132196	-0.256163	1.26486	-1.25703	-1.55033	-1.96299	-1.41691	2.67248	1.95094	-2.14358	0.780768	1.70012	1.07038	-1.78027	1.8171	-2.62813	-0.758952	1.04526	1.07334	0.218537	-1.91969	-2.40183	-0.0393917	0.831731	2.52753	1.82916	-0.960881
AF118847	193217	BC018473	-	Mus musculus Hitchhiker locus mRNA, complete sequence.	-	-	-	MM-A	-1.00123	-1.05146	-1.92751	-0.554727	-1.34326	-0.78771	-0.661523	-0.922965	-1.48379	-1.19694	-1.05595	-0.712719	-0.259617	-0.560789	-0.82095	1.42332	1.50346	2.41051	1.84433	1.70262	3.19218	-1.31239	-0.916035	-1.05866	-1.11359	-1.03752	-1.02276	1.83797	2.16885	3.89682	2.62665	2.29928	2.20358	-1.06015	-1.1426	-1.41655	-0.872783	-0.786698	-1.02871
AK049865	12372	Casq1	CSQ#CSQ-1#CSQ1	Mus musculus adult male hippocampus cDNA, RIKEN full-length enriched library, clone:C630004L19 product:calsequestrin 1, full insert sequence.	SC-B	-	-	-	-2.10586	0.224094	-0.1993	1.78688	1.59849	-2.06923	-0.842304	1.51452	2.25354	1.59394	-1.14811	-0.0976024	0.00246182	0.0452	1.41916	-1.35767	-1.58521	-2.06769	-1.68519	2.78557	1.75849	-2.21901	0.712342	1.72947	0.557979	-2.01193	1.21081	-3.20733	-0.481929	1.32358	1.50341	0.179795	-2.04028	-2.46852	0.108022	0.830824	1.60107	1.61965	-0.772142
BC002082	14077	Fabp3	Fabph-1#Fabph-4#Fabph1#Fabph4#H-FABP#Mdgi	Mus musculus fatty acid binding protein 3, muscle and heart, mRNA (cDNA clone MGC:6249 IMAGE:3485639), complete cds.	SC-B	-	-	-	-2.25208	0.949838	0.332293	1.95049	2.12557	-2.60858	-0.797783	0.603217	1.53984	1.1354	-1.10149	0.115035	0.327197	-0.267489	1.44341	-1.41126	-1.46709	-2.03697	-1.34926	2.30167	1.41044	-2.30131	0.766181	1.69172	1.84766	-1.57933	2.07345	-3.13932	-0.269601	-0.00917845	1.19487	-0.0396733	-2.32352	-2.61315	0.234235	0.571224	2.02174	1.50988	-0.578266
BC114344	27358	Defb3	MGC129397#mBD-3	Mus musculus defensin beta 3, mRNA (cDNA clone MGC:129397 IMAGE:40049236), complete cds.	-	-	-	MM-A	-0.365834	2.21023	-0.223677	2.86977	-0.294311	0.228072	-1.09757	-1.36633	-0.869076	-1.73474	-1.19722	-1.27309	0.411848	0.60308	-1.02037	-0.789945	1.80306	0.0206572	-0.860006	-2.09397	2.14991	-1.71163	1.49476	-1.38623	-1.57754	-0.577775	-2.10793	-2.31989	0.540136	3.33971	0.0659961	-0.957574	0.892382	-1.18518	0.923379	3.99233	-0.167116	1.97353	1.65816
BC022973	78321	Ankrd23	1110058D09Rik#2310041C05Rik#AI853437#Darp#MARP3	Mus musculus ankyrin repeat domain 23, mRNA (cDNA clone IMAGE:5362214), complete cds.	SC-B	-	-	-	-1.86642	0.564654	-0.000280732	1.39893	1.74441	-2.08986	-0.603991	1.10098	1.95075	1.74847	-1.1966	-0.325744	0.481613	0.10966	1.27154	-1.2783	-1.69368	-2.26012	-2.02566	2.2656	2.1508	-2.16707	0.656909	2.04144	1.28426	-2.17476	1.64041	-2.87326	-0.968779	0.947835	0.877602	0.0581294	-2.13303	-2.20207	0.0162582	0.626548	2.23273	1.62241	-0.93231
AK131986	19293	Pvalb	PV#Pva	Mus musculus 10 days embryo whole body cDNA, RIKEN full-length enriched library, clone:2610303M12 product:parvalbumin, full insert sequence.	SC-B	-	-	-	-2.15114	0.00819935	-0.28151	1.47619	1.2236	-2.58106	-0.600783	1.47714	2.33267	1.11931	-1.24196	-0.17506	0.182446	0.456522	1.34279	-1.32874	-1.51882	-2.37254	-1.67762	2.67094	1.21831	-2.32929	0.811433	1.91802	1.22326	-2.26487	1.48858	-2.80295	-0.227625	1.42137	1.50278	0.303299	-1.54362	-2.50444	-0.0943526	0.943244	1.80448	1.57351	-0.801715
BC037138	107765	Ankrd1	Alrp#CARP#Crap	Mus musculus ankyrin repeat domain 1 (cardiac muscle), mRNA (cDNA clone MGC:46879 IMAGE:4953125), complete cds.	-	-	-	-	-0.795802	0.770988	-0.10672	1.92149	2.05971	-1.2015	1.00633	-0.148511	0.955916	2.03701	-1.52123	0.0565816	0.0456807	0.141584	3.86617	-0.582866	-1.41346	-0.784685	-0.84429	-0.154626	3.52487	-2.34077	-0.857702	2.42048	0.810716	-1.31688	0.278712	-2.87801	-2.17866	-1.85969	1.5958	1.25483	-2.21342	-1.28481	-0.736005	-0.996476	0.687799	1.27006	-0.488611
BC019771	22262	Uox	AI663847	Mus musculus urate oxidase, mRNA (cDNA clone MGC:30311 IMAGE:5136328), complete cds.	-	-	-	-	-0.438756	1.15757	0.0364571	2.05777	-1.31784	1.60995	0.549246	-1.24094	-1.38031	-1.05844	-0.442364	0.259167	-0.190602	0.703064	-1.48921	0.917487	2.71477	0.900301	-1.68011	-2.2061	1.08059	-1.80138	1.70453	-1.95006	-1.74735	-0.994904	-2.33567	-2.15034	0.298885	2.85438	0.649838	0.470803	1.36182	-1.63339	1.95872	3.31462	-0.373528	-1.88974	1.72107
AK143541	12292	Cacna1s	AW493108#Cav1.1#Cchl1a3#fmd#mdg#sj	Mus musculus 12 days embryo whole body cDNA, RIKEN full-length enriched library, clone:E970023J21 product:calcium channel, voltage-dependent, L type, alpha 1S subunit, full insert sequence.	SC-B	-	-	-	-1.9187	-0.0486196	-0.224632	1.85354	1.78343	-2.22137	-0.923717	0.956689	2.15096	1.54328	-1.17295	-0.454174	-0.29011	-0.25537	1.54302	-1.53887	-1.54394	-2.26476	-1.42651	2.63609	2.03262	-2.30368	0.700405	1.78482	1.14868	-1.56519	1.65617	-2.63176	-0.880778	1.01414	1.45654	0.251845	-1.99829	-2.12755	-0.0881419	0.818104	1.98544	1.67202	-1.10867
BC056231	100042514	Sprr2a3	MGC117544	Mus musculus cDNA clone IMAGE:6531007, partial cds.	-	-	-	-	-1.34967	1.04917	-0.738212	2.13317	-0.496416	-0.244355	-1.24347	0.265628	-0.913974	-1.67096	-1.47279	-1.69895	0.595179	1.1049	-0.343404	-0.0700852	3.99931	-0.725862	-0.957124	-0.861871	-0.991849	-1.81409	2.00339	-0.0880995	-1.33294	-0.41115	-1.20754	-1.76977	-1.44145	2.56513	0.90389	1.45471	1.87089	-1.83675	0.536328	4.09259	0.153847	-1.08981	2.04246
AK082720	677289	Gm14492	ENSMUSG00000043795#OTTMUSG00000016823	Mus musculus 0 day neonate cerebellum cDNA, RIKEN full-length enriched library, clone:C230096H19 product:hypothetical protein, full insert sequence.	SC-B	-	-	-	-1.90461	-0.141638	-0.207208	1.38593	1.67939	-1.46991	-1.01246	0.949758	2.2146	1.59171	-0.985992	-0.33515	-0.0537112	-0.147342	1.1738	-2.10386	-1.40821	-1.89802	-1.39515	2.92111	2.01741	-1.74965	0.742369	1.86901	1.48891	-1.48803	1.29652	-2.44087	-1.45913	0.790382	0.896733	0.266569	-2.90943	-2.51974	-0.0377618	0.933196	2.34942	1.66091	-0.559866
BC148336	50775	Krtap5-4	-	Synthetic construct Mus musculus clone IMAGE:100015278, MGC:183228 keratin associated protein 5-4 (Krtap5-4) mRNA, encodes complete protein.	SC-A	-	-	-	-0.0682791	1.00385	1.08697	-2.91217	-0.550534	2.46778	2.50653	-0.175133	0.24051	0.988375	2.16365	2.81789	1.11142	1.6891	-0.830999	2.61554	0.832969	0.244807	-1.44229	-0.223619	0.25807	-0.781569	-0.2085	0.595032	-2.91648	-3.25666	-0.659887	0.178438	0.725375	0.222334	0.205958	0.101266	0.692265	-0.31702	-0.442575	-1.25715	-1.24427	-1.68183	-3.77916
XM_001474324	640654	Gm7305	-	PREDICTED: Mus musculus similar to MGC58416 protein (LOC640654), mRNA.	SC-A	-	-	-	0.60347	1.16876	-0.117022	-2.18574	0.973726	1.69467	2.60989	0.15965	0.00567603	0.255739	1.82564	2.78711	1.55445	1.70751	-0.578174	3.31374	1.26073	-0.0310312	0.29402	0.528532	0.790677	0.34733	0.0133163	0.492121	-2.7551	-2.99806	-1.28629	-0.898215	0.672083	-0.749904	-0.608356	-0.931118	0.496988	0.209043	-1.41835	-2.37704	-1.95985	-2.20156	-2.66904
BC089601	68016	Murc	2310039E09Rik#MGC107637	Mus musculus RIKEN cDNA 2310039E09 gene, mRNA (cDNA clone MGC:107637 IMAGE:6788090), complete cds.	SC-B	-	-	-	-1.74833	0.130968	-0.693196	1.10552	1.88014	-1.27594	-0.404304	0.499463	1.61067	1.72045	-1.00168	-0.473897	0.110363	-0.177816	1.73193	-0.673309	-1.7967	-2.0915	-1.60607	2.52508	2.1206	-2.84027	0.475238	1.7866	1.52242	-2.04794	2.14945	-2.87975	-1.08485	0.502193	0.918022	0.311043	-1.86433	-1.93207	-0.367284	0.515439	2.29952	1.93161	-0.887479
XM_001474284	640652	Gm7304	-	PREDICTED: Mus musculus similar to MGC58416 protein (LOC640652), mRNA.	SC-A	-	-	-	0.612693	1.19434	0.0100082	-2.32822	0.924583	1.5873	2.635	0.108105	0.0129481	0.419148	1.91445	2.7666	1.55608	1.76853	-0.491391	3.21277	1.31878	-0.0693204	0.134153	0.493267	0.841822	0.388699	-0.187367	0.493882	-2.46493	-3.0873	-1.30752	-0.891058	0.457447	-0.548436	-0.607136	-0.929636	0.433891	0.196784	-1.42931	-2.37148	-1.93432	-2.18605	-2.6478
BC052769	53412	Ppp1r3c	PTG#Ppp1r5	Mus musculus protein phosphatase 1, regulatory (inhibitor) subunit 3C, mRNA (cDNA clone MGC:56747 IMAGE:6306564), complete cds.	SC-B	-	-	-	-1.67616	-1.04536	-1.18572	0.444393	1.52076	-1.25294	-0.757366	0.816347	1.95722	1.83291	-0.774009	-0.395599	-0.394788	-0.438582	0.836542	-0.699679	-1.23545	-2.42236	-2.55314	2.90061	2.24113	-1.64901	0.674591	1.83396	1.15726	-2.85833	2.04969	-1.97955	-0.378207	1.17158	0.945956	0.0516174	-1.76442	-1.74565	0.171284	0.89039	2.44134	2.01073	-0.742001
XM_897498	623049	Gm6388	EG623049	PREDICTED: Mus musculus predicted gene, EG623049 (EG623049), mRNA.	SC-A	-	-	-	0.649326	1.16976	-0.0938697	-2.18097	0.859941	1.62117	2.72559	0.111702	-0.0232405	0.239891	2.0101	2.79201	1.58518	1.72483	-0.527612	3.19995	1.31468	-0.076811	0.268069	0.431674	0.859941	0.348914	-0.133071	0.482435	-2.46497	-3.01127	-1.2313	-0.917299	0.531365	-0.69661	-0.554568	-1.07363	0.456118	0.124789	-1.41212	-2.37805	-1.988	-2.24025	-2.50379
BC067208	237611	Stac3	9.83012e+24	Mus musculus SH3 and cysteine rich domain 3, mRNA (cDNA clone MGC:70189 IMAGE:30286602), complete cds.	SC-B	-	-	-	-1.71076	0.486263	-1.63553	1.36549	2.06521	-1.30461	-1.2131	0.91897	2.23196	2.03215	-0.726422	-0.00602238	-0.0934378	0.0870362	1.64279	-1.69356	-1.18305	-2.76723	-1.74038	2.7344	2.08517	-1.68717	0.27766	1.57983	1.35133	-1.29842	1.3295	-2.16572	-0.826222	0.652763	1.41026	-2.15102	-1.75825	-1.64497	-0.238089	1.20444	0.908726	2.0029	-0.522901
BC104408	68680	Fitm1	1110028A07Rik#AV010547#Cg10671#Fit1#MGC129516#MGC129517	Mus musculus RIKEN cDNA 1110028A07 gene, mRNA (cDNA clone MGC:129516 IMAGE:40050546), complete cds.	SC-B	-	-	-	-1.98009	-0.149031	-0.438755	1.36221	2.01568	-2.28247	-1.15547	0.912538	2.00003	1.91623	-1.59953	-0.621414	-0.0989023	-0.173644	1.34899	-1.32605	-1.49021	-1.8998	-1.26416	2.49601	1.77817	-2.20858	0.749252	1.72897	1.19011	-1.75195	1.71181	-2.35902	-0.687709	0.935158	1.42674	0.293559	-1.88292	-2.16435	-0.0757976	0.719089	2.13324	1.7711	-0.879018
BC116210	16705	Krtap9-1	MGC143591	Mus musculus keratin associated protein 9-1, mRNA (cDNA clone MGC:143591 IMAGE:40091112), complete cds.	SC-A	-	-	-	0.858827	0.690397	0.225239	-3.31586	-0.377064	2.17906	2.47797	0.0599772	0.770999	1.09529	2.31957	2.57594	1.25321	1.42818	0.00933602	2.74941	0.449067	0.241982	-1.09711	0.40478	-0.0296437	-0.127855	-0.286756	0.730217	-2.99099	-3.27341	-0.530986	-0.138327	0.246207	-0.250187	-0.0627063	-0.245165	0.499244	0.0275935	-0.387779	-1.4779	-1.66734	-1.59006	-3.44337
BC107258	58522	Trim54	4930486E09Rik#4930566I02Rik#MGC130201#MGC130202#MURF#MURF-3#MuRF3#Rnf30	Mus musculus tripartite motif-containing 54, mRNA (cDNA clone MGC:130201 IMAGE:40052466), complete cds.	SC-B	-	-	-	-2.01902	0.0392504	-0.322453	1.63258	2.22286	-1.70647	-0.780377	0.995855	2.16217	1.99203	-1.35046	-0.450081	-0.0661798	-0.259942	1.53937	-1.25256	-1.50066	-1.8444	-1.6056	2.79371	2.45858	-2.06545	0.501497	1.40179	0.992778	-1.49775	1.25658	-2.47203	-1.28472	0.561876	1.03361	0.0528907	-2.19846	-2.08182	-0.177962	0.593872	1.91543	1.68205	-0.892403
BC060974	12865	Cox7a1	COX7A#COX7AH#COX7AM	Mus musculus cytochrome c oxidase, subunit VIIa 1, mRNA (cDNA clone MGC:74067 IMAGE:6543330), complete cds.	SC-B	-	-	-	-1.86424	0.086158	-0.0576756	1.3139	1.97674	-2.13421	-0.724184	0.756023	1.76121	1.68466	-1.35718	-0.480476	0.211521	0.0395199	1.33519	-1.27856	-1.6091	-2.30626	-1.99541	2.18973	1.52971	-2.33009	0.825803	1.81741	1.32121	-2.27652	1.83721	-2.06072	-0.528876	0.798192	1.1365	0.334623	-1.72808	-2.21163	-0.149425	0.64812	2.57634	1.76287	-0.850004
BC119529	109245	Lrrc39	2010005E21Rik#9430028I06Rik	Mus musculus leucine rich repeat containing 39, mRNA (cDNA clone MGC:141189 IMAGE:40056120), complete cds.	SC-B	-	-	-	-1.4321	-0.338435	-0.872641	0.890943	2.04044	-0.797523	-0.243029	0.563436	1.8263	1.85379	-0.891143	-0.484816	0.181407	-0.123162	1.34648	-0.490517	-1.51713	-2.1015	-2.29963	2.65694	1.54699	-2.0243	0.860734	1.79819	1.57467	-2.54034	2.06888	-2.03827	-1.73287	0.47407	0.936437	0.00576195	-2.66277	-1.32917	-0.246001	0.563355	2.49377	1.77208	-1.28933
XM_897249	68740	Krtap22-2	1110032D16Rik	PREDICTED: Mus musculus RIKEN cDNA 1110032D16 gene (1110032D16Rik), mRNA.	SC-A	-	-	-	0.66133	0.809434	0.464626	-1.78662	-0.238487	1.72483	2.88396	0.235964	0.421197	0.268624	2.264	2.9712	1.99317	2.02596	-0.322428	2.76458	1.00746	0.183241	0.0419708	0.588761	0.659513	-0.516611	-0.131626	0.545144	-1.91582	-2.84275	-0.889956	-0.961979	0.439079	-0.656577	-0.317281	-1.30322	0.426669	-0.287467	-1.97575	-2.5536	-2.2309	-2.01812	-2.43152
BC027531	12869	Cox8b	Cox8h#CoxVIII-H#MGC107661	Mus musculus cytochrome c oxidase, subunit VIIIb, mRNA (cDNA clone MGC:41187 IMAGE:1515187), complete cds.	SC-B	-	-	-	-1.78882	0.0861801	-0.236724	1.09568	2.03214	-1.9349	-0.899744	0.781662	1.72801	1.63806	-1.29429	-0.614843	0.0795464	-0.0607175	1.27761	-1.46893	-1.47256	-2.06989	-1.83192	2.25668	1.63095	-1.8998	0.796117	1.88324	1.86346	-2.18203	2.45769	-1.87513	-0.693532	0.531677	0.832435	0.171522	-1.83769	-2.28302	-0.271557	0.415312	2.45839	1.73394	-1.03422
XM_001480781	100043617	Gm4553	-	PREDICTED: Mus musculus similar to keratin associated protein 5-4 (LOC100043617), mRNA.	SC-A	-	-	-	0.377201	0.799852	0.73154	-3.05116	-0.485451	2.32134	2.43545	-0.115489	0.507979	1.16397	2.14096	2.70516	1.15367	1.47662	-0.600999	2.54593	0.659141	0.236991	-1.25131	0.0568119	0.121241	-0.509894	-0.257782	0.670973	-2.98153	-3.15098	-0.6146	0.149644	0.582984	0.0970421	0.137658	0.0337759	0.582088	-0.119019	-0.476688	-1.41493	-1.38281	-1.68599	-3.58938
XM_001480779	100043616	Gm4552	-	PREDICTED: Mus musculus similar to keratin associated protein 5-5 (LOC100043616), mRNA.	SC-A	-	-	-	0.29783	0.947163	0.809004	-3.0173	-0.55161	2.29708	2.53117	-0.11285	0.469606	1.20749	2.21407	2.71987	1.12804	1.49591	-0.588356	2.57625	0.665241	0.267764	-1.34618	0.00313353	0.0723355	-0.523411	-0.274944	0.597735	-2.79622	-3.1012	-0.72257	0.149001	0.615683	0.0807689	0.0351182	0.0187074	0.563955	-0.246774	-0.487265	-1.35693	-1.36574	-1.67059	-3.60097
AK042789	629147	Ctxn3	ENSMUSG00000069372	Mus musculus 7 days neonate cerebellum cDNA, RIKEN full-length enriched library, clone:A730024G14 product:weakly similar to CORTEXIN [Rattus norvegicus], full insert sequence.	SC-B	-	-	-	-2.02682	-1.03982	-1.24231	0.746105	2.12748	-1.47876	-0.798323	0.0859819	1.95962	2.34999	-1.11396	-0.852124	-0.610383	-0.58049	1.41136	-0.867302	-0.281011	-1.29171	-1.14868	2.89319	2.06483	-1.17441	-0.708716	0.516018	1.15301	-1.36328	2.09712	-2.2496	-2.35935	-0.319191	1.25322	0.936277	-1.80054	-1.69237	0.146897	0.415099	3.34124	1.73966	-0.237959
XM_896395	77917	A030014E15Rik	-	PREDICTED: Mus musculus RIKEN cDNA A030014E15 gene (A030014E15Rik), mRNA.	SC-A	-	-	-	-0.487793	0.87394	0.91058	-3.01433	-0.552908	2.24318	2.57478	-0.333621	0.244951	1.17594	2.0918	2.54407	1.28607	1.59376	-0.776684	2.31088	0.673167	0.624353	-0.993384	-0.435616	0.00575956	-1.0751	-0.621307	0.570853	-2.53088	-2.94871	-0.580564	0.791929	1.08927	0.356863	0.415917	0.568655	0.748721	-0.349682	-0.873171	-1.17246	-1.45566	-2.08983	-3.40373
AK133727	16703	Krtap8-1	AI326176	Mus musculus 10 days neonate head cDNA, RIKEN full-length enriched library, clone:5530401F02 product:keratin associated protein 8-1, full insert sequence.	SC-A	TD-B	-	-	0.628379	0.791329	0.245801	-2.24385	-0.53173	1.85164	2.85299	0.144294	0.388215	0.392339	2.32606	3.12505	1.97264	1.68776	-0.25823	2.89313	0.909676	-0.0818292	-0.307193	0.449344	0.498795	-0.415912	-0.133065	0.532811	-2.49477	-3.0492	-0.985978	-0.409512	0.573241	-0.401644	-0.447401	-0.801961	0.332084	-0.44027	-1.18796	-2.42631	-2.13195	-1.82102	-2.0258
BC115788	66344	Lce3b	2310007F04Rik#MGC144697#Sprrl6A	Mus musculus late cornified envelope 3B, mRNA (cDNA clone MGC:144697 IMAGE:40105038), complete cds.	-	-	-	MM-A	-0.0125563	1.54571	0.356927	2.74194	-0.159934	0.0303458	-0.877663	-0.939364	-1.25941	-1.92048	-1.30728	-1.09508	-0.440882	0.945212	-1.00012	-0.929282	2.67777	-0.817835	-0.843116	-1.58928	0.939749	-1.47087	2.2996	-1.13311	-1.9137	-0.705759	-1.53368	-1.96686	0.222476	2.87161	0.74664	0.118773	1.14767	-1.5724	-0.24949	3.66322	0.415742	0.638932	2.37584
BC089576	75581	Yipf7	2310016N21Rik#MGC107572#Yip1b	Mus musculus Yip1 domain family, member 7, mRNA (cDNA clone MGC:107572 IMAGE:6758950), complete cds.	SC-B	-	-	-	-1.74684	-0.448721	-0.56354	1.12764	1.82404	-2.01144	-0.360538	0.714673	2.29068	1.95116	-1.52939	-0.787452	0.231593	0.267495	1.94303	-1.06924	-1.5775	-1.75733	-0.944194	1.66999	1.84874	-1.56873	0.129804	1.33902	1.17655	-1.28002	1.39125	-3.02314	-1.00486	1.0046	1.58338	0.290798	-2.28115	-2.22767	-0.582626	0.834604	2.07048	2.04134	-0.966487
BC012961	19309	Pygm	AI115133	Mus musculus muscle glycogen phosphorylase, mRNA (cDNA clone MGC:13713 IMAGE:3989941), complete cds.	SC-B	-	-	-	-2.06031	0.324122	-0.235833	1.97361	1.83702	-1.89104	-1.24741	1.12764	2.18972	1.56107	-1.35013	-0.548392	-0.14221	-0.445616	0.969454	-1.21685	-1.69295	-1.73488	-1.0336	2.75169	2.07407	-2.18782	0.595427	1.60188	0.823264	-1.66304	1.65499	-1.92683	-1.01416	0.97559	0.75245	-0.13784	-1.60566	-2.36644	-0.0450489	0.752629	1.91511	1.73953	-1.0732
XM_975981	665305	Gm7579	EG665305	PREDICTED: Mus musculus predicted gene, EG665305 (EG665305), mRNA.	SC-A	-	-	-	-0.00779279	0.872312	0.987344	-2.93372	-0.49992	2.31595	2.4154	-0.0795385	0.341394	1.14735	2.09007	2.74785	0.99566	1.43676	-0.909627	2.54022	0.756106	0.290372	-1.12224	-0.0172415	0.102502	-0.640186	-0.249839	0.724941	-2.8611	-2.94999	-0.598452	0.177433	0.730773	0.0428806	0.0168426	0.19464	0.542798	-0.315222	-0.518322	-1.40056	-1.32349	-1.6203	-3.42205
NM_001100614	670496	Gm11564	OTTMUSG00000002201	Mus musculus similar to 2300006N05Rik protein (LOC670496), mRNA.	SC-A	-	-	-	1.1002	0.341318	-0.339711	-3.27678	-0.629201	1.81802	2.00606	0.0512171	0.503304	1.14228	2.26828	2.32085	1.0835	1.21086	0.277567	2.89569	0.167495	0.192721	-1.15199	0.851506	0.107366	0.376838	-0.311519	0.95065	-2.93062	-3.13275	-0.349267	-0.155008	-0.169493	-0.384394	-0.145093	0.0266235	0.756726	0.469933	-0.0886119	-1.40304	-1.52148	-1.33596	-3.59407
NM_001099312	670472	Gm11569	OTTMUSG00000002208	Mus musculus novel member of the keratin associated protein 4 (Krtap4) family (LOC670472), mRNA.	SC-A	-	-	-	1.53944	-0.553558	-2.15099	-3.038	-0.630475	1.6219	1.58822	0.268221	0.740495	1.38708	2.41265	1.71901	0.548347	-0.310354	1.35708	3.04328	-0.0186035	0.147309	-1.08153	1.32193	0.119896	0.843306	-0.167894	1.34794	-2.64599	-2.71167	0.36288	-0.36771	-1.13476	-0.940892	-0.369682	0.453254	0.8669	0.950976	0.219896	-1.08981	-1.65992	-0.67253	-3.31566
BC104358	670482	Gm11554	MGC129434#MGC129435#MGC141041#MGC141042#OTTMUSG00000002180	Mus musculus predicted gene, OTTMUSG00000002180, mRNA (cDNA clone MGC:129434 IMAGE:40049658), complete cds.	SC-A	-	-	-	1.49972	-0.509556	-2.23303	-2.98451	-0.675186	1.60459	1.61571	0.242307	0.736626	1.3639	2.45722	1.72828	0.517155	-0.236954	1.35009	3.03698	-0.0726643	0.200206	-1.16348	1.29735	0.252432	0.842331	-0.174482	1.38584	-2.52385	-2.65926	0.37054	-0.546612	-1.07087	-0.837078	-0.338829	0.478796	0.830964	0.944428	0.230556	-1.27983	-1.65668	-0.663388	-3.35978
XM_001480790	100043627	Gm4559	-	PREDICTED: Mus musculus hypothetical protein LOC100043627 (LOC100043627), mRNA.	SC-A	-	-	-	0.481539	0.780928	0.555739	-2.98192	-0.392377	2.2483	2.46928	0.00540443	0.475397	1.14375	2.24615	2.6435	1.1359	1.45453	-0.262585	2.51581	0.53947	0.21265	-1.22047	0.11839	0.163699	-0.289557	-0.355832	0.614968	-2.78035	-3.01205	-0.613917	-0.0465174	0.458911	-0.0382421	-0.0334907	0.00314985	0.47016	-0.156338	-0.516995	-1.40566	-1.41446	-1.64855	-3.5683
BC027551	268905	Krtap13-1	AA589563#KAP13.1#MGC41371	Mus musculus keratin associated protein 13-1, mRNA (cDNA clone MGC:41371 IMAGE:1363815), complete cds.	SC-A	TD-B	-	-	0.534533	0.447193	-0.0602158	-2.52363	-0.417279	2.29109	2.73101	-0.0689834	0.719942	0.846281	1.74958	3.24119	1.61808	1.50463	-0.0203129	2.9173	0.869493	-0.521666	0.256668	0.782868	0.263668	-0.721425	-0.223045	0.230059	-3.19959	-2.74913	-1.10348	-0.358199	0.358875	-0.707323	-0.664614	-0.352988	0.292227	-0.601209	-0.533017	-1.84322	-2.2708	-1.85697	-0.857588
BC015459	66898	Baiap2l1	1300006M19Rik#AI585895#IRTKS	Mus musculus BAI1-associated protein 2-like 1, mRNA (cDNA clone MGC:8269 IMAGE:3592632), complete cds.	-	-	-	MM-A	1.06952	0.807139	1.05553	1.20738	1.44327	-1.64626	-1.75329	-1.69535	-1.78442	-1.67554	1.95482	1.18023	1.72195	1.52864	2.02909	0.943982	1.22951	1.48674	1.3906	1.08706	1.10676	1.12233	1.19506	0.730161	1.06647	1.4718	1.12043	-1.48014	-1.70705	-1.62117	-1.59928	-1.55199	-1.73799	-1.71807	-1.83437	-1.60292	-1.76158	-1.56456	-1.21449
BC029257	71888	Krt33a	2310015J09Rik	Mus musculus keratin 33A, mRNA (cDNA clone MGC:35623 IMAGE:4166206), complete cds.	SC-A	-	-	-	0.590721	0.70039	0.470594	-2.50651	-0.585661	2.01844	2.86458	-0.0571819	0.311498	0.709647	2.23352	3.06543	1.80372	1.53078	-0.00917288	2.73694	0.611482	-0.282973	0.194462	0.488877	-0.0652906	-0.566153	-0.35071	0.143699	-2.46608	-3.50345	-1.06331	-0.0527585	0.28544	-0.286247	-0.548262	-0.381811	0.446188	-0.449	-0.618766	-2.08666	-2.02427	-1.75992	-1.5422
BC013460	13808	Eno3	Eno-3	Mus musculus enolase 3, beta muscle, mRNA (cDNA clone MGC:18648 IMAGE:4217678), complete cds.	SC-B	-	-	-	-1.90624	-0.0526415	-0.541235	1.42858	1.85589	-2.17457	-1.02512	1.28969	1.99712	1.78967	-1.52203	-0.497485	-0.104938	-0.452161	1.04661	-1.32656	-1.51451	-1.86468	-1.42146	2.4592	1.49816	-2.03137	0.439223	1.60346	0.915164	-1.74702	1.68931	-2.20909	-0.494783	1.07748	1.15173	0.269323	-1.55751	-2.06805	0.178324	0.630624	2.27967	1.89651	-0.984304
BC115508	76444	Krtap4-7	2310037K05Rik#KAP4.7#KRTAP4.7	Mus musculus keratin associated protein 4-7, mRNA (cDNA clone MGC:144332 IMAGE:40101065), complete cds.	SC-A	-	-	-	1.11111	0.0383133	-0.410248	-2.95817	-0.289399	1.55706	2.30658	0.176006	0.669054	1.27003	2.44425	2.11654	1.66778	1.49397	0.431943	3.2513	-0.261164	-0.12287	-0.482725	0.565128	-0.0192775	-0.0608619	-0.441971	0.664194	-3.04666	-2.67897	-0.535808	-0.234429	-0.481548	-0.443047	0.0279986	0.062597	0.729736	0.243442	-0.411813	-1.5571	-1.59415	-1.56595	-3.23088
BC030035	26549	Itgb1bp2	Chordc3	Mus musculus integrin beta 1 binding protein 2, mRNA (cDNA clone MGC:41122 IMAGE:1346742), complete cds.	SC-B	-	-	-	-1.96592	0.00529805	-0.552498	1.51149	1.39169	-2.02618	-0.394248	0.666316	1.88986	1.3977	-1.49587	-0.2692	-0.288645	-0.150222	1.20066	-0.79874	-1.64307	-2.12283	-1.65713	2.60648	1.44744	-2.35648	0.475177	1.66596	1.3134	-1.57245	1.72728	-2.97692	-0.440077	0.518734	1.27748	0.731919	-1.60704	-1.06767	-0.208146	0.679401	2.25864	1.89573	-1.06732
BC146444	408196	Gm5416	EG408196#Stfna1l1	Synthetic construct Mus musculus clone IMAGE:100015094, MGC:180367 predicted gene, EG408196 (EG408196) mRNA, encodes complete protein.	-	-	-	-	-1.36038	1.61109	0.119564	2.37164	-1.33081	-0.918767	-2.25813	-1.09193	-1.51913	-1.96546	-2.40899	-2.27846	-0.3285	1.59038	-1.62249	0.664761	2.76881	-0.0861113	-0.833575	-0.497733	0.63032	-0.366085	2.27467	-0.911571	-0.414551	1.36881	-0.526807	-1.58691	-0.618175	2.01609	0.439564	1.29558	0.548036	-0.905121	-0.192648	2.93307	0.688178	0.740784	1.961
AK003147	21957	Tnnt3	fTnT	Mus musculus 18-day embryo whole body cDNA, RIKEN full-length enriched library, clone:1100001B07 product:troponin T3, skeletal, fast, full insert sequence.	SC-B	-	-	-	-2.03439	-0.17219	-0.188371	1.44146	1.73178	-2.28758	-1.00824	1.09189	1.98602	1.61083	-1.59775	-0.799806	-0.191623	-0.404225	1.15657	-1.29063	-1.35826	-1.76347	-1.40375	2.64867	1.68067	-1.93674	0.454605	1.60841	1.06491	-1.82505	1.85324	-1.92277	-0.39813	1.07171	1.28261	0.505665	-1.31	-2.26397	-0.252975	0.67191	2.07212	1.48315	-1.00632
AK014082	69585	Hfe2	2310035L15Rik#5230400G09Rik#AI414844#AI789733#DL-M#HJV#Rgmc#hemojuvelin	Mus musculus 13 days embryo head cDNA, RIKEN full-length enriched library, clone:3110024D01 product:hypothetical protein, full insert sequence.	SC-B	-	-	-	-2.13616	0.123379	-0.4836	1.35008	1.64534	-1.4105	-0.730906	0.78847	1.96111	1.47362	-1.34106	-0.197463	0.110206	0.132645	1.31716	-1.03741	-1.63861	-1.51102	-1.74968	2.77043	1.72469	-2.5095	1.08563	1.5657	0.800838	-1.66368	1.22721	-2.69659	-1.10513	0.971679	1.24166	0.27992	-1.89345	-1.74936	0.248483	0.716657	2.02802	1.46488	-1.1737
XM_924640	640223	Gm7288	EG640223	PREDICTED: Mus musculus predicted gene, EG640223 (EG640223), mRNA.	SC-A	-	-	-	-0.454451	1.0369	0.995981	-2.67363	-0.423673	2.41563	2.47848	-0.289487	0.138621	0.970541	2.0492	2.81033	0.992712	1.72258	-1.27263	2.23631	0.717622	0.403708	-1.45086	-0.462115	0.338196	-1.08491	-0.188975	0.487513	-2.42456	-2.52047	-0.696634	0.412956	0.968813	0.364314	0.320943	0.101915	0.645179	-0.48923	-0.705635	-1.19103	-1.23383	-1.77537	-3.27096
AK009938	17901	Myl1	AI325107#MLC1f#MLC3f#Mylf	Mus musculus adult male tongue cDNA, RIKEN full-length enriched library, clone:2310051N24 product:myosin light chain, alkali, fast skeletal muscle, full insert sequence.	SC-B	-	-	-	-1.86785	-0.115308	-0.298145	1.49521	1.33237	-2.49388	-0.723143	1.22302	2.01723	1.49528	-1.44625	-0.254843	0.0139744	0.159425	1.43305	-1.30922	-1.3898	-2.19059	-1.60324	2.50596	1.37393	-1.77721	0.693151	1.5255	1.00912	-1.87788	1.47747	-2.22862	-0.246997	1.21688	1.38369	0.56215	-1.76113	-2.17028	-0.229941	0.747905	1.79991	1.49755	-0.978429
BC018235	13628	Eef1a2	Eef1a#S1#wasted#wst	Mus musculus eukaryotic translation elongation factor 1 alpha 2, mRNA (cDNA clone MGC:25318 IMAGE:4504385), complete cds.	SC-B	-	-	-	-2.15044	0.133928	-0.43969	1.7908	1.97787	-1.64393	-0.885354	0.889896	2.03645	2.00095	-1.35746	-0.461472	-0.0371566	-0.217712	1.40584	-0.57277	-1.5891	-1.2059	-0.82867	2.79819	2.26819	-1.81261	0.331927	1.14482	0.341878	-1.38882	1.24116	-2.449	-1.3577	0.828941	0.90833	0.0368982	-2.17745	-2.0373	-0.348349	0.480099	2.12633	1.49717	-1.27876
BC115957	68701	Dysfip1	1110033I14Rik#toonin	Mus musculus dysferlin interacting protein 1, mRNA (cDNA clone MGC:141152 IMAGE:40055543), complete cds.	SC-B	-	-	-	-1.77273	-0.106771	-0.611574	0.870856	1.64852	-1.39335	-0.894323	0.59988	1.77496	1.97664	-1.56638	-0.416063	0.0227593	-0.302631	1.72336	-1.12121	-1.12719	-1.79926	-1.26534	2.0798	2.56704	-2.19794	0.78126	1.54358	1.14571	-1.62187	0.945002	-2.62755	-0.461939	0.535362	1.39847	0.731445	-2.21148	-1.62874	-0.471849	0.598296	1.98388	1.96688	-1.29549
XM_975911	665295	Gm7574	EG665295	PREDICTED: Mus musculus predicted gene, EG665295 (EG665295), mRNA.	SC-A	-	-	-	0.173821	0.686002	0.725714	-2.90868	-0.605249	2.35021	2.33889	-0.12032	0.238939	0.999855	2.08013	2.67219	0.979081	1.4224	-0.730885	2.59036	0.689621	0.203884	-1.37063	0.0126749	0.129802	-0.389477	-0.241306	0.665669	-2.75302	-2.82053	-0.546062	0.149392	0.591096	0.152289	0.183657	0.0468113	0.651255	-0.175239	-0.416878	-1.32101	-1.34096	-1.58263	-3.41087
XM_001474418	100040456	Gm2782	-	PREDICTED: Mus musculus similar to keratin associated protein 21-1 (LOC100040456), mRNA.	SC-A	-	-	-	-0.455582	0.943622	0.149535	-2.19637	-0.22499	2.12899	2.60279	-0.0267484	-0.0146861	0.670215	1.83163	2.77966	1.15401	1.69407	-1.04953	3.26121	0.890458	0.218756	-0.465213	-0.0996202	1.08405	-0.362896	0.366292	0.398854	-1.7681	-2.15264	-0.970042	-0.290597	1.01458	-0.764232	-0.000746483	-0.261887	0.613681	-0.474276	-1.13845	-1.84686	-2.06896	-2.1661	-3.00387
NM_001099774	77914	Krtap17-1	A030006P16Rik	Mus musculus keratin associated protein 17-1 (Krtap17-1), mRNA.	SC-A	-	-	-	-0.398074	0.915654	0.98791	-3.21896	-0.528725	2.24781	2.32806	-0.582002	-0.0535377	1.09471	1.99533	2.58961	0.78892	1.23322	-0.590887	2.10696	0.641399	-0.0684638	-0.603322	-0.0475681	-0.212875	-0.653899	-0.0784609	0.282732	-2.90911	-3.0998	-0.806754	0.907059	0.971841	0.657337	0.361031	0.211561	1.05371	-0.0594046	-0.575468	-0.909394	-1.15267	-1.62367	-3.20183
X75650	16671	Krt33b	Ha3#Ha4#Krt1-3#mHa3	M.musculus mRNA for mouse hair acidic 3.	SC-A	TD-B	-	-	0.469428	0.880884	0.468782	-2.38646	-0.517331	1.87177	2.65859	-0.0489892	-0.0489213	0.151834	2.13456	3.26393	1.19878	1.70316	-0.229813	3.04763	0.929334	0.00673481	-0.304676	0.917277	-0.044672	-0.592243	-0.210461	-0.0368693	-2.74699	-2.933	-1.37104	-0.247516	0.286423	0.00372675	-0.517676	-0.507512	0.620162	-0.217998	-0.644077	-1.92059	-1.78253	-1.62301	-1.68063
AF312018	64818	Krt81	AA589625#Krt2-19	Mus musculus type II hair keratin mRNA, partial cds.	SC-A	-	-	-	0.338731	0.967183	0.103407	-2.64652	-0.536656	1.98401	2.27317	0.0125435	0.250939	0.493617	2.35564	3.17038	1.79481	1.73023	-0.135766	2.97865	0.531631	-0.114357	0.319083	0.737639	-0.0537326	-0.548279	-0.417571	0.178327	-2.53334	-2.96371	-0.921481	-0.50688	0.117977	-0.244804	-0.331102	-0.90644	0.393918	-0.21592	-0.513217	-1.83244	-1.96679	-1.66577	-1.6771
AK137456	17189	Mb	AI325109	Mus musculus adult male bone cDNA, RIKEN full-length enriched library, clone:9830004A21 product:myoglobin, full insert sequence.	SC-B	-	-	-	-1.86708	-0.525609	-0.212847	1.0521	2.14565	-2.07008	-0.967873	0.372919	1.7505	1.86411	-1.26274	-0.694457	0.185519	-0.0789793	1.56847	-1.32457	-1.49429	-1.74474	-1.41582	1.54258	1.9331	-1.69421	-0.0956083	1.51791	1.73216	-1.52173	1.98942	-1.97114	-1.01293	-0.288217	1.38683	0.431071	-1.37338	-2.06612	-0.159031	0.633849	2.72197	1.73129	-0.718001
BC107319	16694	Krtap12-1	AI507309#AI586068#D10Jhu14e#MGC130277#MGC130278	Mus musculus keratin associated protein 12-1, mRNA (cDNA clone MGC:130277 IMAGE:40053395), complete cds.	SC-A	TD-B	-	-	-0.0726365	0.760315	1.09474	-2.2717	-0.484114	2.50826	2.83275	-0.528535	0.0667288	1.39141	2.44496	2.90303	0.97365	1.20167	-0.770333	1.3454	0.563407	-0.252824	-0.957668	-0.246104	-0.886335	-0.745364	-0.224114	-0.0482954	-2.19188	-2.81515	-1.14151	1.01139	1.01642	0.654173	0.157867	0.109165	1.26329	-0.372318	-1.08929	-0.978393	-1.446	-2.03935	-2.73672
XM_975463	665225	Gm7544	4733401I12Rik	PREDICTED: Mus musculus similar to keratin associated protein 5-2 (LOC665225), mRNA.	SC-A	-	-	-	-0.453801	0.670698	0.974958	-2.6764	-0.61356	2.05292	2.38793	-0.388407	0.114531	1.10139	2.10359	2.42263	1.29554	1.33824	-0.858706	2.45171	0.759596	0.611543	-0.735369	-0.362963	0.066301	-0.975916	-0.65533	0.494832	-2.27052	-2.76281	-0.539413	0.862213	0.978441	0.342864	0.283579	0.407239	0.742243	-0.370308	-0.930454	-1.12581	-1.32787	-2.08126	-3.33409
AK036394	106393	Srl	9830004M20Rik#AW108387#sar	Mus musculus adult male bone cDNA, RIKEN full-length enriched library, clone:9830004M20 product:sarcoplasmic reticulum 53K glycoprotein precursor homolog [Oryctolagus cuniculus], full insert sequence.	SC-B	-	-	-	-1.9182	-0.210902	-0.385681	1.75419	1.82026	-1.84859	-0.904293	0.950784	1.96385	1.56787	-1.35123	-0.578083	-0.251935	-0.375153	1.39853	-1.30496	-1.52621	-1.74495	-1.24216	2.67162	1.68393	-1.78141	0.455951	1.57102	0.999618	-1.52699	1.84215	-2.29726	-0.893154	0.702443	1.1354	0.257959	-1.7838	-1.66403	-0.176084	0.583895	1.96295	1.54446	-1.10179
BC028515	21953	Tnni2	-	Mus musculus troponin I, skeletal, fast 2, mRNA (cDNA clone MGC:41207 IMAGE:1448494), complete cds.	SC-B	-	-	-	-1.92321	-0.0750598	-0.188594	1.27647	1.63361	-2.30094	-0.932187	1.09702	1.90352	1.55949	-1.59498	-0.843812	-0.107472	-0.26446	1.12388	-1.34998	-1.43312	-1.79197	-1.17977	2.3288	1.63226	-1.86518	0.490193	1.5695	1.18653	-1.80884	1.69606	-1.96661	-0.413589	0.947482	1.17666	0.488783	-1.26761	-2.30164	-0.214867	0.739335	2.20923	1.6536	-0.888525
XM_001473448	100039757	Gm10153	ENSMUSG00000066101	PREDICTED: Mus musculus similar to keratin associated protein 5-4 (LOC100039757), mRNA.	SC-A	-	-	-	-0.0335626	0.850565	0.811685	-2.82853	-0.632571	2.37338	2.39376	-0.10417	0.332067	1.03177	2.12335	2.69455	1.08354	1.48232	-0.802852	2.55256	0.633395	0.202421	-1.18077	-0.0347317	0.19662	-0.593794	-0.307141	0.604851	-2.61142	-2.74109	-0.563118	0.0667945	0.635785	0.0887531	0.0266377	-0.00878127	0.553102	-0.3218	-0.556814	-1.32736	-1.45419	-1.60888	-3.02633
BC156686	75586	Krtap9-3	2310040M23Rik	Synthetic construct Mus musculus clone IMAGE:100062180, MGC:190399 RIKEN cDNA 2310040M23 gene (2310040M23Rik) mRNA, encodes complete protein.	SC-A	-	-	-	0.804867	0.833652	0.0981613	-2.72659	-0.482103	2.0315	2.73312	-0.0770236	0.643257	0.624402	2.15317	2.77962	1.31748	1.51942	-0.340032	2.79356	0.679539	0.145963	-0.751805	0.525831	0.0553077	-0.326259	-0.182301	0.555216	-2.75208	-2.72341	-0.815415	-0.270023	0.489561	-0.563713	-0.353937	-0.460112	0.291398	-0.155143	-0.787638	-1.64268	-1.78237	-1.61999	-2.2624
XM_896406	621362	Gm6217	EG621362	PREDICTED: Mus musculus predicted gene, EG621362 (EG621362), mRNA.	SC-A	-	-	-	-0.279163	0.729216	0.945958	-2.3558	-0.584049	2.15812	2.38272	-0.288408	0.0862536	0.903294	2.10701	2.76395	1.46442	1.58203	-0.608608	1.92268	0.492543	0.18238	-1.39939	-0.46603	-0.191792	-1.00664	-0.239069	0.379628	-2.7386	-2.3948	-0.775297	0.789613	1.2557	0.394337	0.443749	0.424863	0.981426	-0.477338	-0.980892	-1.23926	-1.38485	-1.86449	-3.11544
XM_977282	239932	Krtap24-1	Gm312	PREDICTED: Mus musculus gene model 312, (NCBI) (Gm312), mRNA.	SC-A	TD-B	-	-	0.194694	0.597136	0.728508	-2.221	-1.04656	2.16655	2.71837	-0.0776012	-0.437347	0.653226	1.52864	2.85276	1.11199	1.19119	-0.513653	2.9455	1.26225	-0.441889	-0.621252	0.0255868	0.0286527	-1.34798	1.04898	-0.0246449	-1.81894	-2.64689	-1.64058	0.941309	1.09565	0.0313405	-0.102857	-0.154578	0.936551	-1.0386	-0.720432	-1.70299	-1.71844	-1.38089	-2.40177
AK009383	76443	2310016D23Rik	-	Mus musculus adult male tongue cDNA, RIKEN full-length enriched library, clone:2310016D23 product:unclassifiable, full insert sequence.	SC-B	-	-	-	-1.72694	-0.332999	-1.32923	1.76029	1.66084	-1.00778	-0.803261	-0.255782	2.06007	1.51829	-1.0316	-0.75432	-0.114584	-0.567522	0.959682	-1.2984	-1.95095	-1.20858	-1.38319	2.84729	2.1458	-1.71682	0.112123	1.32894	1.5978	-0.76323	1.68121	-1.39039	-1.53653	-0.40766	0.969044	0.545682	-1.48665	-1.624	-0.579602	0.841443	2.45467	2.10376	-1.31693
NM_001099311	670464	Gm11596	OTTMUSG00000002547	Mus musculus novel member of the keratin associated protein 4 (Krtap4) family (LOC670464), mRNA.	SC-A	-	-	-	1.18206	-0.156142	-0.774948	-3.09057	-0.497427	1.62267	1.99052	0.129245	0.550434	1.16058	2.27604	2.10689	1.01577	0.63851	0.439237	2.98212	0.0925135	0.17859	-0.848309	0.796016	0.081421	0.3397	-0.356527	0.98115	-2.79551	-3.05132	-0.0451735	-0.374285	-0.1614	-0.394984	-0.0534117	0.192246	0.730362	0.455026	-0.0943496	-1.39774	-1.4217	-1.08447	-3.34284
AK135141	72607	Usp13	2700071E21Rik#AI848077#ISOT3#IsoT-3#MGC107670	Mus musculus 10 days neonate cerebellum cDNA, RIKEN full-length enriched library, clone:6530413E19 product:Ubiquitin carboxyl-terminal hydrolase 13 (EC 3.1.2.15) (Ubiquitin thiolesterase 13) (Ubiquitin-specific processing protease 13) (Deubiquitinating enzyme 13) (Isopeptidase T-3) (ISOT-3) homolog [Homo sapiens], full insert sequence.	SC-B	-	-	-	-1.81986	-0.362934	-0.845053	1.38589	2.35655	-1.43618	-0.711207	0.642673	2.0636	1.73382	-1.14022	-0.677874	-0.27224	-0.418545	1.53523	-0.871226	-1.62359	-1.55387	-1.48273	2.45699	2.08768	-1.73613	0.234846	1.15871	1.23913	-1.38921	1.35358	-1.79827	-1.54542	0.473691	1.06926	0.288408	-2.09101	-1.68027	-0.486318	0.678199	2.16347	1.667	-0.646578
AK133718	100126226	5430421N21Rik	-	Mus musculus 6 days neonate head cDNA, RIKEN full-length enriched library, clone:5430421N21 product:keratin complex 2, basic, gene 10, full insert sequence.	SC-A	-	-	-	0.344895	0.664454	0.268728	-2.30221	-0.670442	1.96698	2.64235	0.0610405	0.044925	0.23977	2.23698	3.10984	1.81476	1.62278	-0.0207087	2.75551	0.731844	-0.172469	0.795997	0.677819	-0.124191	-0.628837	-0.375274	-0.0706971	-2.56695	-2.79277	-0.797554	-0.268224	0.0988264	-0.279341	-0.551107	-0.720182	0.293564	-0.412557	-0.73741	-1.82071	-1.94554	-1.71746	-1.39644
AK170496	211986	Tmem18	BC024093	Mus musculus NOD-derived CD11c +ve dendritic cells cDNA, RIKEN full-length enriched library, clone:F630105N07 product:hypothetical protein, full insert sequence.	-	-	-	MM-A	-0.660398	-0.774266	-1.51658	-0.925442	-1.30004	-0.751641	-0.672001	-1.11806	-1.54988	-1.33436	2.30192	1.84921	1.85387	1.58579	1.77324	1.6706	0.934176	1.72113	-0.139496	1.87574	0.576548	2.19617	2.81826	1.32899	0.0710112	1.68815	0.778374	-1.5708	-1.23482	-1.18027	-1.24035	-1.35764	-1.54032	-0.854841	-1.44881	-1.1125	-0.780207	-0.929156	-1.0313
XM_896507	71386	Krtap28-13	5530401N06Rik	PREDICTED: Mus musculus RIKEN cDNA 5530401N06 gene (5530401N06Rik), mRNA.	SC-A	-	-	-	-0.421697	0.924483	0.991371	-2.63234	-0.403911	2.13011	2.49221	-0.383154	0.242643	1.0785	2.01364	2.45182	1.06764	1.44948	-0.933135	2.12318	0.517535	0.469424	-1.15021	-0.498476	0.169221	-1.05459	-0.540302	0.640906	-2.45942	-2.51548	-0.618081	0.730546	0.963209	0.326237	0.460742	0.30922	0.731367	-0.360365	-0.908673	-1.07016	-1.27011	-1.94863	-3.11477
BC078629	20201	S100a8	60B8Ag#AI323541#B8Ag#CFAg#CP-10#Caga#MRP8#p8	Mus musculus S100 calcium binding protein A8 (calgranulin A), mRNA (cDNA clone MGC:73590 IMAGE:864657), complete cds.	-	-	-	MM-A	1.17338	1.71594	0.719341	1.98618	-0.54396	1.32877	-0.449272	-0.848128	-0.712424	-1.1943	-1.62475	-1.08845	0.174823	1.05914	-2.75544	-0.132212	1.83021	1.56998	0.350307	-2.41201	0.598555	-0.694488	0.413023	-2.03335	-2.34955	-0.931799	-2.03034	-1.63949	0.145111	2.39247	0.146105	-0.649137	0.651673	-0.594856	1.22889	2.64833	-0.165743	1.35991	1.35756
BC120760	66380	Krtap3-3	2310020D06Rik#KAP3.3#KRTAP3.3#Krtap3-2	Mus musculus keratin associated protein 3-3, mRNA (cDNA clone MGC:155997 IMAGE:40129683), complete cds.	SC-A	-	-	-	0.551442	0.504133	0.127047	-2.60881	-0.396349	1.76494	2.49791	-0.24686	0.506153	0.819911	2.30526	2.57266	1.76742	1.2846	-0.212616	2.53706	0.658963	0.093362	-0.102827	0.465928	-0.097583	-0.528276	-0.319979	0.225886	-2.3725	-2.88418	-0.790166	0.140339	0.546431	-0.05931	0.00674802	-0.126944	0.671543	-0.389224	-0.917775	-1.85712	-2.00704	-1.91583	-2.21435
XM_001004966	668763	Gm9340	EG668763	PREDICTED: Mus musculus predicted gene, EG668763, transcript variant 1 (EG668763), mRNA.	SC-A	-	-	-	0.0661404	0.84479	0.809884	-2.64869	-0.559646	2.23063	2.41967	-0.189266	0.276715	0.964057	2.0165	2.67293	1.06484	1.50965	-0.767114	2.4354	0.655003	0.243128	-1.0901	-0.0962815	0.0772823	-0.686635	-0.344181	0.537952	-2.53952	-2.80307	-0.582574	0.137288	0.654917	0.0167745	0.0822986	0.102122	0.521771	-0.31581	-0.659405	-1.3015	-1.38179	-1.58038	-2.7938
AK143826	20202	S100a9	60B8Ag#AW546964#BEE22#Cagb#GAGB#L1Ag#MRP14#p14	Mus musculus 6 days neonate spleen cDNA, RIKEN full-length enriched library, clone:F430201H11 product:S100 calcium binding protein A9 (calgranulin B), full insert sequence.	-	-	-	MM-A	1.77124	1.72879	0.84121	1.72494	-0.480368	0.97536	-0.5008	-0.605918	-0.758124	-1.07496	-2.09381	-1.33586	-0.163081	1.18112	-3.05262	-0.254549	1.44137	1.39134	0.454486	-2.33562	0.552787	0.0927488	0.465917	-2.18722	-2.2119	-1.06448	-1.61381	-1.02777	0.199922	2.41091	-0.00935196	-1.08152	0.473716	-0.0593528	1.11855	2.68726	-0.052018	0.984772	1.46667
XM_896478	621495	Krtap28-10	4733401N17Rik	PREDICTED: Mus musculus similar to keratin associated protein 5-2 (LOC621495), mRNA.	SC-A	-	-	-	-0.225564	0.580794	0.845141	-2.59728	-0.622535	1.91356	2.32973	-0.533277	0.343234	1.31692	2.1156	2.10975	1.26531	1.31174	-0.849152	2.13003	0.648307	0.779906	-0.551124	-0.192661	-0.179483	-0.911733	-0.67268	0.618251	-2.34543	-2.22964	-0.553879	1.19972	0.85608	0.324319	0.139222	0.293008	0.859142	-0.485757	-1.04304	-1.22939	-1.48858	-2.16462	-3.10393
BC014877	11459	Acta1	AA959943#Acta-2#Acts#Actsk-1	Mus musculus actin, alpha 1, skeletal muscle, mRNA (cDNA clone MGC:18923 IMAGE:3587657), complete cds.	SC-B	-	-	-	-2.03105	0.155675	-0.155682	1.71731	1.60915	-2.06564	-1.18441	1.12964	1.78987	1.67302	-1.71639	-0.686099	-0.301443	-0.296512	1.48484	-0.981586	-1.28333	-1.51202	-0.912604	2.14607	1.96161	-1.76581	0.486905	1.3571	0.758331	-1.61513	1.44617	-1.791	-0.583821	0.931035	1.11182	0.429426	-1.46266	-2.26749	-0.0351728	0.424438	1.84179	1.33686	-1.14318
BC131988	114654	Ly6g6d	A930024F17Rik#G6d#G6f#MEGT1#NG25#NG32	Mus musculus lymphocyte antigen 6 complex, locus G6D, mRNA (cDNA clone MGC:163619 IMAGE:40130265), complete cds.	SC-A	-	-	-	1.00326	0.553501	0.754367	-2.063	-0.150952	1.69175	3.01725	-0.588445	0.0321979	0.805906	1.35414	2.28121	1.00655	0.949869	0.0196792	2.91696	0.277307	-0.707416	-1.61027	0.285032	-0.0319157	-1.16124	0.266628	0.633682	-2.95652	-2.82918	-1.27659	0.469137	0.854045	0.205463	-0.543022	0.423497	0.821454	-0.437684	-0.965305	-1.61937	-0.23003	-1.13083	-2.32111
XM_001474473	71363	Krtap7-1	5430433J05Rik	PREDICTED: Mus musculus RIKEN cDNA 5430433J05 gene (5430433J05Rik), mRNA.	SC-A	-	-	-	0.670079	0.676632	0.426236	-1.86494	-0.458419	1.51962	2.88127	-0.136795	0.620589	0.466473	2.14901	2.90793	1.53847	1.58345	-0.254852	3.32852	0.498314	-0.103601	-0.0173704	0.421277	-0.35759	-0.773176	-0.126732	0.30861	-2.51545	-2.11718	-0.903385	-0.645685	0.297599	-0.553994	-0.544427	-0.798545	0.129066	-0.392486	-1.29952	-1.92543	-1.53804	-1.52134	-1.57419
NM_001085548	665998	Krtap4-9	OTTMUSG00000002198	Mus musculus novel member of the keratin associated protein 4 (Krtap4) family (LOC665998), mRNA.	SC-A	-	-	-	1.193	-0.047969	-1.0186	-2.64631	-0.348734	1.49604	1.77016	0.17573	0.553177	1.19404	2.23694	1.96566	1.14754	0.839512	0.778181	3.07133	-0.331227	0.0716474	-0.840736	0.822062	-0.0311171	0.33603	-0.505047	1.05927	-2.67707	-2.61924	-0.0939556	-0.394276	-0.723328	-0.396616	-0.0842845	0.114258	0.753662	0.539724	-0.11503	-1.3499	-1.36605	-1.24635	-3.28214
AK144535	50874	Tmod4	MTMOD#Sk-Tmod	Mus musculus 0 day neonate cortex cDNA, RIKEN full-length enriched library, clone:G630091I18 product:tropomodulin 4, full insert sequence.	SC-B	-	-	-	-1.84728	-0.018278	-0.233764	1.0423	1.50663	-2.07457	-0.709201	0.763363	1.59402	1.23276	-1.32109	-0.612226	0.167428	0.0320554	1.00066	-1.37511	-1.55296	-1.27065	-1.24641	2.65038	1.57945	-1.68246	0.718927	1.76594	1.29191	-1.49609	1.94668	-2.7609	-0.661699	0.568969	0.881848	0.145734	-1.48716	-1.63586	-0.134891	0.535833	2.02484	1.49822	-0.827345
BC111904	238880	Actbl2	4732495G21Rik	Mus musculus RIKEN cDNA 4732495G21 gene, mRNA (cDNA clone MGC:132976 IMAGE:40062272), complete cds.	SC-A	-	-	-	-0.068644	0.794055	0.0146059	-1.5553	-0.52638	1.43596	2.44758	-0.191199	-0.402715	0.938596	1.8783	2.64488	0.638916	0.893024	0.545289	2.62748	0.736701	-1.11777	-0.794526	-0.814555	0.374991	-1.42898	0.37666	0.283789	-2.16351	-3.31714	-1.99205	1.2861	1.27075	0.477844	-0.290896	0.454931	1.30878	-0.546891	-0.687042	-1.31789	-1.17174	-0.694575	-2.34743
BC060281	69520	Lce3f	2310002A05Rik	Mus musculus late cornified envelope 3F, mRNA (cDNA clone MGC:69990 IMAGE:30288382), complete cds.	-	-	-	-	-0.21535	1.10784	0.762464	2.42145	-0.300104	0.0789244	-0.250481	-1.29757	-0.85621	-1.46964	-1.93654	-2.73929	-0.505893	0.42327	-0.728616	-1.16351	2.76621	0.644492	-0.422546	-1.04446	0.724521	-0.632294	1.90648	-1.61392	-1.07864	0.513861	-1.47172	-1.84053	0.449984	2.10297	1.22448	0.162678	1.03546	-1.59565	-0.208529	2.48437	0.48852	-0.316028	2.38955
BC051228	243912	Hspb6	AA387366#Gm479#Hsp20#MGC107687	Mus musculus heat shock protein, alpha-crystallin-related, B6, mRNA (cDNA clone IMAGE:3471643), partial cds.	SC-B	-	-	-	-1.3582	-0.0541691	-0.819278	1.46714	2.06508	-1.67049	-0.874252	1.09156	1.98068	2.1415	-1.20187	-0.461463	-0.147909	-0.0883386	1.50086	-1.25332	-1.26291	-1.469	-1.64232	2.23935	2.37051	-1.36939	0.221283	0.988043	0.468526	-1.38273	0.947911	-2.18492	-1.02535	0.656747	0.884626	-0.227971	-2.14629	-1.39048	-0.103062	0.306794	1.77266	1.81121	-0.780781
BC027526	17349	Mlf1	HLS7	Mus musculus myeloid leukemia factor 1, mRNA (cDNA clone MGC:41163 IMAGE:1495721), complete cds.	SC-B	-	-	-	-1.33207	-0.0823593	-0.520737	1.21747	1.46281	-0.694885	0.317656	0.794616	1.66789	1.11619	-0.467479	0.596177	0.0619072	0.0519827	0.895562	1.02423	-1.0129	-2.04643	-1.31859	2.49669	1.08436	-2.03254	0.531901	1.65042	1.02942	-2.86108	1.75355	-2.63269	-0.830936	0.373979	0.750886	-0.398474	-1.67583	-2.27032	-0.609087	0.0917123	1.82912	1.43291	-1.44503
AK009902	11870	Art1	ADPRT#Yac-1	Mus musculus adult male tongue cDNA, RIKEN full-length enriched library, clone:2310050E11 product:ADP-ribosyltransferase 1, full insert sequence.	SC-B	-	-	-	-1.87541	0.0418113	-0.296827	1.22866	1.97383	-1.71131	-0.707208	1.07019	1.8163	1.56486	-1.08981	-0.386958	-0.0812304	-0.413039	0.829923	-1.45085	-1.18192	-1.8145	-1.35807	2.41218	1.58428	-1.73994	0.347411	1.42675	1.17802	-1.54216	1.82912	-1.99452	-0.9449	0.59728	0.83359	0.0760362	-1.69425	-1.86038	-0.294049	0.500878	2.2472	1.5457	-0.666683
BC099482	12299	Cacng1	MGC117703	Mus musculus calcium channel, voltage-dependent, gamma subunit 1, mRNA (cDNA clone MGC:117703 IMAGE:30848793), complete cds.	SC-B	-	-	-	-1.57672	-0.0412649	-0.541295	0.937401	1.87457	-1.71141	-0.395541	1.0628	2.10183	1.64268	-1.11497	-0.379261	0.125858	-0.0368058	1.78906	-1.30048	-1.36641	-2.791	-1.24759	2.25749	1.47882	-1.36133	0.367263	1.13825	0.899362	-1.35342	1.28694	-1.87834	-0.600167	0.903245	1.32582	0.0971844	-2.47127	-1.50289	-0.460739	0.581839	1.64187	1.17114	-0.552507
BC024392	20311	Cxcl5	AMCF-II#ENA-78#GCP-2#LIX#Scyb5#Scyb6	Mus musculus chemokine (C-X-C motif) ligand 5, mRNA (cDNA clone MGC:36180 IMAGE:4976854), complete cds.	SC-E	-	-	-	1.79069	1.43122	-0.015562	0.0729819	-1.5706	-0.909743	2.08488	2.12299	0.126384	0.588991	-2.43145	0.166239	-0.470956	1.65829	-1.88923	-0.44788	-1.20927	2.10096	0.83525	-1.37982	-1.29916	1.48294	-0.88998	-2.14355	-2.35495	-1.19209	-0.41703	-0.450061	-0.58633	2.1164	0.685326	-0.878796	-0.979285	1.06612	1.15889	1.91307	-0.376057	-0.630311	1.12046
BC039943	11565	Adssl1	AI528595#Adss#Adss1	Mus musculus adenylosuccinate synthetase like 1, mRNA (cDNA clone MGC:49504 IMAGE:4014672), complete cds.	SC-B	-	-	-	-1.591	0.185618	-0.105848	1.37462	1.89001	-2.11129	-0.87047	0.930458	1.91013	1.57188	-1.61719	-0.883618	-0.165627	-0.0511043	1.02624	-1.53636	-1.41309	-1.14862	-1.28084	2.37792	1.87102	-1.73316	0.159682	1.22126	0.941531	-2.1245	1.50833	-1.82374	-0.829446	0.712299	0.636099	-0.166885	-1.37703	-1.29444	-0.0945024	0.741911	2.29347	1.50427	-0.638003
AJ511265	76469	Cmya5	2310076E16Rik#2310076E21Rik#AA420382#AI504003#Srfsd#Tims#sr553	Mus musculus mRNA for stretch-responsive fibronectin protein type 3 (Srfsd gene).	SC-B	-	-	-	-1.4774	-0.157697	-0.349089	1.46755	1.81276	-1.26574	-0.903579	0.82841	1.79376	1.48941	-1.18784	-0.539353	-0.162947	-0.138482	0.894578	-1.12162	-1.44549	-1.51012	-1.70321	2.57244	1.9739	-1.77691	0.357552	1.64505	0.887384	-0.946935	1.89747	-2.1662	-1.36259	0.640554	0.718398	-0.107194	-1.99164	-1.65511	-0.290414	0.81339	1.85162	1.46234	-0.846972
AF127766	12335	Capn3	AI323605#Capa-3#Capa3#Lp82#p94	alt 'AI323605#Capa-3#Capa3#Lp82#p94'	SC-B	-	-	-	-1.86549	-0.0376374	-0.375563	1.29985	1.72201	-1.4251	-0.754003	0.868547	2.08701	1.65369	-1.0991	-0.524572	0.0709844	-0.226389	1.36063	-1.03868	-1.26557	-1.60286	-1.34115	2.24153	1.53087	-1.6662	0.349844	1.40563	0.615454	-1.17102	1.44765	-2.41028	-1.22276	0.71473	1.32701	0.126958	-2.29436	-1.47643	-0.303167	0.677388	1.89423	1.52769	-0.821378
BC055102	18682	Phkg1	Phkg	Mus musculus phosphorylase kinase gamma 1, mRNA (cDNA clone MGC:58273 IMAGE:6532722), complete cds.	SC-B	-	-	-	-0.802163	0.13032	-0.322293	1.25143	1.33058	-1.42186	-0.509127	1.10257	2.11043	1.44135	-0.962908	-0.337084	0.075522	-0.451933	0.993875	-1.39231	-1.45207	-1.88498	-2.34284	2.3854	1.43428	-1.46921	0.595127	1.37475	0.879591	-2.27622	1.22989	-1.78411	-0.426807	0.815482	0.566172	0.106979	-2.43009	-1.41564	0.0714491	1.02893	1.8373	1.66472	-0.744515
BC010821	217212	Pyy	MGC19143	Mus musculus peptide YY, mRNA (cDNA clone MGC:19143 IMAGE:4218355), complete cds.	-	-	-	MM-A	-1.23966	-0.173315	-0.374508	2.33847	0.0321618	-1.90239	-0.913669	-0.733144	-0.0613197	-0.882601	0.54731	1.23649	3.69332	1.84578	2.0761	-0.647689	3.03523	-0.279265	-0.94706	-0.294303	-1.37096	-1.52217	-0.60161	2.09742	-1.71746	-0.305707	-1.98706	-1.65717	-0.554441	-0.378499	-0.708788	0.0688011	0.484743	-0.215655	0.000866967	-0.356668	0.368193	1.11608	0.884136
BC128283	69533	Krtap26-1	2310002B14Rik#AI507462	Mus musculus keratin associated protein 26-1, mRNA (cDNA clone MGC:150009 IMAGE:40101041), complete cds.	SC-A	TD-B	-	-	0.583631	0.435489	0.28511	-1.80077	-0.501454	2.19624	2.88639	0.0697035	0.442856	0.50877	1.35855	2.86299	1.10662	1.27241	-0.736155	2.81731	1.08132	-0.39441	-0.668103	0.776673	-0.229612	-0.739361	0.726165	0.369223	-1.98018	-2.29818	-1.16839	0.0614526	0.688227	-0.474598	-0.806839	-0.264895	0.243331	-0.642311	-0.89833	-1.96167	-1.96276	-1.59156	-1.65288
BC127984	71453	Krtap2-4	5530401P19Rik#KAP2.4#KRTAP2.4	Mus musculus keratin associated protein 2-4, mRNA (cDNA clone MGC:157549 IMAGE:40135467), complete cds.	SC-A	-	-	-	1.06595	0.199154	-0.240148	-2.44761	-0.347783	1.71239	2.5673	-0.0168273	0.672718	0.895923	2.59097	2.50714	1.82867	1.49893	0.318571	2.41411	-0.0962939	-0.160882	-0.294003	0.360003	-0.228779	-0.265173	-0.377423	0.334038	-2.27398	-2.10136	-0.496372	-0.310459	-0.42531	-0.594127	-0.17069	-0.243914	0.32122	-0.00297127	-0.819966	-1.69629	-1.57307	-1.66054	-2.44311
BC130233	20761	Sprr2g	-	Mus musculus small proline-rich protein 2G, mRNA (cDNA clone MGC:161277 IMAGE:40141946), complete cds.	-	-	-	-	-0.64102	1.07703	0.290177	2.02406	-0.671513	0.491384	-1.09681	-1.63117	-0.356858	-1.9459	-1.48613	-1.98588	-0.118241	0.664867	-1.38095	-0.414049	2.57877	0.179939	0.31773	-0.956165	0.492427	-0.458745	1.97503	-1.39482	-1.51584	0.512215	-0.986708	-1.69822	0.130776	2.31149	1.3909	0.404879	1.18368	-1.7524	-0.0298609	2.82678	0.354674	-0.807791	2.12227
AK009016	71912	Jsrp1	2300003C06Rik#2310032K21Rik#JP-45#JP45	Mus musculus adult male tongue cDNA, RIKEN full-length enriched library, clone:2300003C06 product:hypothetical protein, full insert sequence.	SC-B	-	-	-	-1.4707	0.0942461	-0.735167	1.27422	1.88797	-1.87922	-0.889067	0.746691	1.95542	1.75367	-1.44234	-0.462023	-0.0840957	-0.16646	1.42126	-1.03997	-1.33638	-1.16014	-1.29422	2.28521	1.83324	-1.84733	0.260565	1.41061	0.88583	-1.55651	1.1835	-2.25433	-0.760233	0.571556	1.10863	-0.143747	-1.57059	-1.66482	-0.21673	0.556493	1.90093	1.61895	-0.774918
XM_001474519	432600	OTTMUSG00000002191	-	PREDICTED: Mus musculus predicted gene, OTTMUSG00000002191 (OTTMUSG00000002191), mRNA.	SC-A	-	-	-	0.718163	0.237647	-0.238711	-2.71766	-0.0295851	1.62644	2.1329	-0.386157	0.855137	0.937338	2.17688	1.90756	1.15397	0.822677	-0.0173958	2.80435	-0.0325343	0.575564	-0.241564	0.318158	-0.362356	-0.0215202	-0.0835912	0.844262	-2.28041	-2.77448	-0.000633198	0.171944	0.330799	-0.3916	0.0414001	-0.102597	0.703398	-0.120214	-0.661768	-1.43392	-1.73693	-1.60175	-3.12323
AK141917	83679	Pde4dip	4732458A06Rik#9430063L05Rik#C87016#D130016K21Rik#D3Bwg1078e#KIAA0477#MGC176146#Usmg4#mKIAA0454	Mus musculus 12 days embryo spinal ganglion cDNA, RIKEN full-length enriched library, clone:D130062J22 product:similar to mRNA, similar to rat myomegalin, complete cds [Homo sapiens], full insert sequence.	SC-B	-	-	-	-1.47899	-0.111471	-0.316574	1.91724	1.8077	-1.51649	-0.695796	1.03663	1.88041	1.60035	-1.29028	-0.807912	-0.296772	-0.651745	0.923626	-1.03432	-1.44788	-1.68347	-1.4255	2.42313	1.87355	-1.70292	0.276165	1.432	1.0208	-1.74842	1.44072	-1.78558	-1.17916	0.496209	0.82808	-0.307045	-1.39933	-1.45785	-0.0326637	0.77421	1.72538	1.66527	-0.751303
NM_001101613	670533	Gm11567	OTTMUSG00000002206	Mus musculus similar to ultra-high sulphur keratin (LOC670533), mRNA.	SC-A	-	-	-	0.919781	0.461059	-0.566297	-2.58058	0.00494639	1.86144	2.42745	-0.173542	0.998051	1.06194	2.32443	2.15941	1.08658	0.820885	0.16238	2.67967	0.13768	0.393746	-0.512744	0.406236	-0.31473	0.0387795	-0.297422	0.834824	-2.47435	-2.50059	-0.129264	-0.331774	-0.0925172	-0.665399	-0.249442	-0.163885	0.269587	-0.168409	-0.588288	-1.41495	-1.67297	-1.38597	-2.76576
BC146014	497106	Rnase12	-	Mus musculus ribonuclease, RNase A family, 12 (non-active), mRNA (cDNA clone MGC:175901 IMAGE:40131317), complete cds.	-	-	-	MM-A	0.186564	0.162866	-0.199165	-1.29293	-0.997759	2.18206	1.93351	-0.0193916	2.13712	0.771797	2.39724	3.09017	0.997762	1.05836	1.84549	0.973187	-0.151593	0.533171	-1.55735	-2.02815	-0.62699	-0.712024	-0.193365	0.193311	-2.15742	-1.65373	-0.942736	1.62587	1.01502	-0.534888	-1.08351	0.197242	-0.352864	-0.661575	-1.00428	-1.14288	-1.48257	-1.09594	-1.4096
BC031760	13346	Des	-	Mus musculus desmin, mRNA (cDNA clone MGC:25641 IMAGE:4219280), complete cds.	SC-B	-	-	-	-1.51908	0.238188	-0.624058	1.4518	1.95222	-1.46493	-0.981926	0.771673	1.62121	1.38805	-1.22393	-0.614157	-0.269572	-0.344068	1.30339	-0.914013	-1.38855	-1.37313	-1.07984	2.53562	1.85713	-1.21145	0.364865	1.48316	1.02874	-1.42712	1.65651	-2.31582	-1.41743	0.329331	0.865342	-0.296849	-1.65319	-1.42033	-0.118558	0.300117	1.98107	1.67949	-1.1499
BC156698	68673	Krtap4-2	1110033F04Rik#AI604442	Synthetic construct Mus musculus clone IMAGE:100062146, MGC:190382 RIKEN cDNA 1110033F04 gene (1110033F04Rik) mRNA, encodes complete protein.	SC-A	-	-	-	0.965362	0.340873	-0.323257	-2.51644	-0.587023	1.64638	1.9067	-0.0212923	0.380931	1.06753	2.06451	2.20269	1.00063	1.15559	0.186511	2.77353	0.205596	0.186658	-1.10694	0.761058	0.130418	0.0235053	-0.364322	0.845652	-2.51267	-2.42919	-0.561319	-0.191997	-0.117976	-0.2679	-0.0114067	-0.0292456	0.654829	0.315079	-0.233298	-1.45606	-1.53601	-1.32909	-3.21861
XM_985247	666660	Gm8220	EG666660	PREDICTED: Mus musculus predicted gene, EG666660 (EG666660), mRNA.	SC-A	TD-B	-	-	-0.403085	0.499385	1.22947	-1.98699	-1.27439	2.05403	2.39956	-0.436572	-0.109805	1.08907	1.98552	2.42035	1.06989	1.34076	-1.12776	1.95565	0.877459	0.825591	-0.972414	-0.369043	-0.0321541	-1.66082	-0.584785	0.196028	-1.66679	-2.23289	-0.926247	0.737227	0.998587	0.245651	0.615575	-0.0713907	1.09575	-0.406032	-0.902479	-1.07815	-1.08703	-1.69301	-2.61372
BC012720	14120	Fbp2	Fbp-1#Fbp1#Rae-30	Mus musculus fructose bisphosphatase 2, mRNA (cDNA clone MGC:14060 IMAGE:4205515), complete cds.	SC-B	-	-	-	-1.12838	0.910365	0.606998	0.537155	3.0205	-0.780125	-0.35827	0.670446	0.48493	1.2572	-0.610056	-0.0872053	0.149659	-0.742091	0.119969	-0.667998	-0.912853	-1.87907	-1.35215	2.76535	1.57341	-1.8559	0.78385	1.40499	0.812192	-1.52105	2.36132	-2.10308	-0.190856	0.676027	-0.433385	0.18162	-1.43807	-2.34042	-0.655151	-0.78693	1.89517	0.889209	-1.25731
AK132190	432836	3425401B19Rik	-	Mus musculus 10 days embryo whole body cDNA, RIKEN full-length enriched library, clone:3425401B19 product:hypothetical protein, full insert sequence.	SC-B	-	-	-	-1.63081	-0.100119	-0.494166	1.49165	2.22622	-1.24474	-0.937047	0.740162	1.67085	1.91585	-0.699882	-0.360828	0.300881	-0.0590878	1.45668	-1.07299	-1.19245	-1.59514	-1.21284	2.28083	2.60621	-1.57402	-0.163857	0.91031	0.604235	-1.25029	1.16352	-2.08989	-1.79119	0.138817	0.624675	0.0245451	-1.72993	-1.33141	-0.741194	0.633853	1.96443	1.11298	-0.594812
BC116672	320864	Krt26	4732407F15Rik#Krt25b	Mus musculus keratin 26, mRNA (cDNA clone MGC:144894 IMAGE:40107596), complete cds.	SC-A	-	-	-	1.05297	0.535233	-0.66308	-2.03419	-0.210283	1.42304	2.01802	0.0112789	0.438309	0.304284	1.04522	2.23018	0.572193	0.428344	0.145462	3.45358	0.352745	0.0164592	-0.0911257	0.91393	0.476762	0.241244	0.272743	1.41094	-2.74634	-3.48106	-0.512522	-0.109901	0.291335	-0.588259	-0.496599	-0.731004	0.251642	0.161321	-0.178128	-1.15783	-1.47035	-0.988693	-2.58786
XM_001474404	100040276	Gm11595	OTTMUSG00000002543	PREDICTED: Mus musculus similar to 2300006N05Rik protein (LOC100040276), mRNA.	SC-A	-	-	-	1.12943	0.0596498	-0.775537	-2.78525	-0.554252	1.53076	1.72589	0.0402335	0.337068	1.13387	2.254	2.02036	0.956426	0.981409	0.453674	2.87009	-0.128345	0.109728	-1.02256	0.803093	-0.0161379	0.429075	-0.451429	0.961032	-2.28305	-2.38009	-0.321682	-0.350261	-0.359438	-0.358591	-0.112461	0.117265	0.711315	0.531772	-0.143284	-1.34312	-1.53768	-1.13688	-3.0961
BC058208	20983	Syt4	SytIV	Mus musculus synaptotagmin IV, mRNA (cDNA clone MGC:65198 IMAGE:5361684), complete cds.	-	-	-	MM-A	0.429242	0.206117	0.125995	-0.429329	-0.919447	-0.89438	-0.708751	-0.963156	-1.22758	-1.59244	1.92835	1.66358	0.758788	1.11462	0.14852	-0.225818	-2.17546	-1.61816	-0.792293	-0.725584	-1.92644	0.806059	0.237875	0.393996	0.551277	0.0389764	-0.180546	2.54708	3.07521	1.99469	1.43172	1.4802	2.00333	-1.35421	-0.142777	-1.46373	-1.39686	-0.95209	-1.24657
BC055059	15405	Hoxa9	D6a9#Hox-1.7	Mus musculus homeo box A9, mRNA (cDNA clone MGC:62545 IMAGE:6529502), complete cds.	SC-B	TD-B	-	-	-2.17296	-0.694709	0.224759	0.041783	2.87034	-1.06275	-0.837015	0.684803	1.30923	2.19464	-1.37825	-0.886541	0.351964	0.133888	0.82184	-1.56383	-0.804087	-0.312473	-0.0802671	1.63951	1.67445	-1.92646	0.191997	0.248996	0.753927	0.39756	2.7273	-3.09651	-1.21122	0.176986	0.112067	0.397763	-0.114703	-2.33868	-0.641247	0.413007	1.27327	0.482937	-0.00130922
BC065388	56534	Hspb3	2310035K17Rik#27kDa#AI844863#Hsbp3#spb3	Mus musculus heat shock protein 3, mRNA (cDNA clone MGC:73584 IMAGE:851802), complete cds.	SC-B	-	-	-	-2.00023	-0.580974	-0.784826	0.358335	1.42579	-1.48559	-0.631654	0.589822	1.88732	1.61621	-1.03657	-0.249739	0.165471	-0.0569941	1.66049	-1.04176	-1.26394	-1.53686	-0.737788	1.72556	1.0626	-1.07382	0.468348	1.26126	1.13897	-1.00993	1.13873	-3.1432	-0.217764	0.721784	1.88456	0.711412	-1.90145	-2.02704	-0.361534	0.692324	1.96379	1.37966	-0.710779
BC089584	29818	Hspb7	27kDa#Hsp25-2#MGC107591#cvHsp	Mus musculus heat shock protein family, member 7 (cardiovascular), mRNA (cDNA clone MGC:107591 IMAGE:6755510), complete cds.	SC-B	-	-	-	-1.02081	-0.269758	-0.661671	1.4518	2.15045	-1.65223	-1.28947	0.0510235	1.87809	2.30361	-1.3948	-0.73501	-0.653989	0.0712607	2.42873	-1.41468	-0.595066	-1.50989	-1.03706	1.1417	2.11746	-1.64318	-0.586994	1.07272	0.671446	-0.718658	0.852044	-1.75905	-1.46012	-0.181028	1.2684	0.00699699	-1.12682	-0.902149	-0.674128	0.361883	1.88558	1.96029	-0.38693
BC125329	17926	Myoc	AI957332#GLC1A#MGC159032#TIGR	Mus musculus myocilin, mRNA (cDNA clone MGC:159032 IMAGE:40129844), complete cds.	SC-B	-	-	-	-1.33588	-1.28573	-0.39867	1.09965	1.28528	-2.16876	-0.356011	-0.359406	1.19302	1.08491	-0.369897	1.99867	0.562282	-0.496458	2.27275	1.1116	-1.15693	-1.81666	-1.82021	1.95117	1.69629	0.141199	-0.296442	1.05626	1.338	-0.760648	1.57538	-1.01348	-0.314988	-0.0647187	1.19265	-0.51422	-0.516139	-1.66049	-2.16835	-1.05064	1.75448	0.486396	-1.87525
AB288231	70843	Krt28	4733401L19Rik#Krt25d	Mus musculus domesticus Krt28 mRNA for Keratin 28, complete cds.	SC-A	-	-	-	1.50575	0.526207	-0.821228	-2.03893	-0.305675	1.28881	1.84397	-0.33242	0.0645491	0.433903	1.15013	2.27399	0.263424	1.12391	0.0718463	3.06456	0.419556	-0.593455	0.080819	0.844168	0.745268	-0.0193611	0.191901	0.456079	-2.90693	-3.42355	-0.945052	0.543592	0.575275	-0.244992	-0.401246	-0.25177	0.59316	0.1813	-0.19019	-1.74419	-1.38103	-0.51237	-2.12978
AF139059	23956	Neu2	MBS#MSS#MTS	Mus musculus sialidase mRNA, complete sequence.	SC-B	-	-	-	-1.50895	-0.41517	-0.48003	0.997935	2.28924	-1.54605	-0.715164	0.456726	1.64755	2.26424	-1.29603	-0.495909	-0.272429	-0.547501	1.32416	-0.659185	-0.957273	-1.34838	-0.713814	2.70439	2.25027	-1.90123	-0.0888682	0.628428	0.477065	-0.721681	1.93347	-2.03461	-0.786268	0.100366	0.728193	0.443209	-1.43868	-1.74352	-0.925229	-0.310866	1.76622	0.94097	-0.0455879
XM_001477799	670880	Gm9507	-	PREDICTED: Mus musculus similar to A030009A09Rik protein (LOC670880), mRNA.	SC-A	-	-	-	-0.49276	0.222719	0.550414	-2.10655	-1.06986	2.17923	2.21833	-0.685372	0.037098	1.4098	2.17752	2.7452	0.74583	1.30725	-0.653289	2.59497	0.434353	-0.622616	-0.564281	-0.116375	-0.332114	-1.15167	-0.458693	0.0393684	-1.98855	-1.88857	-0.812529	0.572108	0.476462	0.45434	0.172376	0.258761	0.992384	-0.0173756	-0.461761	-0.778049	-1.23994	-1.62188	-2.52629
XM_001477730	100041250	Gm3233	-	PREDICTED: Mus musculus similar to A030009A09Rik protein (LOC100041250), mRNA.	SC-A	-	-	-	-0.265669	0.285	0.430177	-1.97511	-0.883213	2.27294	2.10615	-0.653826	0.0217493	1.05416	2.08551	2.77237	1.08872	1.41417	-0.454516	2.42139	0.587825	-0.260847	0.268268	0.056739	-0.326791	-0.83265	-0.576531	0.13156	-1.77482	-2.09248	-0.409324	0.557862	0.362257	0.112426	-0.0631796	-0.0552098	0.808385	-0.401547	-0.185106	-1.23612	-1.71978	-1.8567	-2.81423
BC048437	21884	Fabp9	1700007P10Rik#Perf#Perf15#Tlbp	Mus musculus fatty acid binding protein 9, testis, mRNA (cDNA clone MGC:58128 IMAGE:6773242), complete cds.	-	-	-	MM-A	-0.804065	1.09816	0.33464	-1.39544	-1.39911	2.07867	2.75255	-0.218282	0.248516	0.139393	1.95392	2.80115	1.66103	1.37599	-0.275904	2.16628	0.649919	-0.981127	0.345561	-2.16346	-0.806944	-1.17354	0.476467	-0.294569	-2.1476	-1.13569	-1.71295	0.31356	0.715926	0.340993	-0.133293	0.154414	0.574966	-0.0900979	-1.33668	-0.986038	-1.40618	-1.17354	-0.547612
XM_988496	666028	Gm7897	EG666028	PREDICTED: Mus musculus predicted gene, EG666028 (EG666028), mRNA.	-	-	-	MM-A	0.212462	0.473756	-0.40555	1.31971	-0.0497087	0.40893	0.083672	0.516056	1.47308	0.0848974	-1.2846	-0.153833	0.0261452	-0.177426	-0.677484	0.230966	2.21112	0.391218	1.01544	0.0664134	0.933303	-0.925595	1.69915	-0.60433	-1.14068	0.942875	-0.856699	-2.994	-2.97783	-0.872964	-1.87389	-1.06026	-1.9453	-0.744334	1.09623	2.34373	0.561084	-0.195462	2.8497
BC132518	20756	Sprr2b	-	Mus musculus small proline-rich protein 2B, mRNA (cDNA clone MGC:164149 IMAGE:40130795), complete cds.	-	-	-	-	-1.33103	0.42442	-0.564812	1.5687	-0.249514	0.0965661	-1.34107	-0.431058	-0.753484	-1.48846	-1.31595	-1.5573	-0.186336	0.794769	-0.7009	-0.403194	3.34576	-0.035619	-0.386636	-0.70396	0.072615	-1.38054	1.2327	-0.229665	-0.718888	0.344875	-0.776081	-1.71937	-0.909281	2.35292	0.992791	1.01517	1.47637	-1.51589	0.0066734	3.59189	0.182078	-0.505186	1.70595
AK137739	93746	Gprc5d	-	Mus musculus 6 days neonate skin cDNA, RIKEN full-length enriched library, clone:A030001F22 product:G protein-coupled receptor, family C, group 5, member D, full insert sequence.	SC-A	-	-	-	1.04699	0.583069	0.0882135	-2.13638	-0.239719	1.55709	2.58056	-0.115495	0.509819	0.452784	1.67591	2.83274	1.11875	1.17377	-0.298681	2.74565	0.560255	-0.153636	-0.38268	0.528464	0.206913	-0.451773	0.104442	0.598151	-1.88685	-2.77418	-1.13088	-0.106021	0.416206	-0.337544	-0.742428	-0.435699	0.221006	-0.514329	-0.872481	-1.75806	-1.83057	-1.20659	-1.62677
BC111113	114666	Krtap5-5	A030001H12Rik#AI586182#BB149782#MGC130543	Mus musculus keratin associated protein 5-5, mRNA (cDNA clone MGC:130543 IMAGE:40051363), complete cds.	SC-A	-	-	-	-0.494404	0.721688	1.00592	-2.28481	-0.249214	2.08251	2.38318	-0.271019	0.10766	1.09284	1.86973	2.56882	0.908233	1.24865	-0.885891	2.21849	0.571342	0.220046	-1.48467	-0.454212	-0.0104188	-1.07176	-0.27314	0.282772	-1.85308	-1.92117	-0.644781	0.425035	0.877015	0.347194	0.183459	0.241992	0.613443	-0.642699	-1.03924	-1.05222	-1.04955	-1.58271	-2.70503
AK002711	18642	Pfkm	AI131669#PFK-A#PFK-M#Pfk-4#Pfk4#Pfka#Pfkx	Mus musculus adult male kidney cDNA, RIKEN full-length enriched library, clone:0610030O01 product:phosphofructokinase, muscle, full insert sequence.	SC-B	-	-	-	-1.54571	0.0690628	-0.365687	1.66308	1.72239	-1.62334	-0.973992	0.85202	1.62608	1.50169	-1.2244	-0.484241	-0.076772	-0.608399	0.786705	-1.24752	-1.30486	-1.46784	-0.958673	2.33618	1.96318	-1.47289	0.206854	1.33784	1.12321	-1.58213	1.84608	-1.65978	-0.930648	0.655176	0.440227	-0.141063	-1.38925	-1.67336	-0.129127	0.443825	1.98071	1.33098	-1.02562
BC100542	53617	Krt35	AI662400#Ha5#Krt1-24#Krtha5	Mus musculus keratin 35, mRNA (cDNA clone MGC:118470 IMAGE:30295313), complete cds.	SC-A	-	-	-	0.465225	0.622287	0.0311286	-1.81792	-0.750248	1.50355	2.31017	-0.262279	-0.379333	0.709277	1.69307	2.55772	-0.170845	1.59437	0.205751	2.50491	0.865517	-0.942618	-0.0474565	-0.108007	0.307606	-1.0534	0.0463742	0.00638527	-2.65663	-2.87515	-1.40264	0.703616	1.15307	0.159452	-0.109276	-0.0460304	0.752173	-0.277471	0.0110403	-1.24113	-1.03653	-0.621346	-2.40437
AK075915	20391	Sgca	50DAG#59kDa#Asg#adhalin	Mus musculus adult male tongue cDNA, RIKEN full-length enriched library, clone:2310066C16 product:sarcoglycan, alpha (50kDa dystrophin-associated glycoprotein), full insert sequence.	SC-B	-	-	-	-1.28575	-0.123255	-0.399595	1.24183	1.85439	-1.32955	-0.999022	0.838405	1.81739	1.76624	-1.26583	-0.678941	-0.199467	-0.31387	1.01385	-1.1333	-1.50038	-1.43708	-0.827968	2.35554	1.59854	-1.15777	0.377721	1.36629	0.882984	-1.33044	1.5007	-2.5809	-1.06341	0.41801	0.974007	0.023611	-1.65457	-1.13139	-0.558881	0.501262	1.87962	1.45856	-0.897602
BC051037	17836	Mug1	-	Mus musculus murinoglobulin 1, mRNA (cDNA clone MGC:58950 IMAGE:4195193), complete cds.	-	TD-B	-	-	0.742874	0.962737	0.889002	0.724985	2.66887	-0.721729	-0.0104169	1.82506	1.82373	3.60047	-1.3406	-1.11954	-0.819319	-0.696879	-0.558606	-0.830711	-1.01861	0.259268	-0.073032	-0.850794	0.327352	-1.0794	-0.653951	-1.37954	0.0302373	-0.373035	0.122363	-1.92668	-0.654574	-1.20973	-1.47774	-1.20858	-1.78579	-0.158444	0.390413	1.39249	1.51919	1.91114	0.757514
NM_001085526	435273	Krtap1-3	OTTMUSG00000004964	Mus musculus novel protein similar to keratin associated protein 1 family KRTAP1 member (Homo sapiens) (LOC435273), mRNA.	SC-A	-	-	-	0.850238	0.669406	0.0580579	-2.33528	-0.467626	1.849	2.31515	-0.165491	0.652962	0.631483	2.29684	2.65696	1.22924	1.25985	-0.209801	2.42983	0.0250122	0.30188	-0.314678	0.346476	-0.403465	-0.263546	-0.338948	0.4009	-2.0724	-2.28676	-0.63859	-0.225774	0.345548	-0.352871	-0.31053	-0.418876	0.275952	-0.229403	-0.605405	-1.65073	-1.68726	-1.58099	-2.03635
BC064106	240916	Vsig8	A030011M19#EG240916	Mus musculus V-set and immunoglobulin domain containing 8, mRNA (cDNA clone MGC:73808 IMAGE:1528324), complete cds.	SC-A	-	-	-	-0.3301	1.13388	0.661566	-1.74913	-0.998658	1.86305	2.16501	-0.521246	-0.671055	0.916584	2.12	2.81865	0.690066	1.41059	0.0862561	2.30013	0.451791	-0.685164	-0.589459	-0.132895	-0.0215632	-1.049	-0.256992	-0.0912001	-1.55626	-2.16309	-1.04522	0.660354	0.662511	0.490122	0.0538596	0.013637	0.906315	-0.361083	-0.551597	-1.16026	-1.28614	-1.34129	-2.84298
AK009973	66183	1110032A04Rik	ADMP#Sssptb	Mus musculus adult male tongue cDNA, RIKEN full-length enriched library, clone:2310058C15 product:ADMP homolog [Mus musculus], full insert sequence.	-	-	-	MM-A	-0.37511	-0.246405	-0.366487	-1.78439	-1.79496	1.20029	2.47897	0.0510942	-0.440684	0.60328	1.23964	1.94038	1.10461	0.733106	-0.270659	2.45696	0.798955	-0.898185	-0.412685	-1.64526	0.248457	-1.57677	0.831237	-0.27491	-2.166	-1.52418	-2.07593	1.85002	1.98277	0.941408	0.0639634	0.966762	1.0492	-0.508743	-0.800426	-0.729509	-0.68064	-0.628263	-1.34091
NM_001100180	622127	Cyp3a57	EG622127	Mus musculus cytochrome P450, family 3, subfamily a, polypeptide 57 (Cyp3a57), mRNA.	-	-	-	MM-A	1.69454	1.10968	0.886523	0.977988	0.823828	-0.906377	-1.0727	-0.883041	-1.0977	-1.00564	1.66768	0.684331	1.41367	1.37551	1.60486	-0.254469	0.144755	1.33227	1.09997	-0.0621191	0.739646	0.899325	1.39585	1.09115	1.56472	1.48453	0.624579	-1.44319	-1.45293	-2.2061	-1.72721	-1.61511	-2.16673	-1.35422	-1.40897	-1.07015	-1.0302	-1.10261	-0.755931
AF021836	53622	Krt85	AA589597#BB007925#Hb5#Krt2-18	Mus musculus hair keratin basic 5 (Hb5) mRNA, complete cds.	SC-A	-	-	-	0.604125	0.721761	0.187342	-1.9661	-0.509885	1.66152	2.20515	-0.294684	-0.238406	0.51741	1.85873	2.78536	0.876932	1.45757	0.149489	2.66834	0.600597	-0.789695	-0.152109	0.214548	0.207678	-0.591815	-0.359784	-0.112443	-2.33673	-2.53796	-1.1053	0.330887	0.638793	0.0473584	-0.361328	-0.162265	0.592601	-0.257628	-0.242987	-1.73751	-1.38366	-1.01037	-2.17554
BC120839	57339	Jph1	ENSMUSG00000054314#JP-1#Jp1	Mus musculus junctophilin 1, mRNA (cDNA clone MGC:156076 IMAGE:40129762), complete cds.	SC-B	-	-	-	-1.49331	-0.120426	-0.878924	1.02924	1.58852	-1.21353	-0.804499	1.07625	2.00906	1.42562	-0.594701	-0.653994	0.0154102	0.0805881	0.834727	-1.08116	-0.975338	-1.83992	-0.767807	2.72988	1.70579	-2.01725	0.224357	1.06351	1.02877	-1.2491	1.50835	-1.8937	-1.31331	0.778803	1.21721	-0.491893	-1.20632	-1.8509	-0.536437	0.703783	1.40405	1.1054	-0.546794
XM_001474347	100040248	Gm11563	2310045F10Rik#OTTMUSG00000002200	PREDICTED: Mus musculus similar to Keratin associated protein 4-7 (LOC100040248), mRNA.	SC-A	-	-	-	1.04381	0.100896	-0.696056	-2.38258	-0.664298	1.32966	1.98999	-0.0294085	0.333519	1.12179	2.27998	2.03647	1.03468	1.02873	0.466159	2.79242	-0.0878083	-0.158346	-0.980413	0.846384	0.174197	0.366255	-0.576762	0.781222	-2.05486	-2.36218	-0.460232	-0.414351	-0.60581	-0.519164	-0.274779	-0.12957	0.670608	0.457455	0.000215829	-1.22982	-1.53007	-1.03769	-2.66025
BC029024	14199	Fhl1	KyoT	Mus musculus four and a half LIM domains 1, mRNA (cDNA clone MGC:32284 IMAGE:5012394), complete cds.	SC-B	-	-	-	-1.29494	-0.377246	-0.491759	1.22744	1.7222	-1.49592	-0.185255	0.686112	1.95592	1.8374	-1.1433	-0.441347	-0.136857	-0.435864	1.87774	-1.09233	-1.3543	-1.72761	-1.59937	1.63929	1.54773	-1.23306	-0.307296	1.12368	0.964182	-1.98948	1.16135	-1.48284	-0.893265	0.126809	1.53502	0.595084	-1.38235	-1.34898	-0.567898	0.438445	1.75796	1.51559	-0.730682
AK048603	240892	Dusp27	C130085G02Rik#Gm209	Mus musculus 16 days embryo head cDNA, RIKEN full-length enriched library, clone:C130085G02 product:hypothetical Serine-rich region/Tyrosine specific protein phosphatase and dual specificity protein phosphatase family/Dual specificity protein phosphatase/Glutamic acid-rich region containing protein, full insert sequence.	SC-B	-	-	-	-1.38195	-0.26761	-0.916277	0.969628	1.56619	-1.27093	-0.805657	0.463517	1.54577	1.23346	-1.15928	-0.626955	-0.353851	-0.217399	1.33166	-0.46307	-1.23606	-1.4073	-1.06574	2.11509	2.31126	-0.951671	0.449204	1.25582	1.17283	-1.22903	1.15003	-2.44967	-1.37636	0.821027	1.2372	0.545859	-1.67589	-1.46759	-0.360207	0.402998	1.77182	1.4457	-1.10659
NM_001085547	665992	Krtap4-8	OTTMUSG00000002541	Mus musculus novel member of the keratin associated protein 4 (Krtap4) family (LOC665992), mRNA.	SC-A	-	-	-	1.11441	0.0069789	-0.619238	-2.43632	-0.443607	1.33163	1.75133	0.0500834	0.406581	1.05501	2.1669	1.86107	1.20104	1.0064	0.510718	2.85975	-0.314193	0.0560899	-0.569796	0.591638	-0.0644391	0.174296	-0.520896	0.757743	-2.13782	-2.2164	-0.268702	-0.219402	-0.381044	-0.351954	-0.0330773	0.0578269	0.70077	0.267947	-0.247322	-1.38678	-1.37467	-1.36052	-2.98203
BC029248	57262	Retnla	1810019L16Rik#Fizz-1#Fizz1#HIMF#RELM-alpha#RELMa#RELMalpha#Xcp2	Mus musculus resistin like alpha, mRNA (cDNA clone MGC:35890 IMAGE:4189285), complete cds.	-	TD-B	-	-	1.55383	-0.448033	-0.0437086	-1.40385	0.299566	0.88466	2.30581	1.67299	0.0820487	0.0522835	2.08998	0.76205	1.39586	-0.862319	-0.798529	0.863386	0.55529	-2.97514	-2.1129	1.16243	-0.633518	1.6119	0.72966	0.271654	-0.0145713	-1.03427	-0.242189	0.395025	0.0360022	-1.38186	-1.94785	-2.25397	-1.55777	1.76241	-0.215613	-0.566384	-0.0699212	0.424285	-0.348735
BC018391	70810	Krt25	4631426H08Rik#Ka38#Krt25a#mIRSa1	Mus musculus keratin 25, mRNA (cDNA clone MGC:25839 IMAGE:4191565), complete cds.	SC-A	-	-	-	0.258978	0.72628	-0.200121	-2.57876	-0.0863888	1.46834	1.56906	-0.898713	0.184076	0.792467	1.73818	2.09462	1.07354	1.15963	0.0165737	2.11558	0.0090287	-0.598348	0.767236	-0.0790106	0.415877	-0.419944	-0.392318	0.485788	-3.37148	-3.48832	-0.500066	0.765129	0.576406	0.199776	-0.0649668	-0.139332	0.710927	-0.122178	-0.200121	-1.2623	-1.26059	-0.525361	-0.939196
BC156270	228785	Mylk2	9830004H17Rik#BB138278	Synthetic construct Mus musculus clone IMAGE:100061695, MGC:190280 myosin, light polypeptide kinase 2, skeletal muscle (Mylk2) mRNA, encodes complete protein.	SC-B	-	-	-	-1.18764	-0.232332	-1.05521	1.75408	1.95302	-1.34296	-0.879718	0.991743	2.13138	1.86453	-1.01719	-0.625053	-0.455765	-0.470313	0.652551	-1.16158	-0.926204	-1.50007	-1.10059	2.69725	1.6792	-1.00365	-0.190257	0.900445	1.07214	-0.911523	1.47123	-1.32066	-0.97863	0.434196	0.685466	-1.08054	-1.35513	-1.14245	-0.735746	0.675193	1.7061	1.08311	-1.07843
XM_001478240	640196	Gm13970	OTTMUSG00000015208#Trav11d	PREDICTED: Mus musculus similar to T-cell receptor alpha-chain precursor VJC (LOC640196), mRNA.	SC-A	-	-	-	-0.59096	0.728103	0.935024	-2.01764	-0.602073	1.93019	2.21833	-0.550185	-0.16875	0.911413	1.80862	2.39972	0.862987	1.38938	-1.13962	1.84393	0.543189	0.530662	-1.12337	-0.417219	0.230709	-1.00737	-0.375187	0.312566	-1.73352	-2.057	-0.666145	0.579746	0.98664	0.402435	0.321995	0.384409	0.787788	-0.261172	-0.689133	-1.10685	-1.36368	-1.67459	-2.56336
BC013518	21743	Inmt	Temt	Mus musculus indolethylamine N-methyltransferase, mRNA (cDNA clone MGC:19191 IMAGE:4236077), complete cds.	-	TD-B	-	-	-1.79903	-0.998873	-0.728426	-0.0438877	0.893916	-0.785509	0.491374	2.16873	2.19777	2.46296	-1.52621	-0.99699	-0.797462	-0.539193	0.229455	-1.60958	-0.636128	-1.21621	-0.528209	0.220927	0.083125	0.0369225	-1.1171	-0.248916	-0.265666	-0.805106	1.30612	-1.58317	-0.968581	-0.599612	0.142256	-0.0782412	-1.13333	0.608605	0.566944	0.640273	2.37724	2.91146	1.66736
XM_001000857	99681	Tchh	AHF#AI597080#Thh	PREDICTED: Mus musculus trichohyalin (Tchh), mRNA.	SC-A	-	-	-	-0.120004	0.0800205	-0.19102	-2.47111	-0.349187	1.46044	1.50933	-0.855456	0.253128	0.60583	1.97354	2.01469	1.75496	1.02742	0.223805	2.35109	0.138008	-0.262398	1.50302	-0.111946	0.127129	-0.441377	-0.636829	0.445466	-2.66345	-3.0308	-0.168757	0.584344	0.642272	0.15741	-0.114448	0.121072	0.635157	-0.400478	-0.744492	-1.07148	-1.32591	-1.04804	-1.60094
BC109007	140491	Ppp1r3a	GM#MGC124391#MGC124392#RG1#RGL	Mus musculus protein phosphatase 1, regulatory (inhibitor) subunit 3A, mRNA (cDNA clone MGC:124391 IMAGE:40048493), complete cds.	SC-B	-	-	-	-1.45214	-0.438384	-0.346654	1.37078	1.52004	-0.653984	-0.675978	0.755243	1.476	0.715721	-0.55754	-1.27644	-0.0198191	-0.425594	1.08474	-0.59	-1.22176	-1.12418	-1.34017	3.37892	1.30732	-1.79517	0.0613287	1.29499	0.977615	-1.27654	2.2715	-0.991152	-1.44827	-0.284593	0.428466	-0.463441	-1.15386	-1.32843	-0.757203	0.170241	2.03307	1.11691	-0.34158
BC108971	114566	Krt82	Krt2-20#MGC124293	Mus musculus keratin 82, mRNA (cDNA clone MGC:124293 IMAGE:40047321), complete cds.	-	-	-	MM-A	-0.0249794	1.1606	0.626679	-1.81338	-0.800802	2.1059	2.1933	-0.73111	-0.706987	0.844566	1.56203	2.62695	0.719562	0.898255	0.331888	2.16231	0.335824	-1.23393	-0.206287	-0.593099	-0.148841	-1.04339	-0.0570919	-0.06557	-2.03539	-1.83265	-1.4298	1.00126	0.947051	0.51764	0.0231981	0.344734	0.856269	-0.312564	-0.541314	-1.13573	-0.95389	-1.31338	-2.27784
BC014728	74166	Tmem38a	1110001E17Rik#AI413399#TRIC-A#mg33a	Mus musculus transmembrane protein 38A, mRNA (cDNA clone MGC:25675 IMAGE:4504294), complete cds.	SC-B	-	-	-	-1.55601	-0.262752	-0.405633	1.29464	1.60776	-1.66781	-0.766015	0.733384	1.85442	1.38702	-1.07953	-0.53262	-0.143706	-0.36746	0.994552	-1.19794	-1.18044	-1.44603	-1.2141	2.27572	1.34581	-1.61009	0.324664	1.3627	0.923556	-1.28446	1.38377	-1.58278	-0.870221	0.624898	0.928659	0.0436819	-1.5469	-1.44475	-0.084074	0.664856	1.91562	1.46816	-0.890554
BC061172	21924	Tnnc1	AI874626#TnC#cTnC#cTnI#tncc	Mus musculus troponin C, cardiac/slow skeletal, mRNA (cDNA clone MGC:74309 IMAGE:30300744), complete cds.	-	-	-	-	-0.171564	-0.64034	0.239946	-0.292846	-0.356606	-0.271562	0.376482	-0.253694	4.08575	-0.528885	-0.620319	-0.179308	0.0560412	-0.0615474	3.14091	-0.719589	0.0116219	-0.174057	-1.4724	-0.911277	0.0144803	-0.162675	-0.1874	1.93929	0.382886	-0.6547	-0.68131	-0.455479	-0.630817	-0.297279	3.59832	-1.54317	-0.988044	-0.69269	-0.537905	1.26085	-0.305912	-0.453624	-0.861564
NM_026834	68768	Krtap4-6	1110054P19Rik	Mus musculus RIKEN cDNA 1110054P19 gene (1110054P19Rik), mRNA.	SC-A	-	-	-	0.97042	-0.253825	-1.06629	-2.45925	-0.569299	1.22709	1.61407	0.0204251	0.443199	1.15739	2.1497	1.8755	0.948667	0.77552	0.579561	2.84363	-0.240162	-0.242251	-0.621691	1.05382	0.0932336	0.463261	-0.313009	0.765995	-1.86922	-2.07796	-0.228073	-0.486556	-0.648979	-0.417844	-0.045496	0.201573	0.690338	0.408922	-0.203729	-1.18738	-1.50268	-1.01796	-2.83068
XM_001480274	640530	Gm7298	EG640530	PREDICTED: Mus musculus predicted gene, EG640530 (EG640530), mRNA.	-	-	-	MM-A	0.123945	0.592178	0.247871	1.16416	2.63229	0.14334	-0.424759	2.30839	1.54664	3.4424	-1.08829	-1.11784	-0.67425	-0.000601523	0.213805	-0.313378	-1.10844	0.153883	-0.230305	-0.735364	0.208361	-1.4559	-0.57227	-0.869437	-0.429908	-0.24329	0.0803269	-1.1588	-1.44827	-1.33511	-1.28427	-1.24421	-1.71477	-0.498134	-0.109345	1.6246	1.40494	1.83412	0.335705
XM_001477786	634504	Gm7137	-	PREDICTED: Mus musculus similar to A030009A09Rik protein (LOC634504), mRNA.	SC-A	-	-	-	-0.0664798	0.531961	0.292174	-2.26218	-0.796189	1.81291	2.03437	-0.578818	-0.0176312	0.842463	1.99384	2.52017	0.699453	1.16446	-0.62765	2.4469	0.532754	0.0811397	-0.85739	0.279706	0.095382	-0.276396	-0.349383	0.484786	-2.02373	-2.15217	-0.45729	0.251428	0.196943	0.33234	0.057061	-0.138756	0.756218	-0.121701	-0.189986	-1.22478	-1.36346	-1.335	-2.56746
XM_896385	77922	A030005L19Rik	-	PREDICTED: Mus musculus RIKEN cDNA A030005L19 gene (A030005L19Rik), mRNA.	-	-	-	MM-A	-0.56672	0.505959	0.831491	-1.5926	-0.58484	1.82535	2.22796	-0.510058	-0.00566398	1.02282	1.92603	2.42529	1.16226	1.40537	-0.900637	1.52992	0.611778	0.528681	-0.815539	-0.618929	0.102858	-1.0482	-0.576221	0.202491	-1.67685	-1.71191	-0.783768	0.657643	1.05362	0.301737	0.38899	0.266822	0.802342	-0.497789	-1.10043	-1.13643	-1.38941	-1.7468	-2.5166
BC063759	234072	Adprhl1	Arh2#D330008N11Rik	Mus musculus ADP-ribosylhydrolase like 1, mRNA (cDNA clone MGC:70059 IMAGE:30134000), complete cds.	SC-B	-	-	-	-0.817751	-0.338764	-0.803637	1.13293	2.18725	-1.30722	-0.143846	0.472108	1.60002	1.94458	-0.714057	-0.332952	0.195663	0.130144	1.40561	-1.44198	-1.30142	-1.67305	-1.24975	2.2664	1.50386	-1.38171	-0.138122	0.52093	0.320333	-1.34146	0.696665	-1.39643	-1.44255	-0.229587	1.03239	0.544739	-1.25524	-1.3996	-0.428243	0.297722	2.1419	1.56897	-0.824846
BC119209	17878	Myf6	MRF4#bHLHc4#herculin	Mus musculus myogenic factor 6, mRNA (cDNA clone MGC:155525 IMAGE:8733958), complete cds.	SC-B	-	-	-	-1.4727	0.0653905	-0.479597	0.894251	1.67201	-0.9337	-0.620835	0.584164	1.90565	1.22	-0.78693	-0.124689	-0.0232388	-0.269579	1.09675	-1.23162	-1.02458	-1.36013	-0.553069	2.29453	1.55348	-1.80717	0.300459	1.03996	0.708685	-1.19693	1.06832	-2.65497	-0.525271	0.258015	1.17657	0.170721	-1.63597	-2.004	-0.417586	0.291374	1.65911	1.53353	-0.370411
BC119450	16142	Igl-V1	1810027O01Rik#IgL	Mus musculus cDNA clone MGC:140958 IMAGE:40044643, complete cds.	-	-	-	MM-A	-0.463784	-0.413377	0.770206	-0.877323	-0.521026	-0.91296	-0.662143	-1.10714	-0.905406	-0.447793	-1.18345	-0.0895238	-0.924907	0.499393	-0.913732	-0.164805	2.1137	3.1958	2.15459	1.13324	2.10687	-0.147459	-0.635264	0.333487	-0.237317	1.23188	-1.64649	-0.362637	-1.0435	-0.870908	-1.3003	-0.368976	-0.105467	0.444133	-0.593735	0.422859	-0.213807	3.39569	-0.688604
XM_001476404	666661	Gm8221	-	PREDICTED: Mus musculus apolipoprotein L, 3-like (LOC666661), mRNA.	-	TD-B	-	-	-0.655628	-0.655795	-1.06134	1.15685	-0.0477429	0.0731941	0.0706697	-0.128234	0.253118	0.835612	0.812544	-0.459287	0.745816	0.802147	0.899539	0.140635	1.55752	1.09225	-0.314232	1.93433	0.795696	-2.17517	-2.6157	-1.52125	-1.88896	-1.54757	-3.0175	-0.762466	-0.904456	0.68397	0.0325532	-0.0118204	-0.799194	0.749447	0.84804	2.06724	1.17832	1.13396	0.702897
BC120883	56504	Srpk3	Mssk1#Stk23	Mus musculus serine/arginine-rich protein specific kinase 3, mRNA (cDNA clone MGC:141310 IMAGE:40057934), complete cds.	SC-B	-	-	-	-1.25064	-0.03073	-1.16208	0.879669	1.6701	-1.00156	-0.414656	0.558358	2.19722	1.87509	-0.750169	-0.391962	0.0662003	0.128655	1.51649	-0.563644	-1.70987	-1.19909	-1.48442	2.14903	1.61851	-1.27911	-0.175024	0.709447	-0.122799	-2.21115	0.375615	-1.01921	-0.705552	0.258696	1.64257	-0.584764	-1.10648	-1.29647	-0.411767	0.417976	1.89554	1.4855	-0.573518
BC119521	406221	Krt40	Ka36#MGC141167	Mus musculus keratin 40, mRNA (cDNA clone MGC:141166 IMAGE:40055957), complete cds.	-	TD-B	-	-	-0.17567	1.12049	0.773246	-1.73868	-0.573796	2.19809	2.69892	-0.382468	-0.399533	0.672634	1.54915	2.62459	0.151717	0.796016	-0.855725	2.52896	0.732205	-0.305469	-1.11812	-0.114368	-0.332286	-0.364469	0.561325	-0.0115988	-1.56433	-1.83912	-1.81368	0.00842748	0.694356	-0.0915044	-0.447754	-0.620227	0.745896	-0.285701	-0.0615934	-0.858884	-0.860064	-1.43106	-1.60992
BC156701	93677	Lmod2	C-Lmod	Synthetic construct Mus musculus clone IMAGE:100062182, MGC:190401 leiomodin 2 (cardiac) (Lmod2) mRNA, encodes complete protein.	SC-B	-	-	-	-0.873341	-0.531173	-1.01955	1.24567	2.03533	-1.07884	-0.703801	0.160027	1.88938	1.633	-1.12316	-0.5466	-0.147785	-0.17148	1.33476	-0.631612	-1.19163	-1.03721	-1.13186	1.59271	2.23018	-0.943883	-1.07457	0.403814	0.492512	-0.963177	1.68903	-1.30462	-1.75457	-0.33063	1.08712	0.756218	-1.26039	-1.01092	-0.936427	0.285181	1.79723	1.88679	-0.751745
XM_897414	622935	Krtap20-2	1190004K03Rik#EG622935#Gm6371	PREDICTED: Mus musculus predicted gene, EG622935 (EG622935), mRNA.	SC-A	-	-	-	0.752526	1.12898	-0.479069	-1.85039	0.762992	1.02488	1.48329	-0.434289	0.16793	0.608033	1.9332	2.17708	1.17357	1.12022	-0.704742	3.00584	0.30667	-0.188717	-0.450056	0.541979	0.291823	0.25575	-0.381642	0.602181	-2.06855	-1.99442	-0.713136	-0.366014	0.101037	-0.256336	-0.340496	-0.169219	0.474218	0.124524	-0.982767	-1.34912	-1.36961	-1.49396	-2.44418
NM_001105160	100041449	Cyp3a59	ENSMUSG00000061292	Mus musculus cytochrome P450, family 3, subfamily a, polypeptide 59 (Cyp3a59), mRNA.	-	-	-	MM-A	1.68806	0.778893	0.817777	0.769584	0.72643	-1.15257	-1.54495	-0.831898	-1.03461	-0.599117	1.4293	0.570579	1.44485	1.34782	1.32456	0.358789	0.137818	1.06157	0.977722	-0.00947842	0.760241	0.909211	1.31356	0.903096	1.62834	1.57248	0.574354	-1.78923	-1.15055	-2.15658	-1.35768	-1.54352	-1.74617	-1.45518	-1.32281	-0.974645	-0.777907	-0.902459	-0.745659
BC012706	18979	Pon1	Pon	Mus musculus paraoxonase 1, mRNA (cDNA clone MGC:13984 IMAGE:4158951), complete cds.	-	TD-B	-	-	2.22571	-0.427265	1.10876	0.0327521	-0.0694535	0.694868	0.320476	-0.14142	-1.13863	-0.342681	1.62406	-0.0658491	0.0699507	-0.556242	-0.675707	-1.24435	0.0432729	-1.02149	-1.33715	-0.28049	-1.23602	3.36832	1.80815	0.937105	1.36631	0.249117	0.795276	0.669206	-0.855978	-1.93191	-1.87094	-1.1356	-1.63698	2.05663	-0.439145	-0.721361	-0.667376	0.45628	-0.0301844
D86424	69473	Krtap3-1	2310003K17Rik#KAP3.1#KRTAP3.1	Mus musculus mRNA for high-sulfur keratin protein, partial cds.	SC-A	-	-	-	0.533721	0.30474	0.0784742	-2.08948	-0.647296	1.59948	2.33948	-0.477104	0.277477	0.643348	2.24372	2.46083	1.44507	1.2319	-0.390504	2.3149	0.49912	-0.0103431	-0.173362	0.567895	-0.0937238	-0.404458	-0.323668	0.186689	-1.86371	-1.90082	-0.649006	0.146728	-0.100962	-0.272429	-0.215498	-0.245047	0.32911	-0.258892	-0.731172	-1.53856	-1.62405	-1.59526	-1.59734
BC048482	27281	Hrasls	2810012B06Rik#A-C1#Hrasrs	Mus musculus HRAS-like suppressor, mRNA (cDNA clone MGC:58260 IMAGE:6774856), complete cds.	SC-B	TD-B	-	-	-0.876964	-0.195209	-0.543264	0.96253	1.46405	-1.11727	-0.308823	0.621054	1.85838	1.42913	-1.12398	-0.665256	-0.0945127	0.268404	1.53802	-1.64157	-1.04618	-0.835083	-1.22076	2.48576	1.34677	-1.08489	0.250819	1.5361	1.25768	-1.09971	1.21171	-1.90595	-1.47394	-0.0078504	0.723853	-0.205232	-1.41774	-1.28859	-0.489995	-0.110012	1.80067	1.12477	-1.12694
AK052884	142687	Asb14	Asb-14	Mus musculus 16 days neonate heart cDNA, RIKEN full-length enriched library, clone:D830023M13 product:ankyrin repeat domain-containing SOCS box protein 14, full insert sequence.	SC-B	-	-	-	-1.66662	-0.0680199	-0.669756	1.3239	1.49072	-1.00235	-0.599311	1.0384	1.91505	1.56544	-0.858348	-0.723806	-0.172094	-0.79147	0.231643	-0.976609	-1.11993	-1.05705	-0.913082	2.75555	1.34382	-1.25663	0.187383	1.09378	0.486869	-0.489512	1.37056	-1.44691	-1.38739	0.514767	-0.224551	-0.225184	-1.41322	-1.46297	0.0149816	0.226967	2.23613	1.59097	-0.862111
XM_156070	209324	Gm4758	EG209324#Stfna3l1	PREDICTED: Mus musculus predicted gene, EG209324 (EG209324), mRNA.	-	-	-	-	-0.739325	-0.0668249	0.0134261	1.39807	0.215331	-0.690984	-0.499788	-0.289113	-0.755914	-0.8398	-2.15031	-2.99269	-0.294279	0.889418	-0.571756	-0.0413235	2.13608	-0.31561	-0.299769	-0.00146826	0.742547	-1.00549	1.2484	-0.726503	-0.261728	1.90789	0.172135	-2.18692	-1.01446	1.3527	1.04639	0.913939	0.00431208	-1.44299	-0.145935	2.4412	0.958073	0.114624	1.77847
BC048244	18767	Pkia	AI415001#PKIalpha	Mus musculus protein kinase inhibitor, alpha, mRNA (cDNA clone MGC:54726 IMAGE:6308831), complete cds.	SC-B	-	-	-	-1.16139	-0.36521	-0.49899	0.973032	1.4285	-1.27489	-0.698701	0.609258	1.52644	1.10539	-0.739859	-0.651658	-0.0919262	-0.169283	0.726252	-0.773872	-1.43715	-1.70093	-1.87672	2.25355	1.05048	-1.20073	0.687447	1.78834	1.1761	-1.28913	1.77537	-1.52799	-0.224777	0.415789	0.761782	-0.252897	-1.7992	-1.21783	-0.294705	0.450201	1.85163	1.46201	-0.793731
BC125346	56735	Krt71	AA589543#Ca#Cu#Krt2-6g#mK6irs#mK6irs1	Mus musculus keratin 71, mRNA (cDNA clone MGC:159049 IMAGE:40129861), complete cds.	SC-A	-	-	-	0.0669394	0.579323	-0.313651	-2.3724	-0.199611	1.38067	1.39648	-0.720041	0.195668	0.826433	1.62177	2.21176	1.23157	1.2079	0.297621	1.99146	0.0128775	-0.404145	0.760912	-0.0712984	0.319581	-0.32387	-0.280281	0.506772	-3.37266	-2.84564	-0.535478	0.404071	0.513322	0.121954	0.0615756	-0.134861	0.492748	-0.0287881	-0.0944998	-1.29941	-1.40431	-0.613881	-1.18659
BC110700	17888	Myh6	A830009F23Rik#AA517445#MGC118706#Myhc-a#Myhca#alpha-MHC	Mus musculus myosin, heavy polypeptide 6, cardiac muscle, alpha, mRNA (cDNA clone MGC:118706 IMAGE:6786621), complete cds.	-	-	-	-	-0.817931	-0.332879	0.736846	-0.12422	-0.261778	-0.759411	-0.764975	-0.804297	3.90952	-0.821531	-0.400204	-0.278563	-0.343252	-0.308256	2.78895	-0.373122	-0.326914	-0.825019	-0.23833	-0.945423	1.03871	-0.67308	-0.468271	2.0082	1.35264	-0.528642	-0.439631	-0.874583	-0.619466	-0.198535	2.96731	-0.500188	-0.82047	-0.692775	-0.470083	1.6536	-0.402992	-0.109422	-0.931538
BC156168	105866	Krt72	AI507495#Krt2-35	Synthetic construct Mus musculus clone IMAGE:100062466, MGC:190887 keratin 72 (Krt72) mRNA, encodes complete protein.	SC-A	-	-	-	1.11038	0.368296	-0.863603	-2.04311	-0.36556	1.20744	1.64651	0.143633	0.30507	0.209927	1.02002	2.20074	0.685906	0.816368	0.0293529	2.80227	0.690699	-0.195423	-0.251648	0.909495	0.635991	0.257781	0.0445179	1.18797	-2.33159	-2.61869	-0.465325	-0.140091	0.147555	-0.341922	-0.585936	-0.650663	0.442467	0.111728	-0.269311	-1.32255	-1.72915	-0.700365	-2.09917
AK003800	100040972	Tceal7	1110018P05Rik#AI118095	Mus musculus 18-day embryo whole body cDNA, RIKEN full-length enriched library, clone:1110018P05 product:similar to HYPOTHETICAL 12.3 KDA PROTEIN [Homo sapiens], full insert sequence.	SC-B	TD-B	-	-	-0.957258	-0.46226	-0.353113	0.948191	1.51525	-1.06092	1.01428	0.295084	1.28438	1.44167	-1.24808	0.0785821	0.165981	1.37406	1.64173	-0.181565	-1.56359	-1.4612	-1.34594	0.752177	0.869886	-1.67629	-0.826793	0.907427	1.69907	-1.34548	0.509427	-2.22929	-0.980071	-0.0170553	1.63474	0.94059	-1.75778	-1.13165	-0.711155	0.72938	1.2518	1.14081	-0.885025
BC156710	435350	Serpinb6e	Gm11396#OTTMUSG00000000720#SPI3B#ovalbumin	Synthetic construct Mus musculus clone IMAGE:100062207, MGC:190412 predicted gene, OTTMUSG00000000720 (OTTMUSG00000000720) mRNA, encodes complete protein.	-	TD-B	-	-	-1.41081	-0.59518	-0.465021	0.532682	0.973908	-1.02876	-1.29699	0.928834	0.380581	1.53345	-1.7798	-1.69541	0.506332	0.900219	0.873374	-1.47885	-1.4741	0.232257	-0.284721	-1.03646	-0.0567717	-0.986733	0.904016	1.4552	2.0543	1.83366	1.44682	-1.7317	-0.69067	-0.8279	0.914681	1.74792	-0.651743	-1.74597	-0.840047	0.615298	0.977004	1.28797	-0.0208796
XM_001477744	100041261	Gm3238	-	PREDICTED: Mus musculus similar to A030009A09Rik protein (LOC100041261), mRNA.	-	-	-	MM-A	-0.352189	0.543654	0.455639	-1.81659	-0.802135	2.05597	2.08942	-0.758722	-0.291556	0.887456	1.94433	2.81221	0.209563	1.4312	-1.01011	2.18845	0.704943	-0.216623	-0.740354	0.0301446	-0.0158862	-0.51962	-0.395651	0.179107	-1.36961	-1.72527	-0.626331	0.359789	0.449547	0.216633	0.111728	-0.0605349	0.622334	-0.218126	-0.289753	-1.08094	-1.32773	-1.50705	-2.16734
AF348325	67821	Atp1b4	1110020B02Rik	alt '1110020B02Rik'	-	-	-	-	-0.715114	-0.537408	-0.666797	0.320147	1.30321	-1.19041	0.533129	-0.767819	1.7792	2.20419	-0.302808	-0.045042	-0.138854	-0.452073	1.8466	-1.02504	-1.26943	-1.3525	-1.71408	0.755114	2.61259	-1.63811	-0.645959	1.67866	0.252347	-1.26938	-0.289032	0.0295047	-0.331535	-0.695778	1.42188	0.244727	-1.60749	-0.727064	-0.251694	0.629446	1.89049	1.10017	-0.968018
XM_001480154	381792	2310040G24Rik	-	PREDICTED: Mus musculus RIKEN cDNA 2310040G24 gene (2310040G24Rik), mRNA.	SC-B	-	-	-	-1.15446	-0.328486	-0.658253	0.607975	1.47784	-1.23012	-0.528892	0.573075	1.99437	1.40375	-0.920069	-0.634856	0.0613482	0.120829	1.12705	-0.994669	-1.67845	-1.0645	-1.37592	2.02515	1.16609	-1.39061	0.103536	1.29367	1.02295	-1.07864	1.10111	-1.32656	-1.00844	0.704174	1.38666	0.289978	-1.22969	-1.65621	-0.912939	0.662548	1.80943	1.32279	-1.08257
AK145379	14955	H19	AI747191	Mus musculus 5 days embryo whole body cDNA, RIKEN full-length enriched library, clone:I0C0030C13 product:Mus musculus H19 fetal liver mRNA (H19), mRNA, full insert sequence.	SC-B	-	-	-	-1.63916	-0.0368998	-0.656275	1.584	1.72591	-1.23493	-0.726335	0.689046	1.90305	1.79832	-1.41129	-0.683132	0.0270271	-0.0848895	1.34603	-1.18376	-1.04106	-1.16735	-0.748296	0.944444	0.843092	-1.47173	0.215412	1.6004	0.988728	-1.10509	1.55181	-1.50996	-0.605552	-0.0590956	0.855776	-0.355376	-1.16011	-1.32612	-0.111097	0.263502	1.82887	1.34715	-1.19508
XM_001478579	630994	Gm9782	ENSMUSG00000043472	PREDICTED: Mus musculus hypothetical LOC630994 (LOC630994), mRNA.	-	-	-	-	-0.307	1.02565	0.0711688	1.75915	-0.185571	-0.215167	-0.509982	-0.84232	-0.58059	-1.7515	-1.17991	-1.16213	-0.336818	0.728125	-0.552384	-0.640919	2.61239	-1.14967	-0.234941	-0.408492	0.389552	-0.82183	2.27068	-1.07012	-0.996079	-0.00246494	-0.75526	-1.80037	-0.224724	1.95734	0.59183	-0.268653	0.654572	-1.10395	-0.172963	2.38128	0.379655	-0.00151592	2.45394
AK052911	433766	Trim63	MuRF1#RF1#Rnf28	Mus musculus 16 days neonate heart cDNA, RIKEN full-length enriched library, clone:D830037I21 product:weakly similar to RING ZINC FINGER PROTEIN SMRZ [Homo sapiens], full insert sequence.	SC-B	-	-	-	-1.30874	0.0571269	-0.65471	1.03406	1.68259	-0.901343	-0.762412	0.351015	1.83165	2.01141	-0.673471	-0.609958	-0.100179	-0.163728	1.09323	-0.561551	-1.09582	-0.859294	-0.745649	1.50582	2.28007	-1.54519	-0.213643	0.642477	0.526837	-0.399187	1.81868	-1.86256	-1.52335	-0.390765	0.651075	-0.401476	-1.48264	-1.2305	-0.882597	0.331221	1.40499	1.84036	-0.693839
AK039718	68802	Mypn	1110056A04Rik#9830112J03#AI853556#KIAA4170#mKIAA4170	Mus musculus adult male spinal cord cDNA, RIKEN full-length enriched library, clone:A330094N09 product:MYOPALLADIN homolog [Homo sapiens], full insert sequence.	SC-B	-	-	-	-1.37221	-0.171192	-0.618004	1.17661	1.60877	-0.814806	-0.889915	0.777917	1.54185	1.35961	-1.03537	-0.187272	-0.111418	-0.0387616	1.27135	-1.20383	-0.905287	-1.28975	-0.973053	2.39265	1.79103	-1.97112	0.284573	1.1473	0.236328	-0.781804	0.612089	-1.57765	-0.997898	0.628361	0.572882	0.226625	-1.59172	-1.46671	-0.365282	0.616097	1.70027	1.39029	-0.971538
AK161601	12959	Cryba4	-	Mus musculus 6 days neonate head cDNA, RIKEN full-length enriched library, clone:5430424M24 product:crystallin, beta A4, full insert sequence.	SC-A	-	-	-	-0.141299	0.319537	-0.289472	-2.13402	-0.699644	1.27995	2.17281	-0.184305	-0.152111	0.702253	1.20194	2.36953	0.772781	0.837308	0.174207	2.67593	0.835236	-0.285682	-0.33797	-0.584793	0.281247	-0.854689	0.499437	0.521771	-1.9786	-2.36219	-1.1068	0.834222	0.888194	0.111722	-0.0541013	0.366733	0.58596	-0.337623	-0.874079	-1.1489	-1.25754	-0.882906	-1.76404
BC119257	20303	Ccl4	AT744.1#Act-2#MIP-1B#Mip1b#Scya4	Mus musculus chemokine (C-C motif) ligand 4, mRNA (cDNA clone MGC:155573 IMAGE:8734006), complete cds.	SC-E	-	-	-	1.76758	2.20198	0.778198	0.282112	-0.826861	-0.424894	-0.850703	0.0188783	-0.0360866	-0.945699	-1.70166	-0.943335	-0.0415514	2.89998	-1.81071	-0.667356	-0.769705	1.0754	-0.315618	-1.27674	0.861913	1.18638	-0.747314	-1.05232	-0.733693	-0.781622	-0.109536	0.15521	-0.688256	2.2452	0.845087	-0.398406	-1.23759	1.75756	0.629404	1.37047	-0.332557	-1.25217	-0.130974
BC024383	12391	Cav3	AI385751#Cav-3#M-cav#M-caveolin#caveolin-3	Mus musculus caveolin 3, mRNA (cDNA clone MGC:36120 IMAGE:4988598), complete cds.	SC-B	-	-	-	-1.20073	0.0906534	-0.615343	0.831029	1.69039	-1.47277	-0.645265	0.469228	1.63409	1.53194	-1.06886	-0.436459	-0.221153	-0.521844	1.17486	-1.23084	-1.15663	-1.53234	-1.14744	1.96715	1.06772	-0.978228	0.450771	1.31022	0.968476	-1.42794	1.6099	-1.11037	-0.684955	0.565135	1.01255	0.176905	-1.55156	-1.67159	-0.434012	0.23342	1.87292	1.24361	-0.792623
BC141538	50795	Sh3bgr	5430437A18Rik	Synthetic construct Mus musculus clone IMAGE:100014571, MGC:175427 SH3-binding domain glutamic acid-rich protein (Sh3bgr) mRNA, encodes complete protein.	SC-B	-	-	-	-1.08146	-0.310979	-0.484041	0.861432	1.22921	-1.17165	-0.454113	0.795894	1.7258	1.32555	-0.957434	-0.263568	0.0580769	0.0835013	1.22	-0.916871	-1.3279	-2.21302	-1.62512	2.02123	1.0051	-1.31846	0.366459	1.4278	0.930129	-1.43295	0.812982	-1.39333	-0.428187	0.884862	1.48183	0.112106	-1.81412	-1.12432	-0.35776	0.551518	1.18885	1.27572	-0.682748
AK085927	59006	Myoz2	1110012I24Rik#Myozl2	Mus musculus 16 days neonate heart cDNA, RIKEN full-length enriched library, clone:D830030K03 product:myozenin 2, full insert sequence.	SC-B	TD-B	-	-	-1.32444	-0.598231	-0.286689	0.736258	1.29129	-1.40232	-0.239398	0.354069	1.22249	1.57841	-1.08012	-0.636249	-0.0719252	0.0974937	0.813381	-0.842864	-1.04088	-1.01029	-0.657364	1.58362	1.98444	-1.4373	-0.23619	1.1257	1.72279	-1.07331	1.78485	-1.61178	-1.15791	-0.67136	1.12153	0.78663	-1.59695	-1.2344	-0.746105	0.409347	1.37797	1.6905	-0.724682
BC016249	435285	Krtap4-16	OTTMUSG00000002196	Mus musculus predicted gene, OTTMUSG00000002196, mRNA (cDNA clone MGC:28878 IMAGE:4910141), complete cds.	SC-A	-	-	-	0.823116	-0.236333	-0.716967	-2.11095	-0.365159	1.39744	1.83646	0.0351491	0.463879	1.07925	2.03704	1.76477	1.18872	1.11681	0.237249	2.74904	-0.362917	-0.106747	-0.401833	0.523649	-0.0794212	-0.0892922	-0.56385	0.537222	-1.61477	-1.7239	-0.273575	-0.20192	-0.522935	-0.366634	0.0599231	0.0410815	0.525949	0.236782	-0.382298	-1.33836	-1.33584	-1.3767	-2.48311
XM_001477721	77763	Gm9736	-	PREDICTED: Mus musculus RIKEN cDNA A030009A09 gene (A030009A09Rik), mRNA.	SC-A	-	-	-	-0.0638415	0.429334	0.363526	-2.23855	-0.744456	1.77112	2.00837	-0.552998	0.0940054	0.807307	1.72635	2.42057	0.657404	1.03957	-0.90473	2.42565	0.445871	0.0501805	-0.822016	0.283419	0.0669716	-0.383793	-0.168977	0.454778	-1.84614	-1.83619	-0.656796	0.0941632	0.44771	0.110741	0.0949581	-0.0718277	0.689768	-0.0532631	-0.455459	-1.09912	-1.22087	-1.27746	-2.08528
BC156385	50774	Krtap5-1	-	Synthetic construct Mus musculus clone IMAGE:100062630, MGC:190927 keratin associated protein 5-1 (Krtap5-1) mRNA, encodes complete protein.	SC-A	-	-	-	-0.360654	0.607049	0.326669	-1.62848	-0.378609	1.92461	2.34532	-0.0329076	-0.0483668	0.637612	1.54173	2.43908	1.06449	1.40812	-0.971958	2.26289	0.82787	0.0415272	-0.438288	-0.0183791	0.510888	-0.679777	-0.319358	0.215379	-1.51259	-0.914078	-0.599881	-0.106269	0.381175	-0.161163	-0.0651382	-0.342827	0.283106	-0.544091	-0.911691	-1.51592	-1.47191	-1.75368	-2.04149
BC061165	18158	Nppb	AA408272#BNP	Mus musculus natriuretic peptide precursor type B, mRNA (cDNA clone MGC:74302 IMAGE:30279172), complete cds.	-	-	-	MM-A	0.516232	0.293585	-0.74231	-0.126347	-1.33066	0.669695	-0.113092	0.179975	0.306563	-0.231785	-0.73317	-0.357849	0.55126	-0.0552572	-0.800366	1.85697	2.17669	2.35513	2.47572	0.78014	1.64107	0.230574	0.276803	-1.06278	-0.955118	1.46369	-1.3415	-1.6001	-2.07935	-0.608413	0.200994	-0.579979	-1.56986	-1.59008	0.682811	0.570849	-0.224248	-1.11641	-0.0100652
AK052683	17930	Myom2	AW146149#MGC141540#MGC141541	Mus musculus 0 day neonate kidney cDNA, RIKEN full-length enriched library, clone:D630022O21 product:myomesin 2, full insert sequence.	SC-B	-	-	-	-1.31302	-0.237512	-0.604909	1.32169	1.63747	-1.51785	-0.905051	0.618254	1.68292	1.40718	-1.17379	-0.664409	-0.321143	-0.680761	0.861014	-1.12799	-0.87277	-0.783831	-0.520047	1.62539	2.08002	-1.27398	0.407214	1.0536	0.861375	-0.724105	1.52406	-1.91055	-0.843863	0.519766	0.516705	-0.164133	-1.85353	-1.1878	-0.230772	0.729739	1.58471	1.09019	-0.609481
BC022635	59091	Jph2	1110002E14Rik#JP-2#Jp2	Mus musculus junctophilin 2, mRNA (cDNA clone MGC:31219 IMAGE:4207990), complete cds.	SC-B	-	-	-	-1.12426	0.0741138	-0.305679	1.016	1.19543	-1.31937	-0.685372	0.821127	1.93556	1.31376	-0.655224	-0.43789	0.00280873	-0.307597	1.03937	-1.65717	-1.52325	-1.33604	-1.00458	2.44371	1.37703	-1.1016	0.766367	1.52778	0.239943	-1.24223	0.918439	-1.71612	-0.796952	0.847902	0.894191	-0.570499	-1.27504	-1.34485	-0.106355	0.739272	0.440624	1.56275	-0.646106
AK084541	68760	Synpo2l	1110054M18Rik	Mus musculus 13 days embryo heart cDNA, RIKEN full-length enriched library, clone:D330013K06 product:CDNA FLJ12921 FIS, CLONE NT2RP2004600 homolog [Homo sapiens], full insert sequence.	SC-B	TD-B	-	-	-1.18338	-0.35271	-0.756711	1.32882	1.28608	-0.87389	-0.173505	0.597053	1.56492	1.42285	-1.40603	-0.419337	-0.50628	-0.136796	1.30507	-1.25642	-0.943727	-1.99903	-0.515255	2.0337	1.8559	-1.31585	0.420261	1.05116	0.872252	-0.91926	0.919613	-0.843522	-0.613183	0.515352	1.00374	0.270614	-2.24443	-1.55839	-0.410515	0.450291	1.36567	0.945254	-0.780378
XM_001477815	546511	Gm11555	OTTMUSG00000002181	PREDICTED: Mus musculus similar to novel member of the keratin associated protein 4 (Krtap4) family (LOC546511), mRNA.	SC-A	-	-	-	1.09397	-0.00310447	-0.675093	-1.9558	-0.494992	1.35096	1.62598	-0.116148	0.173728	0.958797	2.18274	1.98641	0.979038	1.03887	0.26693	2.63673	-0.220344	-0.240085	-0.60882	0.665078	0.186193	0.123477	-0.405201	0.608036	-2.16859	-1.58816	-0.664252	-0.277586	-0.478443	-0.377336	-0.133076	-0.201355	0.507791	0.369107	-0.203787	-1.27134	-1.37337	-1.09232	-2.20464
NM_001099346	100041488	Gm11937	OTTMUSG00000004963	Mus musculus Krtap2-4-like (LOC100041488), mRNA.	SC-A	-	-	-	0.723773	0.147189	-0.369202	-1.98775	-0.667488	1.51612	2.11358	-0.128513	0.371633	0.6921	2.22023	2.36318	1.12201	1.3086	-0.206471	2.42882	0.389173	-0.0153496	-0.437564	0.433294	-0.0611988	-0.114957	-0.375594	0.277556	-1.62763	-1.6636	-0.619555	-0.338874	-0.372502	-0.539746	-0.343071	-0.426744	0.405619	0.0774936	-0.465432	-1.28685	-1.36931	-1.34443	-1.82854
XM_983271	635504	Gm7160	EG635504	PREDICTED: Mus musculus predicted gene, EG635504 (EG635504), mRNA.	-	-	-	MM-A	-0.707889	0.588384	-0.415129	-0.363454	-0.387089	1.16743	2.66878	0.484945	-0.311679	0.413377	1.36437	2.49046	1.20078	1.71634	-0.414155	2.74854	1.34972	-0.909783	-0.710126	-0.375683	0.905065	-0.767072	0.315414	-0.336197	-1.15582	-0.869664	-1.63374	-1.22588	0.619025	-0.747034	-0.758946	-1.1569	-0.498501	-0.204175	-0.626115	-0.95806	-1.00502	-0.97679	-0.517749
BC061139	19695	Reg3g	AI449515	Mus musculus regenerating islet-derived 3 gamma, mRNA (cDNA clone MGC:74271 IMAGE:30298640), complete cds.	SC-E	-	-	-	2.19396	2.17951	0.452771	0.0460268	-1.68602	-0.819736	1.0065	0.275489	0.987037	-0.0864329	-1.60724	0.0262305	-1.17682	-0.658295	-0.907149	-1.00896	-0.524917	0.845027	0.23441	-0.714181	0.656088	1.00939	-1.37462	-0.303094	-1.65654	-1.59061	-1.51018	0.485829	0.255272	2.12995	0.0406594	0.994233	-0.296541	2.10057	1.01616	0.330162	-1.14357	-0.925289	0.724906
XM_001477779	100041477	LOC100041477	-	PREDICTED: Mus musculus similar to Krtap2-4 protein (LOC100041477), mRNA.	SC-A	-	-	-	0.652679	0.199887	-0.337764	-1.86947	-0.638216	1.52805	2.15711	-0.149486	0.296907	0.747216	2.22476	2.37261	1.16335	1.41505	-0.129255	2.32216	0.297166	-0.0253484	-0.539712	0.42461	-0.0693267	-0.120608	-0.448995	0.262991	-1.67499	-1.73287	-0.562733	-0.32484	-0.347637	-0.516589	-0.304784	-0.443312	0.34097	0.0619668	-0.332312	-1.3198	-1.49622	-1.34555	-1.73764
NM_001105186	620928	Vmn2r73	EG620928	Mus musculus vomeronasal 2, receptor 73 (Vmn2r73), mRNA.	-	TD-B	-	-	-0.675183	0.347019	0.445914	-2.11569	-0.520314	1.93314	2.04369	0.0850405	-0.152052	0.737486	1.79864	2.49883	0.962001	1.29524	-1.13162	2.01684	0.660754	0.179495	-0.124802	-0.453169	0.289597	-0.478219	-0.257659	-0.0799723	-1.37273	-0.842177	-0.193402	-0.523716	1.2323	-0.512518	0.570836	-0.876821	0.295906	-0.484572	-0.981459	-1.0435	-0.982415	-1.4914	-2.09934
XM_001473390	100039728	Gm2391	-	PREDICTED: Mus musculus similar to keratin associated protein 5-4 (LOC100039728), mRNA.	-	-	-	MM-A	-0.705081	0.743422	0.80797	-1.86793	-0.353472	2.06024	2.12876	-0.392449	-0.0410189	0.793692	1.60212	2.46105	0.765698	1.32726	-1.06181	1.93588	0.522175	0.220057	-1.00123	-0.237775	0.155623	-0.910107	-0.4603	0.266094	-1.2733	-1.13931	-0.490871	0.199591	0.585557	0.137525	0.126824	0.00406529	0.449905	-0.450064	-0.663418	-1.16187	-1.28331	-1.46849	-2.33171
AK146851	12895	Cpt1b	Cpt1#M-CPTI	Mus musculus 16 days embryo heart cDNA, RIKEN full-length enriched library, clone:I920064J20 product:carnitine palmitoyltransferase 1b, muscle, full insert sequence.	SC-B	-	-	-	-1.21881	0.000575212	-1.12468	1.33746	1.98576	-0.224552	-0.69841	0.228651	1.15937	0.982724	-0.853287	0.0121646	0.279222	-0.177619	1.05772	-1.16761	-1.75656	-0.707443	-1.60683	2.07765	1.61992	-1.45054	0.285927	1.26878	0.775964	-0.4071	1.03301	-1.59223	-1.81493	-0.112812	0.8004	0.041658	-1.07903	-0.993068	-0.33912	0.615252	1.75958	1.13801	-1.13518
AK027936	12180	Smyd1	4632404M21Rik#Bop#C78565#Zmynd18	Mus musculus 18-day embryo whole body cDNA, RIKEN full-length enriched library, clone:1110025H03 product:hypothetical protein, full insert sequence.	SC-B	-	-	-	-0.958437	-0.192292	-0.366612	1.094	1.6315	-1.11578	-0.615674	0.545688	1.7414	1.37694	-1.16591	-0.369419	-0.0891311	-0.193227	1.08409	-1.22664	-1.18476	-1.38966	-0.99729	2.32568	1.48348	-1.53039	0.146832	1.03768	0.911488	-1.29461	1.27517	-0.721999	-1.08677	0.196834	0.804523	0.230829	-1.79049	-1.17046	-0.564021	0.0127656	1.75312	1.20978	-0.838258
BC067067	223915	Krt73	BC067067#Kb36	Mus musculus keratin 73, mRNA (cDNA clone MGC:91305 IMAGE:30538572), complete cds.	SC-A	-	-	-	0.650212	0.245125	-0.487586	-1.81727	-0.149852	1.08502	1.50438	-0.779158	0.0270559	0.376523	1.00549	1.97595	0.328631	0.738194	0.24885	2.81191	0.106263	-0.466365	0.214021	0.41757	0.447118	-0.144246	-0.226598	0.987943	-2.59002	-3.21368	-0.18275	0.502664	0.75178	-0.113666	-0.173956	0.0171499	0.535335	-0.0820208	-0.148927	-1.19704	-0.874729	-0.527078	-1.80225
XM_001477731	100041412	Gm11938	OTTMUSG00000004968	PREDICTED: Mus musculus similar to Krtap2-4 protein (LOC100041412), mRNA.	SC-A	-	-	-	0.780564	0.244868	-0.268797	-2.08924	-0.529202	1.43803	1.96696	-0.106955	0.339053	0.704075	2.15203	2.31333	1.11099	1.27104	-0.172469	2.44946	0.32273	0.0227065	-0.40812	0.403592	-0.12289	-0.12369	-0.336068	0.1858	-1.79459	-1.87573	-0.575205	-0.366089	-0.382926	-0.488106	-0.357935	-0.371465	0.432352	0.0759135	-0.345837	-1.24813	-1.36435	-1.15573	-1.72998
XM_975542	665236	Gm7548	EG665236	PREDICTED: Mus musculus predicted gene, EG665236 (EG665236), mRNA.	SC-A	-	-	-	-0.179648	0.699583	0.560436	-1.81281	-0.375519	1.77815	2.10606	-0.296039	0.0837211	0.964825	1.80428	2.15072	0.877089	1.24171	-0.61776	2.03292	0.229683	0.264964	-0.874033	-0.187509	0.118758	-0.489618	-0.474793	0.359475	-1.95028	-1.92483	-0.658763	0.198736	0.425528	-0.0306455	0.0486887	0.145976	0.562219	-0.320286	-0.654802	-1.06743	-1.23938	-1.38857	-2.11081
BC048728	320522	Bhlha9	A830053O21Rik	Mus musculus RIKEN cDNA A830053O21 gene, mRNA (cDNA clone MGC:59597 IMAGE:6510150), complete cds.	-	-	-	MM-A	-0.237736	0.90536	0.894009	-1.69538	-0.634842	2.08842	2.09695	-0.475766	-0.296728	0.869013	1.77539	2.62602	0.707116	0.883612	-0.239142	1.76659	0.176683	-1.05784	-0.473678	-0.357381	-0.67926	-0.557654	0.218815	-0.139782	-2.02658	-1.82103	-1.10613	0.457307	0.194502	0.601288	0.0959163	-0.217812	0.881049	-0.221475	-0.571271	-0.924705	-1.28704	-1.11918	-1.09764
AK155452	56619	Clec4e	C86253#Clecsf9#Mincle	Mus musculus NOD-derived CD11c +ve dendritic cells cDNA, RIKEN full-length enriched library, clone:F630229A01 product:C-type (calcium dependent, carbohydrate recognition domain) lectin, superfamily member 9, full insert sequence.	SC-E	TD-B	-	-	1.27134	2.0809	1.11497	1.12879	-0.572423	-0.863525	-0.301192	0.516318	0.731013	-0.404478	-2.90993	-1.12783	1.26677	1.8929	-1.65333	0.283243	-0.835425	0.343411	0.039697	-1.48641	-0.420135	0.711917	-0.53545	-2.1097	-0.998922	-0.848615	-0.812506	-0.321784	-0.935123	1.35649	0.565286	0.00775286	-0.236592	0.960623	0.764518	1.56935	0.421427	-0.114651	0.461313
AK162232	68810	Nexn	1110046H09Rik#AA553326#NELIN	Mus musculus in vitro fertilized eggs cDNA, RIKEN full-length enriched library, clone:7420464F21 product:nexilin, full insert sequence.	SC-B	-	-	-	-1.20525	-0.377218	-0.477959	0.68511	1.35879	-1.32333	-0.664336	0.593794	1.77077	1.50043	-0.974635	-0.55084	-0.135235	-0.239865	1.24077	-1.02321	-1.14795	-1.31771	-1.27815	1.79884	1.42073	-1.34713	0.125254	1.05358	0.99306	-1.57981	1.17454	-0.895403	-0.516548	0.624807	1.1721	0.234769	-1.4095	-1.57034	-0.326326	0.548789	1.67523	1.20292	-0.813545
BC003768	15957	Ifit1	ISG56#Ifi56	Mus musculus interferon-induced protein with tetratricopeptide repeats 1, mRNA (cDNA clone MGC:5959 IMAGE:3496673), complete cds.	-	-	-	-	1.87856	-0.175599	-0.553405	-0.0869891	2.63447	-0.616736	2.14228	0.0263655	-0.434939	-0.444687	-0.284021	0.308222	2.06706	1.21483	-0.0184168	-0.842704	-0.897158	-1.09561	0.0368499	-1.14848	-0.595725	-0.133673	-0.362013	-0.808479	-0.913096	1.94081	-0.408441	-0.685795	2.31671	-0.810275	-0.826974	-0.496019	-0.728638	0.349467	-1.06008	-0.646538	-1.1292	-0.478216	1.76629
XM_001480723	100043478	Gm4465	-	PREDICTED: Mus musculus hypothetical protein LOC100043478 (LOC100043478), mRNA.	-	-	-	MM-A	-0.482962	0.395087	1.25588	-1.34806	-0.454168	1.8358	1.86097	-0.4893	0.0198399	1.16307	1.66685	2.5132	0.83935	1.46477	-0.459962	1.66072	0.507427	0.480044	-1.52228	-0.736187	-0.0119514	-1.26662	-0.406507	-0.189948	-1.35762	-0.956703	-1.23871	0.458889	0.48772	0.451705	-0.466579	0.226104	0.206518	-0.645889	-0.47808	-1.15573	-0.597906	-0.911511	-2.31727
BC117553	16670	Krt32	Ha3#Krt1-2#MGC144672#MGC144673#mHa2	Mus musculus keratin 32, mRNA (cDNA clone MGC:144672 IMAGE:40104816), complete cds.	-	TD-B	-	-	0.286838	0.963671	0.385746	-1.63868	-0.786521	1.72065	2.07621	-0.309031	-0.701911	0.601627	1.31094	2.59511	-0.0138719	0.864885	0.214401	2.4687	0.442356	-0.883868	-1.20684	0.157483	0.00911262	-0.70606	-0.237525	0.000585912	-1.30936	-1.79715	-0.955632	0.637198	0.991451	0.232877	-0.450528	-0.0791617	0.883485	-0.293903	-0.360779	-1.39618	-1.07808	-1.05499	-1.58325
BC117871	74183	2310042D19Rik	MGC143962#MGC143963	Mus musculus RIKEN cDNA 2310042D19 gene, mRNA (cDNA clone MGC:143962 IMAGE:40095536), complete cds.	SC-B	-	-	-	-0.652106	0.184753	-1.12566	1.20184	1.74719	-0.904612	-0.705885	0.368902	1.70143	1.42826	-0.795828	-0.750917	0.0664619	-0.381717	1.36045	-1.68701	-1.00045	-1.74076	-0.357094	1.62607	2.05449	-0.650938	0.725112	1.09908	0.439966	-0.599783	0.673332	-1.11975	-1.53374	-0.156326	-0.662416	-0.794192	-1.03321	-0.771439	0.102033	0.434911	1.71005	1.62087	-1.12137
BC006026	16069	Igj	9530090F24Rik#AI323815#Jch	Mus musculus immunoglobulin joining chain, mRNA (cDNA clone MGC:6626 IMAGE:3491646), complete cds.	-	-	-	-	-0.604946	-0.244036	-0.0172549	-0.387264	-0.482086	-1.75151	-1.17639	-1.08974	-0.234766	0.131081	-2.1416	-1.14023	-1.07068	-0.254538	-1.126	-1.38812	0.941678	1.75023	0.755148	1.07761	2.01153	-0.209412	-1.58785	0.165371	0.455332	1.10859	-1.72416	1.02754	1.6243	0.395296	0.109933	1.24118	1.99598	1.33441	0.0951673	0.154337	-0.309151	1.03144	-0.466389
BC100690	20197	S100a3	S100E	Mus musculus S100 calcium binding protein A3, mRNA (cDNA clone MGC:123809 IMAGE:40043727), complete cds.	-	-	-	MM-A	0.306891	0.464354	0.31447	-1.81219	-0.542364	1.43845	2.01786	-0.603162	-0.399771	0.598925	1.57319	2.16896	0.547116	0.737212	-0.116324	1.94649	0.579751	-0.680729	-0.3874	0.171953	0.018564	-0.660969	-0.164099	-0.10909	-1.86816	-2.27643	-0.778054	1.07085	1.01488	0.595278	0.120282	0.31447	0.909681	-0.245706	-0.576144	-1.17442	-1.30365	-1.15363	-2.05731
XM_001003345	668727	LOC668727	-	PREDICTED: Mus musculus similar to Mrgpra2 protein (LOC668727), mRNA.	SC-E	TD-B	-	-	2.73134	1.55723	0.866926	0.113292	-1.25385	-0.197724	0.648652	0.82361	0.602551	0.0494156	-0.424496	-0.659619	-0.246389	2.696	-1.29976	-0.263261	-0.900441	0.589467	-0.502876	-1.06208	-0.778785	1.19121	-0.480206	-0.895552	-1.33469	-0.988656	0.190702	0.417448	-1.91629	1.89634	0.138812	-1.11695	-1.23231	1.34156	0.361746	0.777852	-0.376745	-1.03912	-0.0243589
XM_001477370	100042007	Gm3622	-	PREDICTED: Mus musculus similar to tau tubulin kinase 1 (LOC100042007), mRNA.	-	-	-	MM-A	0.510095	0.444356	0.197372	-1.68128	-0.309591	1.4578	1.96066	0.144642	0.200724	0.0475909	1.15538	2.00055	0.828618	1.09202	-0.611875	2.863	0.749244	0.0915908	-0.277389	0.0982281	0.608199	-0.590408	0.145959	0.374533	-1.09554	-0.561499	-0.339145	-0.164965	0.641437	-0.343712	-0.0359221	-0.630687	0.147427	-0.428036	-1.13562	-1.37177	-1.64005	-2.13098	-2.41093
AK155874	20310	Cxcl2	CINC-2a#GROb#Gro2#MIP-2#MIP-2a#Mgsa-b#Mip2#Scyb#Scyb2	Mus musculus B6-derived CD11 +ve dendritic cells cDNA, RIKEN full-length enriched library, clone:F730311N19 product:chemokine (C-X-C motif) ligand 2, full insert sequence.	SC-E	TD-B	-	-	1.79052	2.25149	0.980033	0.787211	-0.707587	-0.687998	-0.462195	0.189023	0.252505	-0.584056	-2.25303	-1.54645	0.342897	2.1673	-1.56138	-0.283409	-0.860614	0.736968	0.182871	-1.38437	0.340474	0.754145	-0.659288	-1.36931	-0.969559	-0.613173	-0.0688832	0.207964	-1.09968	1.96975	0.988579	-0.365316	-0.665784	1.13489	0.253894	1.57428	0.278528	-1.04049	-0.00073925
BC011480	14121	Fbp1	Fbp-2#Fbp2	Mus musculus fructose bisphosphatase 1, mRNA (cDNA clone MGC:18799 IMAGE:4194764), complete cds.	-	-	-	MM-A	-0.275739	0.584516	0.108054	-1.98427	-0.548253	1.31604	1.47045	-0.359409	-0.401634	0.6415	1.43314	2.12033	0.903311	0.903146	0.321911	2.31538	0.209964	-0.718282	-0.0793141	-0.245093	0.234703	-0.68142	0.0106298	-0.0918115	-2.39017	-2.71522	-0.988468	1.00855	1.04616	0.235797	0.133562	0.315114	0.67101	-0.130549	-0.300314	-1.06177	-1.0485	-0.673254	-1.2898
AK035596	330677	Nctc1	9530074L01#Rhit1	Mus musculus adult male urinary bladder cDNA, RIKEN full-length enriched library, clone:9530074L01 product:unclassifiable, full insert sequence.	SC-B	-	-	-	-1.27119	-0.331241	-0.599971	1.45494	1.23927	-1.06745	-0.890098	0.802397	1.76432	1.30527	-0.851344	-0.896082	-6.05522e-05	-0.240988	0.715571	-1.14622	-0.704651	-1.13065	-1.28561	2.10195	2.14153	-1.06868	0.138118	1.21102	0.895139	-0.747361	1.43373	-1.67246	-0.838681	0.317622	0.783137	-0.390802	-1.40097	-0.99857	-0.0838627	0.549657	1.11223	0.620398	-0.969342
AK049813	67252	Cap2	2810452G09Rik#AV045235	Mus musculus adult male hippocampus cDNA, RIKEN full-length enriched library, clone:C630001F21 product:similar to ADENYLYL CYCLASE-ASSOCIATED PROTEIN 2 (CAP) [Rattus norvegicus], full insert sequence.	SC-B	-	-	-	-1.29565	-0.337037	-0.593858	1.10053	1.54631	-1.41811	-0.350377	0.577956	1.64091	1.34643	-0.928632	-0.58447	-0.00235863	-0.295162	1.26136	-0.807307	-0.838935	-1.15397	-1.33943	1.8352	1.2483	-1.4432	0.184714	1.19368	0.689593	-0.81029	1.09943	-1.71233	-0.787001	0.412729	1.02179	-0.0134037	-1.39337	-1.2939	-0.262582	0.380235	1.76067	1.28301	-0.921468
XM_001487779	668030	OTTMUSG00000016609	-	PREDICTED: Mus musculus similar to gonadotropin inducible ovarian transcription factor 1 (LOC668030), mRNA.	-	-	-	MM-A	0.392724	0.180463	0.251462	0.428392	0.284578	1.07148	1.35089	1.22586	1.11521	0.898407	0.0636948	0.113985	0.467596	0.509352	0.313673	-0.948615	-1.55491	-1.5432	-1.52928	-1.21248	-1.93014	1.33978	0.964103	1.50921	1.70627	1.00663	1.31231	0.275389	0.237023	0.0763887	0.20469	0.162439	0.0465491	-1.30023	-1.88705	-1.58624	-1.06956	-1.26567	-1.68118
XM_001477777	100041281	Gm3250	-	PREDICTED: Mus musculus similar to A030009A09Rik protein (LOC100041281), mRNA.	-	-	-	MM-A	0.00558345	0.152648	0.214395	-1.77481	-0.900834	1.80444	1.64472	-0.57162	-0.151444	0.737309	1.74051	2.59067	0.60519	1.22343	-0.991587	2.38269	0.623317	-0.0999402	-0.699596	0.181409	0.0114281	-0.429039	-0.515898	0.479471	-1.69505	-1.49658	-0.650709	0.26142	0.240361	0.0932727	0.101561	-0.10043	0.624456	0.0803599	-0.292878	-1.0936	-1.20305	-1.22588	-1.90567
AF020946	21955	Tnnt1	AW146156#Tnt#sTnT#ssTnT	Mus musculus slow skeletal muscle troponin T (Tnnt1) mRNA, complete cds.	-	-	-	-	-0.706767	-1.01068	-0.374825	1.00273	0.163262	-0.510225	0.243427	-1.00704	3.06596	0.641978	-0.207159	1.13572	-0.136814	-0.0852465	2.43399	-0.558233	-1.09871	-0.835221	-1.47903	0.594852	0.139759	-1.22773	-0.988996	1.08746	-0.0307829	-1.6336	-0.503572	-0.0936153	-0.0461231	-0.542334	2.68852	-0.68864	-0.298892	-0.358661	-0.555019	1.5953	0.388186	0.525558	-0.728781
BC079678	22173	Tyr	albino#c#skc35	Mus musculus tyrosinase, mRNA (cDNA clone MGC:90690 IMAGE:30539846), complete cds.	-	-	-	MM-A	-0.398115	-0.422199	-0.197226	-1.2071	-1.5249	0.373498	1.43557	-1.55076	-1.339	0.126784	1.55851	1.44868	-0.068697	1.09996	-0.0288634	2.20735	0.959461	-0.951773	-0.889318	-0.935576	0.8837	-0.13975	0.71758	-0.570189	-0.629076	-0.703626	-0.599015	1.7691	1.87962	1.08471	0.323498	0.537778	1.51675	-0.439419	-1.42988	-0.621491	-1.07881	-0.937542	-1.26024
XM_001474442	675294	Gm9639	-	PREDICTED: Mus musculus similar to A030009A09Rik protein (LOC675294), mRNA.	-	-	-	MM-A	0.129267	0.264774	0.237952	-1.84527	-0.844754	1.7513	1.774	-0.774481	-0.0907982	0.69606	1.83333	2.65335	0.470635	1.10496	-0.694546	2.42024	0.272794	-0.186713	-0.692847	0.326967	-0.1184	-0.436062	-0.400437	0.41729	-1.53309	-1.39293	-0.583336	0.127968	0.297592	0.115455	0.0103755	-0.127392	0.698228	-0.0879938	-0.358329	-1.07067	-1.10811	-1.27863	-1.97775
BC111443	20302	Ccl3	AI323804#G0S19-1#LD78alpha#MIP-1alpha#MIP1-(a)#MIP1-alpha#Mip1a#Scya3	Mus musculus chemokine (C-C motif) ligand 3, mRNA (cDNA clone MGC:130461 IMAGE:40041119), complete cds.	SC-E	TD-B	-	-	1.71723	1.52325	1.22275	-0.0502185	-0.733142	-0.460357	-0.98843	-0.0611456	-0.384317	-0.501786	-1.56128	-1.20556	-0.375341	2.85315	-1.3179	-0.756261	-0.621349	0.876675	-0.518138	-0.892193	1.00633	0.833626	-0.752194	-0.954564	-0.743775	-1.02584	-0.669343	0.20521	-0.436669	2.67134	0.955922	0.117717	-0.663209	1.36473	0.183079	1.31469	-0.267934	-0.901411	-0.00334371
NM_001085527	435286	Krtap9-5	OTTMUSG00000002205	Mus musculus putative novel member of the keratin associated protein (Krtap) family (LOC435286), mRNA.	-	-	-	-	0.161249	0.487266	0.314804	-0.269116	-0.902749	1.92465	2.06537	-0.410835	0.795388	1.31386	-0.110514	2.36269	-0.216513	0.933645	-1.01852	2.66391	0.344124	0.406152	-1.44629	-0.704337	-0.471059	-0.537884	-0.0163306	-0.509823	-1.23645	-1.32739	-0.441239	0.173194	0.529089	-0.25426	-0.135369	0.277032	-0.360517	-0.768421	1.5459	-1.47814	-1.03165	-1.25454	-1.39639
AB034730	96875	Prg4	CACP#DOL54#JCAP#MGC161183#MSF#SZP#lubricin	Mus musculus mRNA, complete cds, similar to megakaryocyte stimulating factor precursor and cartilage superficial zone protein.	-	TD-B	-	-	1.32644	1.84672	1.5328	0.0215004	-0.238082	-0.947871	2.03923	2.01014	0.967962	1.53632	-0.730226	0.256324	0.0945886	-0.498816	-0.380646	-1.08411	-0.417341	-1.39976	-0.616103	0.418385	-1.22295	0.388656	-0.609025	-0.556862	-0.231481	-1.43611	-0.341618	-1.47098	-1.12609	-0.393377	-1.4032	-1.58306	-0.538308	1.6202	0.800477	-0.0767302	0.313554	0.651715	1.47773
XM_001479498	100043102	Gm4231	-	PREDICTED: Mus musculus hypothetical protein LOC100043102 (LOC100043102), mRNA.	SC-B	-	-	-	-1.02193	-0.188886	-0.604249	0.908325	1.76734	-0.937701	-0.741314	-0.683813	1.52422	1.1118	-1.06892	-0.208632	0.129995	-0.372502	1.09049	-1.25433	-0.524932	-0.954939	-1.60043	1.92297	1.16911	-1.11526	-0.180007	1.02163	1.14651	-1.31237	1.67506	-0.803748	-0.661085	0.0934299	0.630959	-0.349038	-1.00683	-1.02505	-0.864516	0.185322	2.37626	1.20388	-0.476795
BC048484	20287	Sct	-	Mus musculus secretin, mRNA (cDNA clone MGC:58269 IMAGE:6707701), complete cds.	-	-	-	MM-A	0.329025	-0.0177583	-0.110793	-2.05371	-0.697292	1.25743	2.10504	-0.227238	-0.0220346	0.530793	1.29221	2.23146	1.11533	0.578842	-0.0036453	2.4732	0.319625	-0.730053	0.0580666	-0.48578	-0.286493	-0.453436	-0.0408233	0.180557	-2.37457	-2.37396	-0.874541	0.567124	0.874686	0.151655	-0.239145	0.196151	0.532714	0.139617	-0.475527	-0.604875	-0.713677	-1.13955	-1.00863
XM_001472809	100039391	Gm2204	-	PREDICTED: Mus musculus similar to retinitis pigmentosa GTPase regulator interacting protein 1 (LOC100039391), mRNA.	SC-B	-	-	-	-1.7671	-0.16937	-1.56007	1.64393	1.13706	-0.908838	-0.624172	0.5795	1.16211	0.807964	-0.896056	-0.367021	0.131321	-0.247886	0.900856	-0.929827	-0.873415	-0.463058	0.49226	2.19631	2.47406	-1.389	-0.178323	0.883674	0.520795	-0.313393	1.48072	-1.67512	-0.557901	0.0889592	0.691336	-0.582316	-1.75006	-0.942818	-0.486481	0.70547	0.807487	0.673936	-0.695514
BC115428	70788	Klhl30	4631423F02Rik#MGC143856	Mus musculus kelch-like 30 (Drosophila), mRNA (cDNA clone MGC:143856 IMAGE:40094085), complete cds.	-	-	-	-	-1.4218	-0.0395902	-0.841943	0.325945	1.00911	-1.06624	-0.163907	0.268276	1.02815	1.62765	-0.640243	-0.49487	-0.219909	-0.317635	1.72805	-0.241978	-0.464195	-0.690746	-1.00662	1.26852	2.83243	-0.749943	-0.245379	1.21701	0.630325	-1.49034	0.660016	-1.19262	-1.28641	0.0361818	1.56504	-0.689472	-1.4473	-1.13498	-0.163148	0.112141	1.40708	1.32451	-1.03117
AK051985	68794	Flnc	1110055E19Rik#ABP-280#ABPL#Fln2	Mus musculus 12 days embryo eyeball cDNA, RIKEN full-length enriched library, clone:D230030L22 product:weakly similar to CGABP260 ACTIN-BINDING DOMAIN (FRAGMENT) [Gallus gallus], full insert sequence.	-	TD-B	-	-	-0.973334	0.0895561	-0.528664	0.82629	1.68802	-0.545647	-0.47842	-0.130707	1.81419	1.78711	-0.826968	-0.190233	-0.15827	0.35942	1.94227	-0.767844	-1.18405	-0.661967	-0.714537	0.698291	2.80421	-1.46405	-0.698682	0.405221	-0.315544	-1.17068	0.553647	-1.26623	-0.750727	-0.413164	1.04243	-0.974345	-1.10707	-0.610852	-0.578851	0.0899626	1.14571	1.77603	-0.511505
BC028761	19692	Reg1	-	Mus musculus regenerating islet-derived 1, mRNA (cDNA clone MGC:41218 IMAGE:1263580), complete cds.	SC-E	-	-	-	1.53243	1.76477	1.16763	-0.355898	-1.97953	-0.685224	1.51379	0.635722	1.80247	0.157294	-1.53675	-0.247381	-1.7441	0.856985	-1.12008	-1.30173	0.123733	-0.166849	-1.27543	-1.26186	-0.678892	1.42898	-1.45302	0.788906	0.217194	-0.941954	-1.1985	-0.00648794	-0.0953353	0.220928	-0.0213211	-0.164806	0.0490566	1.96811	0.908392	0.851386	-0.140041	-0.219617	0.607016
BC140412	14293	Fpr1	FPR#LXA4R#fMLF-R	Synthetic construct Mus musculus clone IMAGE:100014405, MGC:173272 formyl peptide receptor 1 (Fpr1) mRNA, encodes complete protein.	SC-E	TD-B	-	-	2.1175	1.85711	1.26472	0.255052	-1.10945	-0.574025	0.0149272	0.546772	0.0571039	0.883709	-1.18029	-0.99651	0.896164	1.86988	-1.02953	-0.928758	-0.704561	0.718113	-0.68589	-1.88039	-0.0214548	0.790755	-0.278584	-1.1221	-0.476052	-0.927456	-1.69927	0.43242	-0.261147	1.85196	-0.433942	-1.1131	-1.45944	1.3357	0.619432	1.02529	0.191009	-0.505484	0.659823
AK137549	229665	Ampd1	AI553520#Ampd-1	Mus musculus adult male bone cDNA, RIKEN full-length enriched library, clone:9830138J07 product:AMP deaminase (Fragment) homolog [Oryza sativa], full insert sequence.	SC-B	-	-	-	-1.50282	0.121049	-0.359925	1.14979	0.482541	-1.0454	-0.066278	0.851141	1.83327	0.578244	-0.634822	0.0223548	-0.059595	-0.107056	0.640031	-0.841676	-1.21367	-1.61038	-1.31756	2.28803	0.476186	-1.91331	0.326006	1.02672	0.704029	-1.21857	0.932719	-1.79587	-0.586426	0.61575	1.04904	0.0501246	-1.14727	-1.32198	0.0537026	0.952354	1.43384	1.37195	-0.216259
XM_001477760	634517	Gm7138	-	PREDICTED: Mus musculus similar to A030009A09Rik protein (LOC634517), mRNA.	-	-	-	MM-A	-0.271017	0.29967	0.24437	-1.75155	-0.789114	1.75921	1.86057	-0.55502	-0.23409	0.739634	1.84895	2.49978	0.225689	1.10857	-0.810241	2.30833	0.602515	-0.16558	-0.651427	0.340234	-0.0465544	-0.320422	-0.437046	0.165865	-1.57692	-1.43335	-0.604522	0.146783	0.201303	0.266271	-0.0128952	-0.0256587	0.765091	-0.0849324	-0.225217	-1.07549	-1.26219	-1.20845	-1.84115
BC119509	27084	Xlr5c	MGC141130#Xlr5	Mus musculus X-linked lymphocyte-regulated 5C, mRNA (cDNA clone MGC:141130 IMAGE:40053468), complete cds.	-	-	-	-	4.25929	-0.0479851	-0.114496	1.61324	-0.916362	0.270432	0.114855	-0.453172	0.920126	-0.769571	-0.41575	-0.311435	0.0470778	-0.138556	-0.271983	-0.0116863	-0.14566	-0.43986	-0.210184	-0.578399	-0.494923	-0.0415744	-0.480338	-0.503314	-0.517967	-0.0486038	0.125005	-0.835414	-0.245758	-0.328017	0.0962972	3.85557	-0.389366	-0.68186	-0.579537	-0.749378	0.0631353	-0.271196	-0.37268
BC055822	78725	D730001G18Rik	-	Mus musculus RIKEN cDNA D730001G18 gene, mRNA (cDNA clone IMAGE:4187360), complete cds.	-	-	-	MM-A	0.0996106	0.611936	-0.123154	-1.46216	-0.924769	1.41724	1.70615	-0.615196	-0.278596	0.632408	1.39206	2.33112	0.750497	0.764357	0.0817322	2.27935	0.519674	-0.3546	-0.519665	0.217737	-0.166293	-0.591343	-0.234633	-0.0296853	-1.96882	-1.81308	-0.978426	0.807467	0.705938	0.517219	0.162663	-0.0925677	0.77744	-0.0366921	-0.0992583	-1.10994	-1.31628	-0.86367	-2.19579
BC111039	634650	EG634650	GBP11#MGC117932	Mus musculus predicted gene, EG634650, mRNA (cDNA clone MGC:117932 IMAGE:5349539), complete cds.	-	-	-	MM-A	2.00216	0.659411	1.33798	0.0343788	-0.625814	-0.960476	-0.0628554	-0.627292	-1.56596	-0.942672	1.79049	1.85125	2.36661	0.106019	0.0701989	0.752333	0.0744067	-0.62875	-0.793412	-0.898329	-1.38236	2.03429	0.218254	0.339604	-0.59305	-0.347477	-0.384877	1.53376	0.93596	-0.142847	-0.478986	-0.326178	0.348255	-0.443337	-0.954761	-1.21173	-1.61396	-0.800661	-0.669579
AK150926	17474	Clec4d	Clecsf8#MGC117678#Mpcl#mcl	Mus musculus bone marrow macrophage cDNA, RIKEN full-length enriched library, clone:I830018G01 product:C-type (calcium dependent, carbohydrate recognition domain) lectin, superfamily member 8, full insert sequence.	SC-E	TD-B	-	-	0.806445	1.70115	1.28873	0.774049	-0.950136	-0.721215	-0.606593	0.426543	0.313097	-0.284419	-3.17962	-1.36034	0.306818	1.72301	-1.68113	-0.432635	-0.609878	1.12497	0.0982415	-0.779999	-0.103771	0.335927	-0.909711	-1.451	-1.08701	-1.04427	-0.68519	-0.314883	-0.496201	1.31041	0.549895	0.292868	0.361694	0.888976	0.832866	1.70226	0.614024	0.328316	0.917712
AK047768	11472	Actn2	1110008F24Rik#MGC107582	Mus musculus adult male corpus striatum cDNA, RIKEN full-length enriched library, clone:C030030I18 product:ALPHA-ACTININ 2 (ALPHA ACTININ SKELETAL MUSCLE ISOFORM 2) (F-ACTIN CROSS LINKING PROTEIN) homolog [Mus musculus], full insert sequence.	SC-B	TD-B	-	-	-1.43067	-0.0355369	-0.018923	0.90986	1.79549	-1.21828	-0.531371	0.409034	1.15116	1.28447	-1.1759	-0.415988	-0.0602977	-0.160593	1.37707	-0.425884	-1.10281	-1.14706	-1.08898	1.40779	1.60975	-1.23905	0.129729	0.621352	0.778285	-0.901023	1.14624	-1.73548	-0.704342	0.399205	1.15431	0.745795	-1.50012	-1.66978	-0.0992159	0.303091	1.34838	1.01745	-0.927139
BC099528	100039060	0610010B08Rik	Gm2026	Mus musculus RIKEN cDNA 0610010B08 gene, mRNA (cDNA clone IMAGE:30443518).	-	-	-	MM-A	0.319051	0.103946	0.259576	0.345874	0.369827	1.03224	1.19257	1.10706	1.17777	1.16468	0.124387	0.043265	0.419844	0.478223	0.229706	-1.32106	-1.41552	-1.40628	-1.60445	-1.01009	-1.3419	1.23738	1.00405	1.25703	1.60143	1.0569	1.2868	0.312225	0.150766	0.142774	0.305132	0.279816	0.0820682	-1.59027	-1.94323	-1.32336	-1.264	-1.35305	-1.51117
BC042454	170677	Pcdh21	Prcad#mKIAA1775	Mus musculus protocadherin 21, mRNA (cDNA clone MGC:36678 IMAGE:5369576), complete cds.	-	-	-	MM-A	-0.30495	0.686774	0.585024	0.786298	-0.993539	0.39696	-0.302068	0.249884	0.692626	-0.614965	-0.293399	-1.33353	-0.254765	-0.0693565	-0.234836	-0.775809	1.8371	0.394278	-0.333049	-2.11318	0.107121	-1.09943	0.65683	-1.80682	-1.70683	-0.782046	-0.51577	-0.822088	0.00965687	1.93076	0.902411	0.791572	-0.171394	-0.760569	0.877767	2.43441	1.31743	-1.05947	1.69097
BC052731	16514	Kcnj11	AI842722#AW491124#Kir6.2#mBIR	Mus musculus potassium inwardly rectifying channel, subfamily J, member 11, mRNA (cDNA clone MGC:64626 IMAGE:6816299), complete cds.	SC-B	-	-	-	-0.568411	-0.321209	-0.875257	0.777017	1.18645	0.692111	-0.554483	0.73062	1.44895	1.90599	-1.00958	-0.747192	-0.29421	-0.442729	0.892625	-1.18155	-0.833463	-0.934938	-0.541855	1.65629	1.4	-1.21242	0.0496508	1.54624	0.559602	-0.939539	0.653515	-1.7156	-0.43225	0.576779	1.02527	-0.370484	-1.62656	-1.32566	-1.1257	0.259419	1.51271	1.2818	-1.10196
BC091738	667683	Gm8760	EG667683#Igkv4-59#kk4	Mus musculus immunoglobulin kappa chain, constant region, mRNA (cDNA clone MGC:102611 IMAGE:4219669), complete cds.	-	-	-	MM-A	-0.710884	-0.755111	0.219388	-0.410496	-0.980778	-0.889989	-1.26147	-1.30582	-0.392075	0.356328	-2.17268	-0.803312	-0.831063	-0.505745	-0.592625	-1.33261	0.544761	1.2251	0.396674	0.315646	1.455	-0.335498	-1.34014	-0.439193	-0.0318683	1.14365	-1.52189	1.32689	1.94432	1.00888	0.0157623	1.25555	2.13276	1.8529	0.036278	0.440841	0.348792	0.600079	-0.00636657
BC148575	408198	Spink7	EG408198#Ecg2	Synthetic construct Mus musculus clone IMAGE:100015514, MGC:183335 serine peptidase inhibitor, Kazal type 7 (putative) (Spink7) mRNA, encodes complete protein.	-	-	-	-	-0.853191	0.00672782	-1.07801	0.106261	-0.503775	-0.386505	-0.152541	-0.175058	-0.591542	-1.27057	-0.685542	-0.555152	-0.18624	0.206523	1.41602	-0.785072	0.0514264	0.120604	0.253237	0.357492	1.04044	-0.96399	0.148192	-0.522393	0.317742	3.13704	0.270905	-1.29362	-2.00505	-0.457373	2.157	0.406384	-1.49755	-0.676006	-0.638609	1.0638	1.75661	0.871579	1.5898
AJ278735	67426	Cabc1	4632432J16Rik#AI462003#mKIAA0451	Mus musculus mRNA for hypothetical protein (ORF1), 1975 BP.	SC-B	-	-	-	-0.97304	0.0768319	-0.18936	1.15704	1.71671	-1.00089	-0.595961	0.385647	1.19471	1.43522	-0.945447	-0.401404	-0.195812	-0.475499	0.889661	-1.02841	-0.987514	-1.06459	-1.53899	1.79331	1.65707	-1.06659	-0.0148772	0.923206	0.890504	-1.34216	1.24666	-1.38686	-0.859206	-0.0366253	0.425546	0.0156348	-1.3761	-1.09556	-0.124922	0.335001	1.86947	1.27561	-0.588008
AK157245	16176	Il1b	IL-1beta#Il-1b	Mus musculus activated spleen cDNA, RIKEN full-length enriched library, clone:F830208B07 product:interleukin 1 beta, full insert sequence.	SC-E	TD-B	-	-	2.78002	1.73591	0.397175	-0.0680223	-1.29495	-0.712653	0.701688	0.280729	0.214615	-0.377549	-1.33845	-0.452335	-0.0579995	1.79357	-1.62396	-0.148408	-0.729185	0.870026	0.818255	-1.32525	-0.39772	1.20603	-0.303448	-1.22143	-0.803262	-0.465983	-0.885521	0.438847	-1.22869	1.63162	0.845243	-0.705936	-1.41149	0.803535	0.443632	1.09604	0.560251	-1.11084	0.0458939
XM_885642	546672	Gm5965	EG546672	PREDICTED: Mus musculus predicted gene, EG546672, transcript variant 3 (EG546672), mRNA.	-	TD-B	-	-	-1.04935	-0.0588888	-0.59411	-1.21415	-0.457695	2.83069	3.13774	-0.273963	0.642603	1.19448	0.450841	1.6452	0.134318	-0.743591	-0.593709	0.606313	-0.0157773	0.147248	-1.17284	-0.617805	-0.944634	-0.43846	1.22516	-0.766906	-0.997363	-0.85723	-1.07422	0.615056	1.89053	-0.158738	-0.621368	-0.413154	0.134805	-0.194871	0.571973	-0.716679	-0.70625	0.0054522	-0.550667
BC140255	384185	Arl9	1700110A09Rik	Synthetic construct Mus musculus clone IMAGE:100014214, MGC:173309 ADP-ribosylation factor-like 9 (Arl9) mRNA, encodes complete protein.	-	-	-	MM-A	-0.20911	-0.0866618	-0.413711	0.117003	0.423216	-2.03829	-2.65666	-1.80051	-1.61808	-3.1048	-0.29123	-0.0894101	-0.250868	-0.27432	-0.245658	-0.0919378	0.614848	1.06218	0.52213	1.08443	1.47284	1.1518	0.62967	0.620712	0.802492	1.1323	0.923222	0.211374	-0.0505032	-0.5002	0.460871	-0.21041	-0.143511	0.944931	0.645526	0.350494	-0.630079	0.770937	0.764965
AK081204	52187	Rragd	5730543C08Rik#AI467523#C030003H22Rik#D4Ertd174e	Mus musculus adult male corpus striatum cDNA, RIKEN full-length enriched library, clone:C030003H22 product:unclassifiable, full insert sequence.	SC-B	-	-	-	-1.24785	-0.0532344	-0.146597	1.05779	1.30633	-1.66671	-0.75333	0.522142	1.3025	1.17613	-0.962743	-0.512867	0.0734051	-0.173244	0.833635	-1.14951	-1.10482	-1.01854	-1.16914	2.19068	1.30972	-0.881432	0.386082	1.20959	0.825319	-1.15052	1.27689	-1.67631	-0.67926	0.518393	0.50033	-0.0696054	-0.722984	-1.36545	-0.403739	0.471759	1.42933	1.19454	-0.67668
BC005453	18109	Mycn	N-myc#Nmyc#Nmyc-1#Nmyc1#bHLHe37#c-nmyc	Mus musculus v-myc myelocytomatosis viral related oncogene, neuroblastoma derived (avian), mRNA (cDNA clone MGC:6240 IMAGE:3495446), complete cds.	-	TD-B	-	-	0.32011	-0.155621	-0.427542	-1.57244	-0.568263	1.25802	1.3616	-0.56874	-0.537497	0.625121	1.56732	1.65991	0.0562659	0.607883	-0.445065	1.74469	0.634791	-1.31115	-0.749425	-0.957427	-0.487447	0.53185	0.35263	-0.16027	-1.81395	-2.33212	-1.41776	1.77745	1.46153	0.44213	0.198126	0.835718	0.787855	-0.0257295	0.0697089	-0.533247	-0.313971	-0.558882	-1.35617
BC125576	72330	Kbtbd5	2310024D23Rik	Mus musculus kelch repeat and BTB (POZ) domain containing 5, mRNA (cDNA clone MGC:159279 IMAGE:40130091), complete cds.	-	-	-	-	-0.896628	0.479383	-0.755075	1.47973	1.01647	-0.815237	-0.599008	0.0924035	1.18444	1.25826	-0.56979	-0.154602	0.170474	0.318924	2.14941	-1.35505	-1.05549	-0.953933	-1.0218	1.18001	2.41866	-0.422804	-0.640107	1.23736	-0.0577104	-0.877776	-0.632836	-1.18979	-1.25366	-0.753732	1.39522	-0.925435	-0.942439	-0.633961	-0.0822154	0.296401	0.854131	1.59221	-0.534413
BC125245	16846	Lep	ob#obese	Mus musculus leptin, mRNA (cDNA clone MGC:130559 IMAGE:40054245), complete cds.	-	-	-	MM-A	1.11892	-0.32117	-0.239027	-0.822311	-0.842172	1.61098	1.61567	1.64618	-0.116116	0.00470474	0.0418177	0.23014	0.33545	-0.147666	-0.541952	1.5072	0.933228	-0.48764	-1.0395	1.20051	0.547576	1.3391	-0.0614948	-1.24617	-1.27085	-1.35012	-0.431485	-0.553624	-1.52476	-1.03248	-1.39025	-1.33529	-1.21243	1.67144	0.741905	-0.88638	0.00632332	0.852671	1.44906
BC115602	233090	Abpz	C2b#Scgb2b3	Mus musculus androgen binding protein zeta, mRNA (cDNA clone MGC:144501 IMAGE:40102624), complete cds.	-	TD-B	-	-	-0.317876	0.299567	0.49857	-1.19365	-0.763709	2.06026	1.33088	-0.146865	-0.124379	0.798235	1.47567	2.21111	0.56828	0.849879	-0.88694	1.93405	0.443797	0.478455	-1.2062	-0.555637	-0.233841	-1.23997	-0.132621	0.769858	-1.55583	-0.678046	-0.315581	0.902467	0.969486	0.602022	0.603492	-1.12751	-0.527801	-0.134197	-0.647952	-1.00495	-1.4575	-0.951883	-1.59314
BC061154	12655	Chi3l3	AI505981#ECF-L#Ym1	Mus musculus chitinase 3-like 3, mRNA (cDNA clone MGC:74288 IMAGE:30298306), complete cds.	-	-	-	MM-A	1.36124	1.56554	0.744385	0.808052	-1.21944	-0.988587	0.314384	-0.0322904	-0.0806876	0.102791	-1.14964	-0.148873	-0.0367713	-0.683019	-1.33915	-1.10246	-0.0232884	-0.530462	-0.656597	-1.05729	-1.93583	1.24616	2.23263	0.543621	0.227317	0.497594	-0.186305	-0.662611	-1.19062	0.263122	-0.872187	-1.75367	-0.877179	1.02981	1.07767	1.55958	0.501451	1.09331	1.35829
AK007210	73600	1700120C14Rik	-	Mus musculus adult male testis cDNA, RIKEN full-length enriched library, clone:1700120C14 product:unclassifiable, full insert sequence.	SC-B	-	-	-	-0.0982042	0.0787936	-0.294873	0.734234	1.32909	-1.06395	-0.107169	0.688661	1.3051	1.54476	-0.518529	-0.123796	-0.156925	0.176084	0.682848	-1.85254	-1.11191	-0.746797	-1.375	1.77702	0.711911	-1.64122	0.358655	1.28602	0.625935	-0.922756	1.17032	-1.82773	-0.694162	0.694568	0.0467182	-0.310418	-1.6791	-1.0803	-0.104844	0.0739491	1.79661	1.16863	-0.539685
BC107257	70392	Asb12	2310036C05Rik#Asb-12#MGC130200	Mus musculus ankyrin repeat and SOCS box-containing protein 12, mRNA (cDNA clone MGC:130200 IMAGE:40052462), complete cds.	SC-B	-	-	-	-1.20179	-0.331097	-0.478312	0.616989	1.47361	-1.55356	-0.90519	0.327098	1.47095	1.22883	-0.765979	-0.577474	-0.258376	-0.127629	1.18485	-1.23036	-0.795959	-1.63208	-0.107302	1.84958	1.24648	-1.7093	0.401804	1.24991	0.730783	-0.739197	1.21405	-1.28776	-0.414911	0.345599	0.702342	0.197403	-0.932382	-1.0664	-0.268532	0.298426	1.65145	1.04764	-0.854194
BC094232	317750	Slc24a5	F630045L20Rik#JSX#NCKX5#NCX5	Mus musculus solute carrier family 24, member 5, mRNA (cDNA clone MGC:106579 IMAGE:30538386), complete cds.	-	-	-	MM-A	-0.292345	-0.607079	-0.538891	-1.46611	-1.01405	0.32767	1.37225	-1.04587	-1.11407	0.08289	1.58978	1.4454	0.00238863	1.15801	-0.189714	2.20717	1.00335	-0.846267	-0.883047	-1.09171	0.660176	0.0197261	0.732702	-0.677916	-0.668199	-0.746911	-0.348761	1.81775	1.86399	0.633345	0.365194	0.28362	1.28418	-0.245776	-0.910192	-0.707445	-1.05894	-1.07385	-1.32245
BC116684	53311	Mybph	AI385643#MGC144854#MGC144855#MyBP-H	Mus musculus myosin binding protein H, mRNA (cDNA clone MGC:144855 IMAGE:40106746), complete cds.	-	-	-	-	-1.48348	0.256951	-0.761496	1.26116	0.326038	-0.959544	-0.416964	-0.0224463	1.58726	0.756184	-0.884629	-0.162906	-0.666925	0.279727	2.75946	-0.77314	-0.46576	-0.796155	-0.297618	0.492351	1.72279	-1.01791	-0.239233	0.837207	0.399246	-0.463915	-0.79552	-1.22111	-1.1702	-0.146162	2.65338	0.368826	-1.29257	-0.697712	-0.113541	0.237679	0.895647	0.788341	-0.773313
BC113153	331063	Gsdmc2	9130023H10#AI987692#MGC130607	Mus musculus gasdermin C2, mRNA (cDNA clone MGC:130610 IMAGE:40058717), complete cds.	-	-	-	MM-A	-0.174565	1.54961	0.123716	2.25105	0.292503	-0.487002	-0.634575	0.0656	-0.574077	-0.878256	-1.47521	-2.01818	0.0809126	-0.0875511	-0.703869	-0.305922	1.99701	-0.454315	-0.597817	-1.17966	-0.895127	-0.891859	1.90993	0.181419	-0.0396067	1.53666	-0.329222	-0.93793	-0.446723	1.41408	0.313853	0.359733	0.0281463	-1.13578	0.161766	1.99362	-0.164081	-0.572109	0.723824
BC145914	78242	Spink12	9230117E20Rik	Mus musculus serine peptidase inhibitor, Kazal type 11, mRNA (cDNA clone MGC:175801 IMAGE:40131217), complete cds.	-	TD-B	-	-	-0.762134	0.409174	-0.461442	-1.1258	-1.77815	1.59724	0.859544	-0.300383	1.20207	0.467438	1.82596	1.32421	1.01974	0.53857	-0.0951873	-0.592369	-0.239014	0.401434	-1.65547	-2.65838	-1.26444	-0.931039	0.424092	0.316305	-1.1036	-1.13149	-0.588296	-0.137676	0.466178	1.20782	1.05303	1.14379	-0.638392	-0.131045	-0.517165	0.293156	0.944345	-0.194779	0.812168
BC019124	30937	Lmcd1	AW455500#AW553074#MGC29184#dyxin	Mus musculus LIM and cysteine-rich domains 1, mRNA (cDNA clone MGC:29184 IMAGE:5007525), complete cds.	-	-	-	-	-0.847693	-0.285869	-0.783462	1.05521	1.72843	-0.667334	-0.794869	0.250333	0.972159	1.73649	-0.915512	0.0274548	-0.536202	-0.20683	2.02671	-1.1015	-1.26413	-1.20217	-0.427484	0.551378	2.06584	-0.762819	0.0526508	0.308125	0.413313	-1.15743	1.00149	-1.46244	-0.642989	0.0585199	1.13858	0.47257	-1.64188	-0.912436	-0.460494	0.0667725	1.37905	1.1276	-0.359144
AK151069	20750	Spp1	AA960535#AI790405#Apl-1#BNSP#BSPI#Bsp#ETA-1#Eta#OP#Opn#Opnl#Ric#Spp-1	Mus musculus bone marrow macrophage cDNA, RIKEN full-length enriched library, clone:I830022H08 product:secreted phosphoprotein 1, full insert sequence.	SC-E	TD-B	-	-	1.06005	1.18055	0.827718	0.0564568	-1.03027	0.247601	0.110849	1.37118	1.31645	-0.168456	-2.04562	-1.64915	-0.208504	0.602843	-1.4725	-0.485733	-0.162049	1.44814	0.464776	1.16464	-0.324421	-0.338153	-1.2525	-1.23119	-1.64765	-1.41348	-1.22814	-0.457274	-0.646575	1.27905	-0.00333486	-0.229864	-0.403079	0.267601	1.36275	1.29937	0.512432	0.717132	1.10836
BC119554	16688	Krt6b	BB144589#Krt2-6b#MGC141272#mK6[b]	Mus musculus keratin 6B, mRNA (cDNA clone MGC:141271 IMAGE:40057432), complete cds.	-	-	-	-	-0.429754	1.18177	-0.0800261	1.8251	-0.513598	-0.0592057	-1.1916	0.177366	0.629196	-0.50613	-1.26957	-0.107346	0.284336	0.0944335	-0.680415	-0.505725	2.38737	0.558842	-0.842885	-0.61614	0.426838	-0.553819	1.23788	-0.380173	-1.24319	0.938815	-1.00315	-1.85036	-1.08423	0.875745	-0.193929	0.386674	0.0590918	-1.8712	0.927916	2.17289	-0.259048	-0.17458	1.25182
BC133696	215031	Vgll2	C130057C21Rik#VITO-1	Mus musculus vestigial like 2 homolog (Drosophila), mRNA (cDNA clone MGC:156374 IMAGE:40081288), complete cds.	-	-	-	-	-0.71692	-0.295099	-0.148973	1.12396	2.34271	-0.791218	-0.857079	0.474965	1.51385	2.20474	-0.527877	-0.668903	-0.619904	-0.112033	1.2417	-0.927347	-1.00512	-0.605437	-0.872948	-0.292522	2.33289	-0.570603	-0.280847	0.649752	-0.0886743	-1.02902	-0.255874	-1.63962	-0.767937	0.0960209	0.452014	0.0184173	-0.79614	-0.617027	-0.562497	0.128251	0.815037	1.9335	-0.278197
XM_620250	545798	Gm13843	OTTMUSG00000014722	PREDICTED: Mus musculus similar to MGC79481 protein (LOC545798), mRNA.	SC-B	-	-	-	-1.0302	-0.257963	-0.787266	0.877103	1.06903	-1.00627	-0.781026	0.876484	1.69447	0.713358	-0.840359	-0.596699	0.0947813	-0.343532	0.7653	-0.765819	-1.20163	-1.29925	-1.13398	2.28459	0.717899	-1.58191	0.396299	1.11542	0.667629	-0.903363	0.917917	-0.54328	-1.41029	0.831517	1.01128	-0.0456376	-0.813526	-0.854081	-0.699582	0.806943	1.55189	1.10934	-0.605576
AK134267	11733	Ank1	Ank-1#nb	Mus musculus 13 days embryo forelimb cDNA, RIKEN full-length enriched library, clone:5930420I11 product:ankyrin 1, erythroid, full insert sequence.	SC-B	-	-	-	-1.58321	-0.12861	-0.43722	0.692506	0.80305	-1.17942	-0.628996	0.627625	1.28876	0.664797	-0.912765	-0.451128	-0.048616	-0.194007	0.695055	-1.12333	-1.20594	-1.16509	-0.989399	2.13247	1.06276	-1.01225	0.602536	1.43657	0.820183	-0.569711	0.854168	-1.43067	-0.561725	0.918471	0.853703	0.0850535	-1.2794	-1.47039	-0.039167	0.755055	1.49785	1.26552	-0.645105
NR_002865	353373	Rnu11	MBII-407#Mirn801#mir-801#mmu-mir-801	Mus musculus U11 small nuclear RNA (Rnu11) on chromosome 4.	-	TD-B	-	-	-0.620177	-0.129843	-0.915026	1.38146	-0.646161	-0.578581	-0.389701	0.0919487	-1.00161	-0.827852	-0.870538	0.172283	0.734509	0.548637	0.880056	3.3209	-0.131869	0.105949	2.28164	1.21795	0.597297	-0.460304	-0.457452	0.951464	0.437358	0.142073	0.684606	-1.78587	-1.19752	-0.756134	0.111784	-0.643098	-1.11485	-0.397394	0.389653	-0.57413	0.451737	0.36698	-1.37018
BC029814	14281	Fos	D12Rfj1#c-fos	Mus musculus FBJ osteosarcoma oncogene, mRNA (cDNA clone MGC:36690 IMAGE:2582234), complete cds.	-	-	-	-	0.251904	0.313062	-0.210311	-0.690498	-0.583755	-0.821875	-0.480461	-0.270867	-0.0989964	-0.494471	-1.1383	-0.157958	-0.671062	-0.708729	-0.893923	-0.498815	-0.00577721	0.166739	2.18901	-0.22209	1.56189	1.06119	-0.56943	-1.28017	-0.836933	1.78065	1.00307	-1.50062	-1.17509	0.0487054	1.88586	0.512761	-1.20681	-0.120364	0.691902	0.225216	2.66194	0.63887	-0.355448
BC148388	244091	Fsd2	9830160G03Rik#Spryd1	Synthetic construct Mus musculus clone IMAGE:100015321, MGC:183242 fibronectin type III and SPRY domain containing 2 (Fsd2) mRNA, encodes complete protein.	SC-B	-	-	-	-1.53046	-0.478523	-0.432574	1.1487	1.4146	-0.711465	-0.586256	0.705307	1.46863	0.876924	-0.732417	-0.174353	-0.0361102	-0.712114	0.656641	-1.16925	-1.40553	-0.78345	-1.18401	2.09224	1.44022	-1.37716	0.0712278	1.18743	-0.41578	-0.973406	1.24097	-0.0935393	-0.917266	-0.00126807	0.938348	-0.540201	-0.861973	-0.371073	-0.28409	0.379878	1.76501	1.15629	-0.770142
XM_001480310	100043378	Gm4400	-	PREDICTED: Mus musculus hypothetical protein LOC100043378 (LOC100043378), mRNA.	-	-	-	MM-A	0.73701	0.511334	0.433573	0.863599	1.5288	0.626862	0.758232	0.593853	0.313972	0.432331	-0.400447	-1.03889	-0.184611	0.0267572	0.229735	-0.572867	-0.149631	0.0839945	-0.36395	0.577682	-0.121134	-2.25715	-1.94851	-2.27345	-1.79092	-1.51033	-2.21734	0.373395	0.383823	0.263216	0.805585	0.970476	0.197724	0.931819	0.270943	1.02114	0.731442	0.951657	0.210287
BC141870	17752	Mt4	MT-IV	Mus musculus metallothionein 4, mRNA (cDNA clone MGC:148172 IMAGE:40038882), complete cds.	-	-	-	MM-A	-0.668609	-0.352798	-0.349148	-2.18725	0.191679	1.00141	1.8387	-0.91853	-0.941346	0.13582	1.31794	1.97891	0.171615	0.771457	0.233309	1.93292	0.337646	-0.371039	-0.335249	0.722832	0.318379	-0.989403	-0.331692	0.00975351	0.681705	0.789118	0.593747	0.517119	0.64769	-0.18819	0.185031	0.321442	0.364772	-0.627244	-1.5106	-1.82905	-0.734439	-0.57586	-2.15254
BC141514	83492	Gsdmc	Gsdmc1#Mlze	Synthetic construct Mus musculus clone IMAGE:100014556, MGC:175420 gasdermin C1 (Gsdmc1) mRNA, encodes complete protein.	-	-	-	-	0.0146194	1.62888	0.0459215	2.24389	0.0946548	-0.370969	-0.0656587	0.327642	-0.50858	-0.947953	-1.53041	-1.8193	-0.0410448	0.536583	-0.353802	0.314713	1.94281	-0.360528	-0.551446	-1.05084	-0.734129	-1.39573	1.65028	-0.0509605	0.318391	1.488	-0.248745	-1.56296	-0.693447	1.04677	0.279885	0.165563	-0.220054	-1.32696	0.225419	1.7813	-0.276204	-0.374754	0.379174
AK163801	12971	Crym	-	Mus musculus 16 days embryo head cDNA, RIKEN full-length enriched library, clone:C130037G07 product:crystallin, mu, full insert sequence.	-	-	-	MM-A	0.486295	-0.0123684	-0.422239	-1.76246	-0.521685	1.27177	2.03676	-0.357583	0.035788	0.378115	1.17511	1.68769	1.05871	0.7659	0.189053	2.46888	0.0107	-0.424767	-0.289963	0.682083	0.273543	-0.0253753	-0.17537	0.298055	-1.82527	-1.97119	-0.60109	0.566304	0.579725	0.0271334	-0.317302	-0.0700041	0.263082	-0.217578	-0.492969	-0.997822	-1.19264	-0.835695	-1.74132
BC010814	229302	Tm4sf4	Iltmp#MGC19127	Mus musculus transmembrane 4 superfamily member 4, mRNA (cDNA clone MGC:19127 IMAGE:4211816), complete cds.	-	TD-B	-	-	0.540609	0.0914628	-0.0235634	-0.849369	-1.08864	1.5914	3.0384	0.379612	0.520538	-0.0150758	1.50221	2.36989	0.334176	0.428699	-0.206808	2.11054	0.854754	-0.373991	-0.566875	-0.405196	-0.382512	-0.813914	0.220798	-0.283934	-0.216885	-0.953321	0.135056	-1.20457	-0.238635	-0.805235	-1.26568	-0.404293	-0.256034	-0.730315	-0.365424	-1.27164	-0.965238	-0.155937	-0.275056
XM_001472344	100039144	Gm2065	-	PREDICTED: Mus musculus hypothetical protein LOC100039144 (LOC100039144), mRNA.	-	-	-	MM-A	2.11504	0.0744955	0.229642	0.471227	-0.079752	1.59226	1.81263	1.00228	0.55839	1.42752	0.489931	0.571365	0.525372	0.19235	0.76655	-1.06068	-1.05183	-1.3068	-1.5533	-1.03309	-1.13284	-0.903555	-1.13562	-1.477	-1.09118	-1.06359	-1.55188	0.734664	0.283159	-0.0166689	-0.74228	0.451064	-0.892139	1.19015	0.0594916	0.210146	0.665226	0.586671	0.0825744
BC125542	20764	Sprr2j-ps	Sprr2j	Mus musculus small proline-rich protein 2J, mRNA (cDNA clone MGC:159245 IMAGE:40130057), complete cds.	-	-	-	-	-0.69453	0.843348	-0.00618839	1.37619	-0.483975	0.393735	-0.577438	-0.439706	-0.491852	-1.24225	-0.932031	-0.597311	-0.369464	0.262537	-0.296214	-0.305645	2.61847	-0.692421	0.947827	-0.599079	-0.0754852	-0.598291	1.01763	-0.708082	-0.496922	0.194337	-1.1205	-1.34554	-0.519189	2.30703	0.438949	0.0781574	0.276415	-1.21302	-0.491204	2.23448	-0.257175	-0.313031	1.87744
BC115499	100191037	Krtap10-4	675238#A030009A09Rik#AA589524#MGC144318#MGC144319	Mus musculus similar to hCG2043579, mRNA (cDNA clone MGC:144318 IMAGE:40100932), complete cds.	-	-	-	MM-A	-0.57742	0.439944	0.330651	-0.924572	-0.766393	1.74423	1.62203	-0.496994	-0.291657	0.742183	1.78891	2.5148	0.445436	0.999455	-0.652452	2.0966	0.311547	-0.165151	-0.204785	-0.00647989	0.0166759	-0.428031	-0.591363	-0.0436427	-1.56785	-1.2644	-0.531816	0.0838111	0.325167	0.17573	-0.000615911	-0.00960872	0.594292	-0.267184	-0.274756	-0.827776	-1.00561	-1.54537	-1.78754
BC132018	23828	Bves	Pop1#Popdc1	Mus musculus blood vessel epicardial substance, mRNA (cDNA clone MGC:163649 IMAGE:40130295), complete cds.	SC-B	-	-	-	-1.08437	-0.0315631	-0.16255	0.794306	1.50109	-0.796492	-0.308665	0.347415	1.62553	1.14975	-0.373805	0.0355364	-0.0340605	-0.445398	1.25183	-0.593327	-0.989717	-1.15228	-1.04375	1.48697	1.33634	-1.71698	0.23604	0.659333	0.405919	-1.90299	0.65938	-1.12441	-0.593113	0.339268	0.917669	0.515967	-1.72889	-1.02777	0.110053	0.280583	1.55084	0.819002	-0.912695
XM_001474715	100040462	Gm2785	-	PREDICTED: Mus musculus similar to interferon-activatable protein (LOC100040462), mRNA.	-	TD-B	-	-	-0.0168611	0.112607	-0.294818	1.15878	-0.381918	0.0193834	-0.0620735	0.23201	1.07791	-0.281097	-1.21875	-0.513467	-0.0558082	-0.385259	-0.768	-0.00114258	2.1413	0.311227	0.790069	-0.0814697	0.59715	-0.493902	1.52388	-0.337311	-0.90361	0.770679	-0.194234	-2.13123	-1.86242	-0.744755	-0.993525	-0.869001	-0.911755	-0.507599	0.865208	1.99251	0.237629	-0.158945	2.3386
AK032271	16515	Kcnj12	IRK2#Kir2.2#MB-IRK2#MGC144838#MGC144839	Mus musculus adult male olfactory brain cDNA, RIKEN full-length enriched library, clone:6430514B10 product:potassium inwardly-rectifying channel, subfamily J, member 12, full insert sequence.	SC-B	-	-	-	-1.23874	-0.430296	-1.04087	0.452937	0.826307	-0.868073	-0.760246	0.893689	1.79986	1.68987	-0.776852	-0.729835	-0.143963	-0.433066	0.773763	-1.17868	-0.658493	-1.16939	-0.867555	2.23291	1.5011	-0.693799	0.162765	0.845375	0.48988	-0.537665	0.629413	-1.05407	-1.07677	-0.109283	0.909939	-0.193566	-1.06998	-0.721478	-0.0601698	0.14703	1.49838	1.42862	-0.468988
XM_001480646	100043666	Gm4578	-	PREDICTED: Mus musculus similar to Ubtf protein (LOC100043666), mRNA.	-	-	-	-	-0.368037	0.164233	1.15359	-0.776096	-0.81676	1.87567	1.75051	-0.678137	-0.107912	0.934762	1.95201	2.18471	0.583704	0.0678361	-1.08526	0.943472	0.522458	0.328257	-1.44178	-0.0344076	-0.846201	-0.427681	-0.75078	-0.111114	-1.12715	-1.47083	-0.969374	0.478519	0.896314	0.226423	-0.166037	-0.142051	1.18788	-0.0343324	-0.577968	-0.861543	-0.553974	-1.28422	-0.618724
BC156150	13924	Ptprv	Esp#OST#OST-PTP#mOST-PTP	Synthetic construct Mus musculus clone IMAGE:100062404, MGC:190866 protein tyrosine phosphatase, receptor type, V (Ptprv) mRNA, encodes complete protein.	-	-	-	MM-A	-0.0230234	0.714782	0.737057	-0.890313	-0.0579391	1.14632	0.902735	0.0515265	0.648815	0.930644	1.33649	1.33079	0.575408	0.569601	0.522958	1.52243	1.05453	1.02003	0.619743	0.439615	1.0136	-0.319051	-0.58969	0.175608	-1.18697	-0.818276	-0.297409	-1.21463	-1.58395	-2.00203	-1.0926	-2.19403	-1.74249	-0.158651	0.00957238	-0.214764	-0.490776	-0.288307	-0.157347
BC100531	403183	4832428D23Rik	Gm991	Mus musculus RIKEN cDNA 4832428D23 gene, mRNA (cDNA clone MGC:118402 IMAGE:30292619), complete cds.	-	-	-	MM-A	-0.750354	-0.103435	-0.777409	0.276211	-0.801176	-0.513892	-0.267798	0.53771	1.94327	-0.0164286	-0.515723	-0.316479	-0.449015	-0.206389	0.224575	-0.481908	-0.429009	-0.649112	-0.537379	0.222809	-0.725819	-0.637597	1.14083	1.47835	0.261022	-1.33058	-0.0076722	-1.08641	-0.654311	0.0938153	-0.149462	-0.525868	-0.503065	-0.573613	0.0481061	2.80619	1.56668	2.90078	-0.490442
BC117064	100038854	BC117090	Gm1975#MGC151441#MGC151467	Mus musculus cDNA sequence BC1179090, mRNA (cDNA clone MGC:151441 IMAGE:40126383), complete cds.	-	-	-	-	-0.997016	0.559482	-0.0361596	1.46419	0.0457393	-0.217582	-0.156395	-0.0726636	-0.274149	-0.844218	-1.97923	-2.4889	-0.292141	0.874547	-0.0473469	-0.068692	1.62591	0.0395036	-0.297741	-0.261727	0.564397	-1.02999	0.884637	-1.16915	0.123011	1.13991	-0.065497	-1.61284	-0.616173	0.888803	0.597967	0.631975	-0.0234328	-1.2961	0.173618	1.89566	0.746614	0.143966	1.44722
BC089488	328234	Rnf182	C630023L15Rik#MGC107143	Mus musculus ring finger protein 182, mRNA (cDNA clone MGC:107143 IMAGE:30501650), complete cds.	-	-	-	MM-A	-0.00125716	0.0368469	0.285239	-0.760728	-1.04963	1.77312	1.96443	-0.569253	-0.365974	0.734637	1.68337	2.28447	0.750894	1.11947	-0.0804592	1.96745	0.0405288	0.0338117	-0.795901	0.108658	-0.187455	-0.771038	-0.121639	0.129758	-1.19878	-1.31098	-0.526389	0.0876771	0.526813	0.165331	-0.224007	-0.802613	0.537359	-0.477114	-0.331855	-1.01051	-1.08954	-1.23267	-1.32207
AK012780	69253	Hspb2	27kDa#2810021G24Rik#HSP27#MKBP	Mus musculus 10, 11 days embryo whole body cDNA, RIKEN full-length enriched library, clone:2810021G24 product:heat shock 27kD protein 2, full insert sequence.	SC-B	TD-B	-	-	-0.400085	0.0935581	-0.352166	0.767965	1.69016	-0.889352	-0.488726	0.491455	0.949272	1.37035	-0.345375	-0.325889	0.03886	0.0404152	1.13845	-0.951502	-0.789608	-1.02174	-1.99788	1.76414	1.42162	-1.56365	0.169836	0.781481	0.424014	-1.69585	0.741514	-0.577284	-0.30944	0.127657	0.734415	0.0891107	-1.4743	-0.956362	-0.270693	-0.0316329	1.40189	0.957622	-0.752238
AF401228	18011	Neurl1a	2410129E16Rik#AI450910#AI481072#Neu1#Neur1#Neurl#Nlz#Rnf67	Mus musculus neuralized (Neurl) mRNA, complete cds.	SC-B	-	-	-	-1.0824	0.120008	-0.231727	0.885512	1.35693	-0.890786	-0.654747	0.576034	1.37149	1.06598	-0.396587	-0.286229	-0.0996059	-0.144969	0.975434	-0.988649	-0.888301	-1.16089	-1.02389	1.89396	1.36529	-1.3639	0.214206	0.864148	0.52783	-1.34934	0.849667	-1.35813	-0.83136	0.39552	0.44769	-0.339307	-1.61285	-0.9864	0.0764341	0.467928	1.3766	1.28199	-0.422583
AK079196	18162	Npr3	B430320C24Rik#C81222#NPR-C#lgj#stri	Mus musculus adult male urinary bladder cDNA, RIKEN full-length enriched library, clone:9530023J11 product:natriuretic peptide receptor 3, full insert sequence.	-	TD-B	-	-	1.26774	0.45151	-0.124213	-0.719854	-0.151888	1.48519	1.31912	0.603589	0.0688967	0.699149	0.68472	0.226458	0.265135	-0.614775	-0.368944	2.44232	1.01764	-0.892912	-0.98497	1.65458	0.749148	0.691595	-0.813532	-0.916347	-1.25425	-1.5103	-0.713156	-0.231996	-0.895823	-1.64791	-0.631212	-1.23648	-1.45289	0.642292	0.266207	-0.264406	0.113448	0.267789	0.509318
BC141597	16673	Krt36	HRa-1#K36#Krt1-22#Krt1-5	Synthetic construct Mus musculus clone IMAGE:100014567, MGC:175424 keratin 36 (Krt36) mRNA, encodes complete protein.	-	-	-	MM-A	0.167912	0.442249	0.159928	-1.43547	-0.37046	1.135	2.19599	-0.42739	-0.103622	0.185116	1.65775	2.3044	0.217223	1.17949	0.0308038	2.14447	0.488254	-0.524254	-0.253351	-0.136153	-0.147093	-0.714625	-0.254627	-0.195651	-1.41913	-1.7273	-0.803439	0.151277	0.574636	-0.0202616	-0.168718	-0.164726	0.656471	-0.326396	-0.552302	-1.16165	-0.927378	-0.648036	-1.20894
BC119354	268885	Stfa2l1	-	Mus musculus stefin A2 like 1, mRNA (cDNA clone MGC:155670 IMAGE:8734103), complete cds.	-	-	-	-	-0.872101	0.703041	-0.185113	1.67987	0.0645092	-0.543695	-0.41596	-0.345948	-0.571451	-0.746866	-1.69182	-1.63808	-0.14946	0.972566	-0.060528	-0.0641607	1.88814	-0.375972	-0.302803	-0.463821	0.428946	-1.25659	0.970747	-0.536777	0.134394	1.1321	-0.178837	-1.89783	-0.79208	1.05841	0.564625	0.772944	-0.0395044	-1.27272	-0.0278594	2.06024	0.556096	-0.0261046	1.46946
BC034853	20379	Sfrp4	-	Mus musculus secreted frizzled-related protein 4, mRNA (cDNA clone MGC:41113 IMAGE:1364770), complete cds.	-	TD-B	-	-	-0.125404	-0.400738	0.493899	0.525349	1.09449	0.214047	1.53811	0.159301	1.28681	1.27507	-0.382243	1.61682	0.137912	0.306357	1.62415	-0.0030509	-0.974529	-1.98575	-1.29539	0.87349	0.198243	0.0475328	-1.77384	-0.726287	-0.22841	-1.80716	-0.525747	0.329326	-0.0334762	-0.297127	0.250077	-0.342547	-1.30374	1.18243	-0.701532	-0.848801	1.39518	-0.0522609	-0.740575
AK220522	18601	Padi3	AI507004#KIAA4171#Pad3#Pdi3#mKIAA4171	Mus musculus mRNA for mKIAA4171 protein.	-	TD-B	-	-	0.193052	0.877588	-0.378704	-1.8591	-0.137894	1.16286	0.778861	-0.373348	-0.0567673	0.437259	1.38976	2.33106	1.0174	1.17279	-0.137764	1.63247	0.19202	-0.435833	0.00385589	0.645971	0.536065	0.0897611	-0.452353	0.647768	-2.17101	-1.65607	-0.547787	0.0227696	0.208949	-0.359738	-0.322571	-0.969606	0.511875	-0.066144	0.137583	-1.02395	-1.41033	-0.307599	-1.32313
XM_138240	238395	Gm4931	AI506554#EG238395	PREDICTED: Mus musculus predicted gene, EG238395 (EG238395), mRNA.	-	TD-B	-	-	0.0337523	0.436165	0.218076	0.925881	1.09848	-0.893975	-1.55936	0.300911	-0.584104	0.796291	-0.719748	-0.583152	0.395503	0.620797	0.873203	-1.37827	-0.650857	0.817878	0.684548	-0.463963	0.71384	0.0957798	1.00577	1.08484	1.51817	1.66709	1.26489	-1.9721	-1.72384	-1.62977	-0.943148	-0.565516	-0.974217	-0.554334	-0.2814	-0.0287633	0.245296	0.933367	-0.224004
AK009836	69642	2310046A06Rik	AI931782#MGC107700	Mus musculus adult male tongue cDNA, RIKEN full-length enriched library, clone:2310046A06 product:hypothetical protein, full insert sequence.	SC-B	TD-B	-	-	-0.799375	-0.419507	-0.531055	0.700016	1.28959	-1.2241	-0.667937	0.395667	1.22554	1.06432	-0.625803	-0.603747	-0.028278	0.0488198	1.01366	-1.01848	-1.28347	-1.40624	-1.134	1.97127	1.18237	-0.761472	0.347874	1.17548	0.847306	-0.865827	1.26525	-1.22642	-0.586048	0.0292291	0.473712	-0.270323	-0.855276	-0.890417	-0.327009	0.0309288	1.63277	1.34761	-0.516627
AK009779	69671	Tmem52	2310043I08Rik	Mus musculus adult male tongue cDNA, RIKEN full-length enriched library, clone:2310043I08 product:hypothetical protein, full insert sequence.	SC-B	-	-	-	-0.657923	-0.388284	-0.643043	0.843858	1.77088	-0.916316	-0.653969	0.794027	1.20331	1.53017	-0.638746	-0.350919	-0.332436	-0.188448	0.941339	-1.10917	-1.48843	-1.44819	-1.25718	1.37112	1.70431	-0.72601	0.4969	0.697871	0.544515	-1.02692	1.15196	-1.29019	-0.888908	0.253804	0.342702	0.0324864	-0.816799	-0.939678	-0.131481	0.194594	1.22166	0.90205	-0.104505
AK160116	242735	Lrrc38	A230053A07Rik	Mus musculus osteoclast-like cell cDNA, RIKEN full-length enriched library, clone:I420049N21 product:hypothetical protein, full insert sequence.	-	-	-	-	-1.01633	-0.467237	-0.627618	0.655629	0.144851	-1.19293	-0.245103	0.534159	1.78191	0.822746	-0.203277	-0.00496929	-0.113001	-0.472591	0.255707	-0.748435	-0.631345	-0.945717	-0.985007	2.32582	-0.371786	-1.08879	0.784915	1.6231	0.388546	-1.13559	0.326987	-0.264083	-1.04705	1.23077	0.824225	-0.707514	-1.15148	-1.09233	0.00702209	0.905923	1.55324	1.23149	-0.884872
BC043027	56370	Tagln3	2700038H05Rik#2900005O10Rik#AI426007#Np25	Mus musculus transgelin 3, mRNA (cDNA clone MGC:57899 IMAGE:5692098), complete cds.	-	-	-	MM-A	0.603329	-0.0948018	0.312129	-0.956069	-0.249679	0.896013	2.04525	-0.377487	-0.102744	0.181202	1.29519	2.37314	0.3075	0.723329	0.196556	2.03582	0.180837	-0.449892	-0.776176	0.0342243	0.17898	-0.935406	-0.31238	-0.0199115	-1.32435	-1.60972	-0.905606	0.439806	0.966889	0.234836	0.0372085	0.611881	0.350206	-0.261089	-0.846593	-1.21475	-0.796245	-1.15873	-1.6127
BC117058	66708	Krtap3-2	2310020D06Rik#4733401L16Rik#KAP3.2#KRTAP3.2#MGC151435#MGC151469	Mus musculus keratin associated protein 3-3, mRNA (cDNA clone MGC:151435 IMAGE:40126377), complete cds.	-	-	-	MM-A	0.306781	0.168241	-0.150279	-1.38599	-0.0516291	1.48832	2.03067	-0.215138	0.253776	0.467398	1.92823	2.1189	1.32264	1.03773	0.0525981	1.94815	0.0315213	-0.227499	-0.37036	0.12035	-0.432134	-0.0939588	-0.338453	0.176837	-0.472034	-0.584341	-0.013745	-0.598585	-0.373495	-0.80029	-0.632704	-0.615991	-0.0962793	-0.122408	-0.677678	-1.44225	-1.16177	-0.993974	-1.60116
BC053501	15497	Hsd3b6	D19210	Mus musculus hydroxy-delta-5-steroid dehydrogenase, 3 beta- and steroid delta-isomerase 6, mRNA (cDNA clone MGC:60535 IMAGE:30018625), complete cds.	-	TD-B	-	-	-0.410638	-0.0910981	-0.412377	0.597283	0.789988	0.126353	-0.265699	1.59988	1.00423	1.66994	-1.75293	-1.65861	-1.01627	-0.425662	0.0461972	-1.52767	-1.15354	-0.196844	-0.643145	-1.19798	-0.744216	-1.59749	0.387361	-0.110354	0.389978	1.01378	0.250552	-0.926008	-0.467877	-0.316358	0.850131	0.998403	0.0967286	-0.319961	0.92	0.855868	1.3324	1.32856	0.977107
AK158553	11688	Alox8	8-LOX#8S-LOX#Alox15b	Mus musculus visual cortex cDNA, RIKEN full-length enriched library, clone:K230011N15 product:arachidonate 15-lipoxygenase, second type, full insert sequence.	-	-	-	MM-A	0.191028	0.0870605	-0.283314	-0.746591	-0.220038	1.07817	2.12903	-0.636139	-0.498351	0.0631395	1.36999	2.19442	0.386007	0.922752	-0.150426	2.16706	1.23733	-0.765151	-0.21086	-0.32891	0.0655693	-0.775658	-0.511958	-0.480662	-1.68154	-1.35219	-0.872206	0.350919	0.362043	0.982593	-0.131859	0.0437912	0.496687	-0.676375	-0.388363	-0.190115	-0.892102	-1.09708	-1.2377
NM_001111037	100042922	OTTMUSG00000016789	MGC107254	Mus musculus predicted gene, OTTMUSG00000016789 (OTTMUSG00000016789), mRNA.	-	-	-	MM-A	0.005314	0.185243	-1.02859	-0.762004	-0.830259	1.56001	1.87776	-0.471301	0.269373	2.36339	1.59873	1.64413	0.646588	0.318778	0.0788512	1.02609	0.206499	-0.76246	-0.95617	-0.965297	-0.156091	-1.45958	-1.17576	0.271225	-0.565828	-1.55934	-1.05595	1.21712	-0.283591	0.099161	0.308895	0.176602	-0.0470865	-0.233089	-0.80896	-0.452365	-0.026201	0.105212	-0.359041
XM_891592	626970	Gm6725	EG626970	PREDICTED: Mus musculus predicted gene, EG626970 (EG626970), mRNA.	-	-	-	MM-A	0.673674	0.100838	-0.203383	-1.0252	-0.533941	1.00725	1.60194	-0.360947	0.622869	0.402348	1.93759	1.69259	0.718364	-0.0398696	-0.805587	2.73839	0.215934	0.125053	-0.704248	0.259843	-0.0792371	-0.197362	-0.215933	0.5526	-1.29888	-1.84882	-0.458175	-0.06908	0.322462	-0.297124	0.103265	-0.335819	0.54895	-0.152622	-0.548955	-1.10666	-1.15459	-0.893876	-1.29366
AK079235	14598	Ggt1	AI746379#CD224#GGT#Ggtp	Mus musculus adult male urinary bladder cDNA, RIKEN full-length enriched library, clone:9530046H10 product:gamma-glutamyl transpeptidase, full insert sequence.	-	TD-B	-	-	0.493059	1.07344	0.524758	-1.35293	-0.711959	1.0725	1.33729	0.115418	-0.0106827	0.416061	1.22355	2.14325	0.885989	0.959397	-0.057705	2.20142	0.14092	-0.923809	-0.00962935	0.101189	-0.0177874	-0.72719	-0.849226	0.373825	-1.81582	-1.72095	-0.363173	0.145344	0.153014	-0.579685	-1.18888	-0.235125	0.126953	-0.672031	0.366546	-1.15318	-1.02946	0.123019	-0.557718
XM_001473027	100039510	Gm2280	-	PREDICTED: Mus musculus similar to CG2839-PA (LOC100039510), mRNA.	-	-	-	MM-A	-0.606414	0.142342	0.218789	-1.181	-0.77574	0.978823	1.8061	-0.126132	-0.15738	-0.414627	1.42864	2.16924	0.711714	0.595422	-0.72114	3.19456	-0.114673	-0.0178846	-0.764986	-0.251027	0.571137	-0.576344	-0.536667	0.110144	-0.742519	-0.21777	-0.492178	-0.356772	0.727069	-0.107214	-0.0683933	0.392502	0.267353	-0.617169	-1.08306	-1.27783	-0.96582	-0.274786	-0.866307
BC141457	20763	Sprr2i	-	Synthetic construct Mus musculus clone IMAGE:100014717, MGC:175495 small proline-rich protein 2I (Sprr2i) mRNA, encodes complete protein.	-	-	-	-	-0.838803	0.218176	-0.193097	1.56806	0.218963	0.340375	-1.0938	-0.579228	-0.666841	-0.975407	-1.12169	-1.42099	-0.314289	-0.0820758	-0.473117	-0.701054	2.15158	0.427252	-0.182422	-0.355886	0.561099	-0.9141	0.869751	-0.840218	-0.262996	0.805482	-0.447754	-1.35936	-0.477637	1.76527	0.970799	0.426676	0.557404	-1.16108	0.145741	2.10134	0.201375	-0.274805	1.4073
BC094049	384419	Gm10883	ENSMUSG00000073025#ENSMUSG00000076577#Igkv8-30	Mus musculus predicted gene, ENSMUSG00000076577, mRNA (cDNA clone MGC:103236 IMAGE:5151287), complete cds.	-	-	-	MM-A	-0.258918	-0.262568	-0.575502	-0.467057	-0.933373	-0.490953	-0.670246	-0.63029	-0.0284326	-0.450288	-0.853966	0.726081	-0.658337	-0.328991	-0.0291848	-0.498841	-0.570372	-0.68008	-0.415628	-0.37062	-0.357625	-0.254045	-0.0101456	0.107111	-0.591746	-0.21711	-0.228116	1.59866	2.71971	2.26272	0.149049	0.969522	3.20573	0.00360015	0.00419447	-0.103289	-0.596878	-0.292857	0.0790797
BC026134	27273	Pdk4	AV005916	Mus musculus pyruvate dehydrogenase kinase, isoenzyme 4, mRNA (cDNA clone MGC:13840 IMAGE:4188580), complete cds.	-	TD-B	-	-	-0.559908	0.186343	0.144208	0.791798	2.39271	-1.06355	-1.04937	-0.236306	0.413075	1.19978	-1.01436	-0.304412	-0.0786682	-0.456254	1.09416	-1.24186	-0.936152	-1.22517	-0.851216	1.02478	0.975286	-1.02776	0.266658	0.448534	1.14037	-0.593997	1.4977	-1.61803	-0.309001	0.606839	0.585491	0.23346	-0.350208	-1.29589	-0.662576	0.0358547	1.2661	0.924077	-0.352536
BC044865	20558	Slfn4	AI450778	Mus musculus schlafen 4, mRNA (cDNA clone MGC:51546 IMAGE:4459564), complete cds.	SC-E	TD-B	-	-	1.73936	1.7625	0.836222	0.473213	-0.418716	-0.996639	0.840521	0.175233	0.470324	-0.47584	-0.844434	-0.419331	1.38477	1.61434	-1.4552	-0.706423	-0.524757	1.02106	0.257579	-1.20876	0.274511	0.499855	-0.503162	-1.04103	-0.49057	-1.12371	-0.225284	-0.543054	-1.09453	1.4803	-0.443901	-1.33323	-0.491391	0.769839	0.122355	0.903988	-0.306888	-1.02329	1.04417
BC108990	14468	Gbp1	5830475C06#Gbp-1#MGC124334#Mag-1#Mpa-1#Mpa1	Mus musculus guanylate nucleotide binding protein 1, mRNA (cDNA clone MGC:124334 IMAGE:40047769), complete cds.	-	TD-B	-	-	1.35851	-0.824877	-0.105401	1.20367	-0.878999	1.29432	1.72263	1.46083	-0.215986	-0.146703	1.6441	0.31593	1.68658	0.087687	-0.603188	0.128043	0.274979	-0.377848	-1.14008	-0.348617	-1.11664	0.771707	-0.0515283	0.0243305	-0.299483	-0.0128874	-0.954561	0.433332	0.0773156	-0.75891	-1.7936	-1.253	-1.26404	1.57046	-0.0851948	-0.514491	-0.798207	0.0787703	-0.58897
XM_978919	640636	Gm7303	EG640636	PREDICTED: Mus musculus predicted gene, EG640636 (EG640636), mRNA.	-	-	-	-	-0.333271	1.57132	-0.154941	-1.37908	1.83633	0.642494	1.35481	-0.592527	-0.584882	-0.0443666	1.08368	1.55467	0.745695	0.571225	-0.974695	2.09208	0.198344	0.23911	-0.796382	-0.0173828	0.444237	0.941836	-0.385298	0.0828812	-0.695657	-0.557739	-0.717508	-0.547635	0.570665	-0.401278	-0.335309	-0.190263	0.316155	0.500563	-1.09938	-1.20245	-0.7785	-1.20598	-1.75157
BC089022	16668	Krt18	CK18#K18#Krt1-18	Mus musculus keratin 18, mRNA (cDNA clone MGC:115784 IMAGE:30701486), complete cds.	-	-	-	-	0.525201	0.896379	0.932957	-1.19306	0.300819	1.27213	1.63344	-0.454953	0.233609	0.268601	1.13095	2.03357	0.942627	0.49269	0.116669	1.84869	-0.251244	-1.08223	-0.527516	0.00494127	-0.316551	0.213338	-0.477759	0.922869	-1.39297	-1.94422	-0.337911	-0.645549	0.0179793	-1.04471	-0.27493	-0.618612	0.873178	-0.244843	-0.562485	-1.17081	-1.08642	-0.718293	-0.315557
AK052749	17306	Sypl2	AI552439#Mg29	Mus musculus 0 day neonate kidney cDNA, RIKEN full-length enriched library, clone:D630042E03 product:mitsugumin 29, full insert sequence.	SC-B	-	-	-	-0.866585	-0.11509	-0.535532	0.751167	1.23531	-0.748782	-0.810838	0.559591	1.6808	1.40992	-0.589075	-0.165709	-0.28939	-0.305946	0.892917	-0.726187	-1.15642	-1.42351	-0.686321	1.3378	1.051	-1.34328	0.410637	1.03108	0.604134	-1.29949	0.57625	-1.26365	-0.820232	0.962877	1.13002	0.238826	-0.975313	-0.949222	-0.482658	0.397244	1.21953	0.756345	-0.692218
BC049545	547160	Gm14484	OTTMUSG00000016790	Mus musculus predicted gene, OTTMUSG00000016790, mRNA (cDNA clone MGC:58116 IMAGE:6770892), complete cds.	-	-	-	MM-A	-0.133851	0.689768	0.0208161	-0.867708	-0.545275	1.67324	1.80583	-0.363399	0.418449	1.92919	1.43905	1.79676	0.623028	0.336105	0.0589868	1.4362	0.111997	-0.681358	-1.15235	-1.2844	-0.19681	-1.42487	-0.437556	-0.0585802	-1.22178	-1.27544	-1.30916	0.956346	-0.809621	0.0997607	-0.0554478	-0.600495	0.393135	-0.308102	-0.264104	-0.46593	-0.0876294	0.112961	-0.357766
BC019378	68010	Bambi	2610003H06Rik	Mus musculus BMP and activin membrane-bound inhibitor, homolog (Xenopus laevis), mRNA (cDNA clone MGC:30413 IMAGE:5009872), complete cds.	-	-	-	-	0.645421	0.269206	-0.263461	-1.82385	-0.259327	0.957762	1.66314	-0.485671	-0.180386	0.355342	1.10117	1.91682	0.558403	0.730141	-0.156834	2.21186	0.100801	-0.565261	-0.58438	0.1063	0.0630532	-0.547565	0.286661	0.724162	-1.60389	-1.87481	-0.522345	0.597392	0.869271	0.197124	-0.0184302	0.111641	0.407145	-0.511548	-0.648633	-1.15068	-0.618855	-0.736166	-1.32072
AK134833	268859	A2bp1	A2bp#Hrnbp1#fox-1	Mus musculus adult male medulla oblongata cDNA, RIKEN full-length enriched library, clone:6330587L23 product:ataxin 2 binding protein 1, full insert sequence.	SC-B	-	-	-	-1.0445	-0.0961928	-0.262805	0.869669	1.03991	-0.952896	-0.741897	0.567271	1.49158	0.845246	-0.809813	-0.445469	-0.034843	-0.422965	0.577194	-1.0137	-0.990628	-0.775839	-0.848143	1.88816	1.12082	-0.9992	0.446078	1.1276	0.647204	-0.802175	0.900649	-1.18043	-1.00406	0.43286	0.567215	-0.291678	-1.31407	-0.982757	-0.150785	0.666328	1.65229	1.12213	-0.797358
BC063087	20423	Shh	9530036O11Rik#Dsh#Hhg1#Hx#Hxl3#M100081	Mus musculus sonic hedgehog, mRNA (cDNA clone MGC:69975 IMAGE:6516263), complete cds.	-	-	-	MM-A	-0.703611	0.277773	-0.621806	-1.64176	0.256667	0.930639	0.56143	-1.50175	-0.236791	0.960112	1.47714	1.37217	0.79386	0.234241	0.148082	1.31389	-0.0291519	-0.740193	-0.155554	-0.570701	-0.550748	-0.795494	0.0103914	0.0791106	-2.26269	-1.71184	-0.493832	1.60395	0.838262	0.677013	0.637844	1.29712	0.627863	-0.508823	-0.571683	-0.774943	-0.310257	-0.0154076	0.0994785
BC148438	20759	Sprr2e	-	Synthetic construct Mus musculus clone IMAGE:100015424, MGC:183290 small proline-rich protein 2E (Sprr2e) mRNA, encodes complete protein.	-	TD-B	-	-	-0.9553	0.313443	-0.0796609	1.50394	-0.0198291	0.27026	-1.04544	-0.665413	-0.480672	-1.05419	-1.27618	-1.34357	-0.226627	-0.0700847	-0.747476	-0.452997	2.07618	0.308401	0.119393	-0.376133	0.434576	-0.777848	0.99021	-0.589822	-0.186296	0.56716	-0.372119	-1.31583	-0.543763	1.66254	0.838331	0.409563	0.560809	-1.22934	0.272886	2.21452	0.269502	-0.384863	1.38173
BC146411	20760	Sprr2f	-	Synthetic construct Mus musculus clone IMAGE:100015137, MGC:180391 small proline-rich protein 2F (Sprr2f) mRNA, encodes complete protein.	-	-	-	-	-0.815398	0.501508	-0.156742	1.56417	-0.234912	0.319173	-0.863009	-0.599235	-0.506366	-1.00432	-0.761932	-1.08519	-0.458162	0.0388702	-0.782095	-0.391109	2.39635	0.118347	-0.075333	-0.527539	0.433378	-0.645291	1.08316	-0.64694	-0.296538	0.265576	-0.526612	-1.23598	-0.394381	1.75231	0.573719	0.185564	0.565738	-1.08611	-0.079233	2.45715	0.105499	-0.568987	1.38091
BC110561	57390	Psors1c2	AI448740#Pcg#SPR1	Mus musculus psoriasis susceptibility 1 candidate 2 (human), mRNA (cDNA clone MGC:129442 IMAGE:40049760), complete cds.	-	-	-	MM-A	0.112233	0.343052	-0.0195071	-1.21177	-0.257689	1.34015	1.84375	-0.709366	-0.241981	0.322157	1.55715	2.27003	0.909471	0.920636	0.0599741	1.80385	0.231457	-0.239906	0.467467	0.529849	0.166714	-0.649188	-0.402407	-0.0724977	-1.06989	-1.33879	-0.574981	-0.0475293	-0.0732868	0.109342	0.0297373	-0.259301	0.352137	-0.536273	-0.484282	-0.913486	-1.43616	-1.45639	-1.37447
BC100421	27389	Dusp13	Gm1203#LMW-DSP6#MDSP#TMDP#TS-DSP6	Mus musculus dual specificity phosphatase 13, mRNA (cDNA clone MGC:118225 IMAGE:30919819), complete cds.	-	TD-B	-	-	-1.1036	-0.0171335	-0.795613	0.720418	1.11045	-0.975509	-0.424914	0.647053	1.22105	0.797068	-0.62726	-0.519205	-0.204359	-0.368231	0.933622	-1.23538	-0.829292	-0.735608	-0.834709	2.14907	1.20814	-1.34501	-0.054912	1.07957	0.997305	-0.304764	0.90214	-1.29648	-0.739301	0.347106	0.920757	-0.0594979	-0.952461	-0.906968	-0.48669	0.302542	1.35436	0.969095	-0.842848
BC117066	14289	Fpr2	E330010I07Rik#Fpr-rs2#MGC151443	Mus musculus formyl peptide receptor, related sequence 2, mRNA (cDNA clone MGC:151443 IMAGE:40126385), complete cds.	SC-E	-	-	-	1.39767	1.66856	0.782421	0.977364	-0.664707	-1.22046	0.154412	0.485865	0.816881	0.261311	-1.52558	-0.767332	1.17955	1.43882	-1.44514	-0.463581	-1.01452	0.515527	-0.336706	-1.14442	-0.849143	0.88177	-0.280477	-0.793216	-0.570761	-1.00684	-0.40762	-0.893902	-0.82118	0.893157	-0.268212	-0.680446	-0.833537	1.0048	0.758391	1.22754	0.315891	0.212714	1.01514
BC103615	16666	Krt16	AI324768#K16#Krt1-16#MGC124148	Mus musculus keratin 16, mRNA (cDNA clone MGC:124145 IMAGE:40046209), complete cds.	-	-	-	-	-0.407376	0.617932	-0.193733	0.863792	-0.108728	-0.272936	-0.651199	-0.059371	0.147823	-0.873098	-1.39007	-0.814095	0.0550911	-0.521349	-0.520233	-0.93804	2.25829	0.351364	-0.142851	-0.324015	0.378357	-0.548015	0.996418	-0.534761	-0.473086	1.12667	-0.538324	-1.46324	-0.948039	1.12228	0.45452	0.440194	0.134682	-1.55412	0.717058	2.34404	0.104571	-0.583959	1.74755
BC043024	67405	Nts	5033428E16Rik#NMN-125#NN#NT#NT/N#NTS1	Mus musculus neurotensin, mRNA (cDNA clone MGC:57895 IMAGE:5691298), complete cds.	-	-	-	MM-A	0.0522789	-0.462844	-0.258937	-0.954884	-1.14744	-0.0107033	0.0656547	-0.32247	-0.112093	0.124187	-0.632047	-0.539319	-0.148283	0.136771	-0.350628	-0.0189376	1.08417	0.0965423	2.95317	0.357229	-1.09619	0.386167	0.284023	0.849564	-0.554019	1.08104	-1.2593	-1.06065	-1.14542	0.0658357	-0.62757	-0.94071	-0.859454	0.0141064	0.101416	0.522069	0.469965	1.43673	2.42098
AK028582	15118	Has3	-	Mus musculus 10 days neonate skin cDNA, RIKEN full-length enriched library, clone:4732404L04 product:similar to DG42III [Brachydanio rerio], full insert sequence.	-	-	-	-	-0.777707	0.429714	-0.794802	0.99643	-0.607517	-0.0687901	0.443348	-0.38681	-0.449871	-0.846014	0.0525405	0.290047	-0.273397	0.399128	-0.285157	0.843532	2.21917	-0.539074	-0.00852926	-0.721476	-0.289695	-0.951181	2.24796	-0.433124	-0.743048	-0.288165	-0.996149	-0.0926705	-0.937667	0.495594	-0.281657	0.993436	-0.724291	-0.598673	0.249374	2.22429	-0.465162	-1.09496	1.77102
AK017368	71368	5430431A17Rik	-	Mus musculus 6 days neonate head cDNA, RIKEN full-length enriched library, clone:5430431A17 product:unclassifiable, full insert sequence.	-	TD-B	-	-	-0.995166	-0.818305	-0.44151	0.533088	1.69619	-0.392396	-0.0891891	0.0997921	1.23804	1.10045	-0.732882	-0.620284	-0.299051	0.096588	0.897791	-1.23688	-1.048	-0.880987	-0.5369	1.54303	0.559708	-0.561072	-0.283627	0.158496	0.477638	-0.777169	2.22361	-0.446534	0.108627	0.303553	0.132813	0.367857	-1.74514	-1.04037	-0.652014	0.246542	1.63739	0.852598	-0.676316
XM_894578	629667	Gm6993	EG629667	PREDICTED: Mus musculus predicted gene, EG629667 (EG629667), mRNA.	-	-	-	-	-0.0452193	-1.48585	0.205627	-1.21944	-0.66324	-1.43725	-1.42178	-0.889851	-0.719923	-0.795447	-0.595374	-1.34378	-1.00504	-0.967756	-1.54666	-0.319219	0.0498125	0.307808	-0.288872	-0.0185261	-0.0303416	0.54387	1.25416	-0.0239255	0.678262	1.39703	0.289285	1.37159	0.646722	0.764198	0.659361	1.267	1.0406	0.50299	0.205562	0.976862	0.791895	0.687677	1.17719
BC030939	192200	Wfdc12	MGC32134#Swam2#WAP2	Mus musculus WAP four-disulfide core domain 12, mRNA (cDNA clone MGC:32134 IMAGE:4923469), complete cds.	-	TD-B	-	-	-0.482503	0.633369	0.159272	1.17772	0.755309	-0.880926	-0.231548	0.620357	0.0396508	-0.56979	-1.38883	-1.22522	0.0114143	0.838147	0.0786731	-0.29564	1.34764	0.152708	-0.0828842	0.0425663	0.206074	-1.39792	0.632178	-1.04123	0.631336	1.62664	0.302819	-2.28009	-0.930076	-0.718026	-0.144171	-0.0437935	-0.790201	-1.13928	0.0220785	1.86129	0.721355	0.629071	1.15246
NR_002172	449630	Gm5774	EG449630#Rnu15-a	Mus musculus predicted gene, EG449630 (EG449630) on chromosome 7.	-	TD-B	-	-	-0.164661	0.423712	0.0790677	1.02666	0.475332	0.266931	0.295392	0.474238	0.124266	-0.0220307	-0.215606	0.439405	0.863828	1.17704	1.09116	2.10085	0.38431	0.539068	1.49047	1.46523	0.54249	-1.32336	-0.497771	0.131347	0.120405	0.160667	-0.130489	-1.61102	-1.12054	-0.796302	-0.217588	-0.294807	-0.903728	-1.66757	-1.5039	-0.570576	-0.126661	-1.13486	-1.37039
BC019483	107869	Cth	0610010I13Rik#AI314617#BC019483#Cys3#MGC28655	Mus musculus cystathionase (cystathionine gamma-lyase), mRNA (cDNA clone MGC:28655 IMAGE:4235178), complete cds.	-	-	-	-	0.323403	0.388677	0.115044	-1.39682	-0.657647	1.56984	2.06256	-0.121034	-0.206995	0.349281	1.34447	2.04742	0.642149	0.759171	-0.432281	1.90012	0.401352	-0.632979	-1.61356	-0.552142	-0.338538	-0.463129	0.457733	0.112526	-0.826396	-1.07883	-1.10683	0.526422	0.771709	-0.120168	-0.489846	-0.37804	0.0291572	-0.0746127	-0.564397	-0.753984	-0.807159	-0.510929	-0.674721
BC048766	100101919	Dnahc7c	-	Mus musculus dynein, axonemal, heavy chain 7C, mRNA (cDNA clone IMAGE:6773387).	-	-	-	MM-A	0.167058	0.22375	0.345421	-1.27949	-0.0959633	0.951922	1.28458	-0.320492	0.416144	0.924991	1.75637	1.64807	1.13032	0.599109	0.183876	0.531775	-1.01534	-1.13816	-1.08433	-0.5824	-1.1528	0.0579984	-0.337751	0.514423	-1.3543	-1.52476	-0.482187	0.971599	1.1206	0.425607	0.405329	0.408122	0.966732	-0.407744	-1.14378	-1.04535	-0.843218	-0.54203	-0.683701
BC064772	26421	Prl2c4	MRP-3#Mrpplf3#PLF-3#mrp/plf3	Mus musculus prolactin family 2, subfamily c, member 4, mRNA (cDNA clone MGC:76610 IMAGE:30434146), complete cds.	-	TD-B	-	-	-1.53956	0.449923	0.627188	0.51245	-0.572899	-0.611899	-0.787137	0.289617	0.399147	-0.237427	-1.13175	-0.163259	-0.532292	0.0747768	-0.291949	-0.788387	-0.665039	2.12337	0.706161	0.122132	-0.845113	0.151364	-0.522445	-0.287299	0.964293	0.973046	-0.240291	-0.550141	-1.12545	0.293463	0.18417	-0.896479	-1.1801	-0.424132	-0.138581	2.04923	2.04439	-0.0821215	1.64902
BC061146	14938	Gzma	AW494114#Ctla-3#Ctla3#Hf#SE1#TSP-1#TSP1	Mus musculus granzyme A, mRNA (cDNA clone MGC:74278 IMAGE:30296854), complete cds.	-	TD-B	-	-	0.730825	-0.357834	0.606311	-0.186524	-1.2974	0.495293	1.55312	0.614023	0.20093	1.14796	0.0486625	0.774502	0.7903	0.40486	-0.657515	0.187636	-0.930492	-0.677575	-1.48667	-0.737108	-1.61359	0.548854	0.0154367	0.172749	-0.810824	-0.356567	-1.306	0.228059	0.319906	-0.630319	-0.868692	-0.775278	-0.348355	2.96029	0.791738	-0.214964	-0.410127	0.62732	0.447061
BC119239	94060	Lce3c	2300007B01Rik#AV076207#Eig3#Sprrl1	Mus musculus late cornified envelope 3C, mRNA (cDNA clone MGC:155555 IMAGE:8733988), complete cds.	-	-	-	-	-0.241715	0.632666	0.0324376	1.58439	-0.0531821	-0.252016	-0.315054	-0.859884	-0.67715	-1.16474	-1.15301	-1.22996	-0.368854	0.356672	-0.551298	-0.559826	2.01126	-0.554841	-0.137703	-0.380386	0.460071	-0.622065	1.67504	-0.88191	-0.615155	9.04722e-06	-0.360123	-0.967166	-0.0128277	1.44693	0.828538	0.232932	0.416126	-0.990059	-0.508032	1.87829	0.251134	-0.160596	1.81106
XM_001477837	100041351	Gm3285	-	PREDICTED: Mus musculus similar to A030009A09Rik protein (LOC100041351), mRNA.	-	-	-	MM-A	-0.403104	-0.234817	0.390741	-1.31225	-0.183491	1.60937	1.85108	-1.05656	0.17465	1.12795	1.66511	2.02808	0.800485	1.07889	-0.488265	1.60623	-0.0678013	-0.371127	-0.662437	-0.313323	-0.111894	-1.01745	-0.606647	0.00637365	-1.25344	-0.879445	-0.483131	0.59107	-0.0963956	0.128074	-0.545829	0.132815	0.651781	-0.279258	-0.613457	-0.622713	-0.472196	-0.714826	-1.05285
AK050345	18670	Abcb4	Mdr2#Pgy-2#Pgy2#mdr-2	Mus musculus adult male liver tumor cDNA, RIKEN full-length enriched library, clone:C730040C05 product:ATP-binding cassette, sub-family B (MDR/TAP), member 4, full insert sequence.	-	-	-	-	-1.11955	-0.30085	-0.163894	0.457682	1.7012	-0.195295	-1.12214	0.462898	1.15578	1.21495	-0.678329	-0.317314	-0.126183	-0.0594351	1.20084	-0.527866	-0.926203	-0.347067	-0.822369	2.01901	1.10388	-0.260724	-0.155788	1.19293	0.230646	-1.08018	0.32771	-1.26959	-0.689466	0.361901	-0.753505	-0.308322	-1.27139	-0.664286	-0.0233335	0.281391	1.55047	1.00789	-1.0861
BC016136	227721	Ppapdc3	D830019K17Rik	Mus musculus phosphatidic acid phosphatase type 2 domain containing 3, mRNA (cDNA clone MGC:28994 IMAGE:4910887), complete cds.	SC-B	-	-	-	-0.888082	-0.00218785	-0.0627473	0.848739	0.897519	-1.32612	-0.216549	0.921004	1.40147	0.985471	-0.634551	-0.187034	0.0371832	-0.1679	0.531823	-1.53887	-0.913798	-1.06474	-1.28839	1.69707	0.969315	-1.17831	0.126749	1.03295	0.610464	-1.18835	0.731237	-1.00509	-0.525359	0.596428	0.539692	-0.298141	-0.933176	-0.693792	-0.190413	0.452931	1.52162	0.985471	-0.583525
BC087899	242341	Atp6v0d2	1620401A02Rik#AI324824#V-ATPase	Mus musculus ATPase, H+ transporting, lysosomal V0 subunit D2, mRNA (cDNA clone MGC:107216 IMAGE:30504725), complete cds.	SC-E	-	-	-	-0.204906	1.00299	0.967048	0.544019	-1.48016	-0.297194	-1.26894	0.0105347	-0.668611	-1.302	-1.57769	-0.812181	-0.191381	1.73909	-1.09022	-0.224039	0.0646995	1.40444	0.235066	-0.671168	0.163726	-0.185659	-0.833875	-0.733718	-0.723474	-1.21169	-1.26721	0.0486884	0.633384	1.14604	0.732329	0.704939	0.702031	0.516976	0.805505	1.36845	0.628131	0.71021	0.615829
BC156163	20762	Sprr2h	AI661967	Synthetic construct Mus musculus clone IMAGE:100062406, MGC:190868 small proline-rich protein 2H (Sprr2h) mRNA, encodes complete protein.	-	-	-	-	-0.854088	0.15943	0.12025	1.42919	0.190832	0.341804	-0.807765	-0.785082	-0.602775	-0.908695	-0.948146	-1.09373	-0.310202	-0.0804511	-0.581525	-0.38524	2.06636	0.379196	0.0753532	-0.549224	0.535184	-0.694608	1.06934	-0.784999	-0.661783	0.670219	-0.494968	-1.16797	-0.415081	1.60641	1.00731	0.215518	0.543259	-1.27147	-0.0947495	2.15859	0.166452	-0.579096	1.33695
AK156116	235712	Mrgpra2	MrgA2	Mus musculus activated spleen cDNA, RIKEN full-length enriched library, clone:F830008G21 product:MAS-related GPR, member A2, full insert sequence.	SC-E	TD-B	-	-	2.51038	1.66956	0.161694	0.0683113	-0.832007	-0.119033	0.211408	0.384379	0.246657	-0.0281015	-0.667734	-0.400414	-0.463453	2.38122	-0.856576	-0.00634578	-0.745837	0.483291	-0.643439	-0.726769	-0.467082	0.817469	-0.520364	-0.910295	-0.613653	-0.449202	-0.821656	0.0261137	-1.20052	1.49	0.0870434	-0.785593	-0.805232	1.39265	0.493713	0.714189	-0.435008	-0.351326	-0.28843
BC018323	13170	Dbp	-	Mus musculus D site albumin promoter binding protein, mRNA (cDNA clone MGC:18803 IMAGE:4195116), complete cds.	-	TD-B	-	-	-1.42795	0.978779	1.31122	1.37606	0.895697	-1.0522	0.353768	0.617031	0.157967	0.218072	-1.24778	0.93035	0.965332	0.948109	1.03501	-0.938329	-0.587477	0.373709	-0.102635	1.0041	0.731316	-1.73494	-1.1841	-0.616268	0.3109	0.278828	0.86693	-1.55494	-1.27381	-0.633087	-0.223426	0.296089	0.330603	-0.880996	-0.851381	-0.568233	0.58704	0.435244	-0.12461
BC061149	14068	F7	AI132620#Cf7#FVII#mfVII	Mus musculus coagulation factor VII, mRNA (cDNA clone MGC:74281 IMAGE:30305571), complete cds.	SC-E	-	-	-	-0.164031	1.67611	1.35996	0.94529	-0.821368	-0.788719	-0.325162	0.467998	0.0777869	-0.781324	-2.48513	-1.22691	0.074054	1.45698	-0.97695	-0.835928	-0.0185456	0.52389	0.346585	-0.585324	-0.58258	-0.324	-0.937644	-0.685795	-0.554349	-0.817008	-0.692096	-0.497987	-0.166234	0.740362	0.535715	0.3891	0.787113	0.566192	0.99332	1.46755	0.435216	0.455124	0.968747
BC104341	69696	2310057N15Rik	Krtap13-1#MGC129405	Mus musculus RIKEN cDNA 2310057N15 gene, mRNA (cDNA clone MGC:129405 IMAGE:40049406), complete cds.	-	-	-	MM-A	-0.288223	0.109802	-0.527924	-0.681921	-0.00477265	3.10192	2.8562	-0.358501	1.47089	0.864057	-0.255007	0.494502	-0.292973	-0.392899	-0.794651	0.239096	-0.00322584	-0.296592	-0.385739	0.0515987	-0.364367	-0.813592	0.0998968	0.0467113	-1.09577	-0.249771	-0.81039	0.00453344	0.434661	-0.0282362	-0.718905	0.542036	-0.739451	-0.454832	0.764319	0.240597	-0.456285	-1.05165	-0.255141
AK009897	69678	2310050B05Rik	-	Mus musculus adult male tongue cDNA, RIKEN full-length enriched library, clone:2310050B05 product:unclassifiable, full insert sequence.	SC-B	TD-B	-	-	-1.01561	-0.212611	-0.493867	0.607233	1.02065	-0.798338	-0.462418	0.25661	1.47256	1.02614	-0.854002	-0.525862	-0.146286	0.391803	0.284286	-0.96757	-0.422824	-0.943866	-0.518679	1.97589	0.864776	-0.75492	0.147935	1.0591	0.16539	-0.66784	1.28101	-1.37378	-0.978464	0.287841	0.682606	0.22962	-1.54997	-0.291393	-0.539826	0.0872223	1.67305	0.905386	-0.900977
AK016515	74376	Myo18b	4932408L24Rik#4933411E19Rik#Gm448	Mus musculus adult male testis cDNA, RIKEN full-length enriched library, clone:4932408L24 product:hypothetical Myosin head (motor domain) containing protein, full insert sequence.	SC-B	TD-B	-	-	-0.862562	-0.288741	-0.284059	0.759316	1.19492	-1.02395	-0.306846	0.514918	1.3199	1.05617	-0.826349	-0.525796	-0.33671	-0.139462	1.27819	-1.065	-0.823373	-1.03549	-0.829416	1.77705	1.50436	-1.12004	0.0982485	0.684068	0.222442	-1.09849	0.694375	-1.41204	-1.18174	0.198196	0.601569	0.0836081	-0.15684	-0.522988	-0.255328	0.368271	1.44219	0.748304	-0.450889
BC092251	546213	Gm1420	Gm1526#IGKV4-53#IgVkkh4#kh4	Mus musculus immunoglobulin kappa chain, constant region, mRNA (cDNA clone MGC:103228 IMAGE:5043732), complete cds.	-	-	-	-	-0.359857	-0.386254	-0.0667567	-0.614475	-0.64983	-0.945725	-1.03311	-1.1892	-0.335475	0.0713802	-0.894032	-0.503185	-0.68807	0.857248	-0.462364	-1.26968	0.286115	-0.0433188	0.27214	0.742429	1.51694	-0.466838	-1.3272	0.0715775	0.498286	1.02638	-1.02865	1.65407	2.07176	-0.0802324	0.419849	1.33406	0.361859	1.99843	-0.114565	-0.445115	-0.299814	-0.176326	0.197542
BC085231	627901	LOC627901	-	Mus musculus similar to zinc finger protein 14, mRNA (cDNA clone IMAGE:30432094).	-	-	-	MM-A	0.354619	-0.189788	0.175405	0.182048	0.172344	0.82309	0.931665	0.921397	1.03296	1.1199	-0.0241677	-0.182113	0.295645	0.336343	0.0411804	-1.11946	-1.32537	-1.30034	-1.27901	-0.661469	-1.32595	1.00844	0.978111	1.24425	1.44725	0.979027	1.23348	0.188801	0.239831	0.140777	0.167283	-0.00385818	-0.0134097	-1.08883	-1.41079	-1.06887	-0.846493	-0.927608	-1.24632
BC145832	14663	Glycam1	Sgp50	Mus musculus glycosylation dependent cell adhesion molecule 1, mRNA (cDNA clone MGC:175719 IMAGE:40131135), complete cds.	-	TD-B	-	-	0.762342	0.401981	0.902306	0.0409963	-1.29451	-0.125149	-0.325022	0.268385	0.383552	-0.593351	-0.83132	-0.651128	-0.0957211	0.193107	-0.765537	-0.289931	-0.787649	3.18857	0.320726	-0.595421	-0.259696	-0.324969	0.0347984	-0.91334	0.393021	-0.118322	-0.649774	-0.341287	0.58104	1.57125	-0.000701679	-0.553411	0.0389604	-0.197218	-0.19282	2.26441	-0.413286	-1.4201	0.394207
XM_001477006	100042927	Gm14474	OTTMUSG00000016779	PREDICTED: Mus musculus hypothetical protein LOC100042927 (LOC100042927), mRNA.	-	-	-	-	-0.167958	0.550206	-0.195326	-1.01454	-0.194898	1.43807	1.81024	-0.241615	-0.0255957	1.76779	1.32196	1.59563	0.591709	0.143711	-0.494673	1.66929	-0.130053	-0.976046	-1.29859	-0.863307	0.049957	-1.36613	-0.585281	0.0884224	-1.07784	-1.58178	-0.680475	0.924089	-0.0338384	-0.306522	0.207013	0.165958	0.402965	-0.399374	-0.322994	-0.384978	-0.512595	0.247159	-0.119754
XM_884524	620137	Mrgprb13	MrgB13	PREDICTED: Mus musculus MAS-related GPR, member B13 (Mrgprb13), mRNA.	-	-	-	MM-A	1.28833	0.878989	0.901968	0.547365	-0.0302565	-1.38098	-0.918955	-1.09529	-1.10229	-1.71374	-0.782988	-1.05511	-0.275258	-0.783861	-0.550937	0.0387099	-0.341863	-0.356766	-0.606229	-1.88082	-0.865865	0.502628	0.446968	0.184558	0.217422	0.0788635	-0.0186655	1.18188	1.25839	0.811812	0.0775534	-0.403548	1.12426	1.46942	0.517912	0.639822	0.627768	0.349155	1.01965
AK089891	16365	Irg1	AI323667	Mus musculus activated spleen cDNA, RIKEN full-length enriched library, clone:F830045M01 product:immunoresponsive gene 1, full insert sequence.	SC-E	-	-	-	2.05624	1.88802	0.310563	0.213108	-0.333788	-0.396424	-0.530877	-0.428055	0.348095	-0.214589	-0.805523	-0.843818	0.203709	1.92835	-0.798553	-0.00802489	-0.736169	0.0448022	-0.640885	-0.879298	0.260663	0.485211	-0.58305	-0.871018	-0.973256	-0.544165	-0.436092	0.197917	-0.842549	2.30262	0.938966	-0.315772	-0.187508	1.11485	0.184441	0.737654	-0.536246	-0.684104	-0.625445
XM_001478193	635737	Gm7165	Gm419	PREDICTED: Mus musculus similar to Protein S100-A9 (S100 calcium-binding protein A9) (Calgranulin-B) (Neutrophil cytosolic 23 kDa protein) (P23) (BEE22) (LOC635737), mRNA.	-	TD-B	-	-	-0.410603	-0.0738569	0.415133	0.895437	1.33044	-0.671858	-0.780501	0.554043	0.231966	0.405133	-0.637719	-0.448475	-0.178794	0.482491	1.14586	-0.945983	-1.25868	-0.14901	-0.338087	0.790422	-0.153058	-0.623907	0.764834	1.19047	1.59767	1.63146	1.23087	-1.4335	-1.10711	-0.371835	-0.0228429	0.953839	-0.523088	-1.66209	-1.04884	-0.119594	0.0744608	0.376188	-1.11129
BC107224	20863	Stfa3	MGC130145#MGC130146#Stf3	Mus musculus stefin A3, mRNA (cDNA clone MGC:130145 IMAGE:40051891), complete cds.	-	TD-B	-	-	-1.06327	0.774752	-0.0491536	1.44892	0.214277	-0.402741	-0.535304	-0.222235	-0.39676	-0.723848	-1.49528	-1.9066	-0.122278	0.705268	0.458046	-0.357549	1.64256	-0.275909	0.0197082	-0.141034	0.378542	-1.2345	0.745109	-0.662349	0.467815	1.06896	0.185644	-1.61458	-0.635186	0.726872	0.418376	0.374948	-0.0548091	-1.21289	0.125807	1.74676	0.501411	-0.112583	1.21507
XM_895846	72495	2610206C17Rik	-	PREDICTED: Mus musculus RIKEN cDNA 2610206C17 gene (2610206C17Rik), mRNA.	-	-	-	MM-A	-0.562063	-0.838405	-0.641206	-0.651702	-0.983305	0.741566	1.53393	1.41728	1.28961	1.00631	0.666053	0.0866892	0.240874	-0.207046	1.04458	-0.800863	-0.462076	-0.91612	-1.10956	-1.2337	-0.697148	-0.871514	-0.348581	-1.12324	-0.605436	-0.0798399	-0.904196	1.07481	0.81186	-0.45783	1.24947	1.90437	0.826025	0.0835157	-0.113317	0.27879	-0.562458	0.067359	-0.153491
BC066153	73230	Bmper	3110056H04Rik#CV-2#Crim3#Cv2	Mus musculus BMP-binding endothelial regulator, mRNA (cDNA clone MGC:76491 IMAGE:30098453), complete cds.	-	-	-	MM-A	0.860919	-0.157384	0.0786405	-0.586654	-1.57839	0.70236	1.1915	0.275446	-0.253841	0.633278	1.02477	1.47693	0.112543	0.124185	-0.312522	1.23709	0.506667	-1.10825	-1.06335	-0.546395	-0.803525	0.0949318	-0.361871	-1.14173	-1.14042	-1.86477	-1.51394	1.23087	1.53321	0.498195	0.774519	-0.482693	0.0881605	0.291207	0.607028	-0.378556	0.153535	-0.0414632	-0.160224
NM_001111293	627081	Xlr5b	OTTMUSG00000017646	Mus musculus X-linked lymphocyte-regulated 5B (Xlr5b), mRNA.	-	-	-	-	3.60467	-0.338447	-0.342405	0.820154	-0.497144	0.577851	-0.245182	-0.450434	-0.367627	-0.229883	-0.200989	-0.299519	-0.282754	-0.268989	0.117033	-0.328349	0.0897086	-0.393213	-0.288545	-0.231322	-0.305972	-0.665722	-0.616781	-0.186277	-0.424277	0.0503555	-0.304015	-0.409913	0.091902	-0.464038	-0.241222	3.30375	0.208816	-0.0888178	-0.122375	-0.383395	0.0821109	0.185712	-0.154466
M65237	17835	Mug-ps1	Mug3	Mouse murinoglobulin (MUG3) mRNA, last 2 exons.	-	TD-B	-	-	0.220937	-0.271189	-0.413783	0.689567	1.86143	-0.525601	-0.725057	1.76064	1.57932	2.18739	-0.747656	-0.4993	-0.472466	0.208902	-0.494926	-0.196832	-0.46324	0.687381	0.788179	-0.34217	0.483029	-0.796721	-0.352488	-0.0738301	0.276406	-0.126337	0.510759	-1.80208	-1.58432	-0.912561	-0.834498	-0.428795	-0.133915	-0.219233	0.27862	-0.0638081	0.938617	0.445275	-0.435639
BC117498	71887	Ppm1j	2310008J22Rik#MGC144853#PP2Czeta#Ppp2cz	Mus musculus protein phosphatase 1J, mRNA (cDNA clone MGC:144853 IMAGE:40106734), complete cds.	SC-B	TD-B	-	-	-0.722936	0.281948	0.103698	0.647274	1.14135	-0.818922	-0.37452	0.686242	1.24469	1.01503	-0.83781	-0.36971	-0.217821	0.0915164	0.702283	-1.40123	-0.752075	-0.979042	-1.04842	1.80517	1.34483	-1.01691	0.52966	0.423103	0.273628	-1.4529	0.672889	-1.17345	-0.801495	0.443674	0.345873	0.0907773	-1.17257	-0.577327	-0.0321459	0.0747131	1.48312	0.770977	-0.423156
NR_003681	100113364	Snora15	MBI-79	Mus musculus MBI-79 H/ACA box snoRNA (LOC100113364).	-	TD-B	-	-	-0.051814	0.13461	-0.0792877	0.263099	-0.0192951	-0.430494	-0.0240188	0.471099	-0.529947	-0.453838	-0.337084	0.309236	0.815509	0.718593	0.853621	1.70787	0.197104	0.187817	1.51492	1.25902	0.574192	-0.585778	-0.214035	0.873826	0.735033	0.390694	0.622219	-3.15355	-1.21399	-0.465032	0.0785191	-0.379122	-1.02427	-0.867353	-0.607944	-0.577856	0.407121	0.0632886	-1.16268
BC082555	20431	Si	D10H12S53E#D12S53Eh#Pmel17#gp100#gp87	Mus musculus silver, mRNA (cDNA clone MGC:105227 IMAGE:30541702), complete cds.	-	-	-	MM-A	-0.510425	-0.28503	-0.336501	-1.66384	-1.21129	0.697903	1.24438	-1.16606	-0.939352	0.248621	1.27941	1.33061	-0.488048	0.90721	-0.336082	1.87281	1.34223	-0.498679	-0.0733377	-0.854891	0.723983	-0.0311846	-0.0249733	-0.840266	-0.835341	-1.00874	-0.482405	1.06122	1.30156	0.287271	0.431939	0.109991	0.961398	-0.0341164	-0.175768	-0.380542	-0.384055	-0.402192	-0.83741
AK006709	73323	1700047G07Rik	-	Mus musculus adult male testis cDNA, RIKEN full-length enriched library, clone:1700047G07 product:hypothetical protein, full insert sequence.	-	-	-	-	-0.227868	-0.048957	1.06747	-1.10869	-0.703998	1.36153	1.65846	-0.182159	-0.435151	0.55868	1.23188	1.65426	0.101171	0.319239	-0.835426	1.9713	0.535645	-0.163942	-1.2499	-0.8354	-0.445696	-0.427305	0.0388768	0.553876	-1.26919	-0.981759	-0.807486	0.43567	0.810224	0.889427	-0.0317452	0.215817	0.310368	-0.182302	-0.790597	-0.911041	-0.753905	-0.455763	-0.865603
AK052539	17929	Myom1	D430047A17Rik	Mus musculus 13 days embryo lung cDNA, RIKEN full-length enriched library, clone:D430047A17 product:myomesin 1, full insert sequence.	-	TD-B	-	-	-1.78507	-0.165725	-0.456132	0.986964	0.91741	-0.409296	-0.828724	0.49495	1.45897	1.30796	-0.840038	-0.517275	-0.340965	-0.538491	0.433077	-1.2181	-1.07396	-0.669453	-0.39375	1.7724	1.35452	-0.309382	0.272259	0.11912	0.449274	-1.00668	1.16647	-0.788657	-0.879211	0.147773	0.794932	0.0766589	-0.64242	-0.764	-0.11328	0.639548	1.10802	0.769478	-0.529175
BC003774	18133	Nov	C130088N23Rik#CCN3	Mus musculus nephroblastoma overexpressed gene, mRNA (cDNA clone MGC:5979 IMAGE:3494896), complete cds.	SC-E	-	-	-	-0.312198	-0.0514114	1.3251	0.201427	-0.0732839	-0.790917	1.63952	0.781993	1.24138	0.389768	-1.39436	0.684874	-0.618735	1.16269	-0.294228	-0.539203	-0.691444	-0.233293	-0.180906	-1.26195	-0.891895	-0.465488	-1.36901	-0.140033	0.128634	-1.35271	-1.3394	-0.715939	-0.0985674	-0.107672	-0.230945	-0.510507	0.093294	1.00885	0.557529	1.4685	1.04245	0.764306	1.17379
BC115793	329244	Il19	-	Mus musculus interleukin 19, mRNA (cDNA clone MGC:144324 IMAGE:40100999), complete cds.	-	TD-B	-	-	0.673949	1.27772	-0.119542	0.227307	-0.192087	-0.441347	0.300127	-0.459321	-0.988623	-0.295569	-0.386186	-0.433825	-0.0825057	0.201332	-0.409164	-0.0475521	0.545854	-0.262508	-0.681297	-1.06428	-0.663561	-0.833207	1.06702	-0.0290905	-0.744748	-0.153648	-0.931973	0.365349	-0.369537	2.7459	-0.96626	-0.278644	0.903357	-0.462822	-0.072837	2.70011	-0.45941	-0.0298822	0.851413
BC092353	434423	Dppa5a	AA536857#Dppa5#Esg1#ecat2	Mus musculus developmental pluripotency associated 5, mRNA (cDNA clone MGC:106348 IMAGE:30730511), complete cds.	-	-	-	MM-A	0.461037	0.358654	0.307528	0.356744	0.615436	-0.745306	-0.482102	-0.486977	-0.68537	-1.04271	-0.0383508	-0.307115	-0.046198	0.0587837	0.167605	0.884366	0.784644	1.38369	1.15661	1.74844	0.747467	0.501017	1.19618	0.579993	0.989644	1.20222	0.871524	-1.13678	-0.909989	-1.36405	-1.64354	-0.34061	-0.62445	-0.505102	-0.933024	-0.609939	-0.918154	-0.49694	-1.05487
BC051681	574438	Xlr5a	MGC60416#Xlr5d	Mus musculus X-linked lymphocyte-regulated 5A, mRNA (cDNA clone MGC:60416 IMAGE:30021721), complete cds.	-	-	-	-	2.93003	-0.0283252	-0.570132	1.05266	-0.377726	1.1002	-0.0211281	-0.310584	-0.469887	-0.697347	-0.277519	-0.264362	-0.562479	-0.101821	0.01773	-0.50992	-0.296179	-0.159262	-0.263661	-0.301198	-0.224724	-0.0497274	0.170118	-0.642833	-0.0860246	-0.402598	-0.495884	-0.186597	-0.300367	-0.3863	-0.995077	3.4647	0.271058	0.0328967	0.299131	-0.231545	0.00983681	0.353096	-0.488248
BC019946	11910	Atf3	LRG-21	Mus musculus activating transcription factor 3, mRNA (cDNA clone MGC:28295 IMAGE:4011514), complete cds.	SC-E	-	-	-	0.0378255	0.608919	0.586996	0.0143914	-1.02493	-0.670816	-0.874754	-0.230529	-0.498769	-0.589533	-2.02446	-1.19623	-0.520324	0.740596	-0.341158	-0.52078	-0.3392	0.68769	1.90483	-0.74918	1.27655	0.125529	-0.561061	-0.610062	-0.687602	-0.930954	-0.418677	-0.524484	0.106585	0.229501	1.69712	1.15119	0.0738314	0.167329	0.368905	0.608689	1.58498	1.14479	0.19726
BC119220	18431	Oca2	D7H15S12#D7Icr28RN#D7Nic1#p	Mus musculus pink-eyed dilution, mRNA (cDNA clone MGC:155536 IMAGE:8733969), complete cds.	-	-	-	MM-A	-0.606756	-0.908601	-0.12307	-0.452115	-0.457913	0.294506	0.942768	-0.899932	-1.36589	-0.0305457	1.11004	1.20397	-0.198782	1.18331	-0.0255577	1.91493	1.17518	-0.477393	-0.455855	-0.0816525	0.702146	-0.83596	0.920527	-0.36002	-0.5983	-0.565297	-0.74124	1.53338	0.633764	0.108169	0.0445463	0.959241	1.25377	-0.710743	-1.14327	-0.526267	-0.747562	-0.42775	-1.2398
BC023693	216643	Gabrp	MGC38123	Mus musculus gamma-aminobutyric acid (GABA-A) receptor, pi, mRNA (cDNA clone MGC:38355 IMAGE:5344479), complete cds.	-	-	-	MM-A	-0.0267638	-0.0547007	-0.352756	-1.64077	-0.0196015	0.996001	0.970128	-0.330902	0.280125	0.701585	1.18164	1.70625	0.735321	0.240723	-0.409252	2.30373	0.410985	0.248231	-0.232741	-0.46881	0.406073	-0.702295	0.257611	0.394125	-1.82482	-1.79449	-0.632638	0.394455	0.725385	0.431152	0.175191	0.200793	-0.365582	-0.36264	-0.599671	-0.791727	-0.741441	-0.760257	-0.647647
BC027543	77037	Mrap	1110025G12Rik#Falp#ORF61	Mus musculus melanocortin 2 receptor accessory protein, mRNA (cDNA clone MGC:41286 IMAGE:1477097), complete cds.	-	TD-B	-	-	1.12485	0.258686	0.515524	-0.472633	-0.627993	1.13928	0.970254	0.478791	-0.91218	0.508236	0.896081	0.963078	0.0477203	-0.636625	-0.640974	1.21476	1.1331	-0.650835	-1.18626	0.497417	-0.00438171	1.03789	0.358901	-0.51006	-0.674986	-2.19282	-0.658097	1.0254	-0.249643	-0.991481	-1.50493	-1.0907	-0.760342	1.01946	0.0750996	-0.225316	0.0117521	0.208702	0.505277
XM_619923	545541	Gm5849	EG545541	PREDICTED: Mus musculus predicted gene, EG545541 (EG545541), mRNA.	-	TD-B	-	-	-0.399339	-0.448988	0.307944	0.878681	1.37248	-0.282444	-0.750124	0.518273	0.420072	0.676495	-0.731405	-0.773404	-0.40718	0.225055	1.00874	-0.681072	-1.29029	0.0320224	-0.282781	0.807976	0.109227	-0.477307	0.521947	1.2348	1.61124	1.38808	1.49289	-0.811359	-0.986491	-0.334609	-0.236234	1.10157	-0.259119	-1.65801	-1.15925	-0.392698	-0.0127374	0.0146141	-1.34728
BC120913	214301	Crygn	-	Mus musculus crystallin, gamma N, mRNA (cDNA clone MGC:143626 IMAGE:40091405), complete cds.	-	-	-	MM-A	0.487424	0.769113	0.047608	-0.129962	0.0251494	-0.0475495	-0.680344	1.28717	0.0337548	1.62287	-0.958771	-0.78259	-0.572933	-0.523253	-0.442293	-1.80174	-0.92508	1.30458	0.645195	-1.70518	-0.262764	0.0888684	0.312243	0.467192	0.437393	-0.214252	-0.830127	-0.748904	-1.21545	-0.790565	-0.0106762	-0.25669	-0.310246	0.713813	0.551734	1.04063	0.606818	1.87873	0.889078
AF155353	65256	Asb2	1110008E15Rik	Mus musculus ankyrin repeat-containing protein Asb-2 mRNA, partial cds.	-	TD-B	-	-	-1.07617	-0.365172	-0.944216	0.632726	1.01476	-0.684293	-0.486424	0.76315	1.14358	1.34515	-0.552579	-0.581203	-0.0921032	-0.0723998	0.843257	-0.922944	-0.357969	-0.711785	-0.650238	1.39745	1.23074	-1.30308	0.180268	0.727411	0.535972	0.42758	0.666914	-1.59714	-1.31022	0.0495962	0.393046	-0.492162	-1.17453	-0.884451	0.140244	0.342598	1.17922	1.16683	0.0785993
BC013479	234564	AU018778	MGC18894#TGH-2	Mus musculus expressed sequence AU018778, mRNA (cDNA clone MGC:18894 IMAGE:4239756), complete cds.	-	TD-B	-	-	0.89766	0.0867511	0.908978	-0.0169641	-0.964025	0.131404	0.175539	-0.889482	-1.3914	-0.0669696	1.03485	1.04608	0.206866	0.0619575	0.323026	0.796886	0.195877	-1.19317	-1.39342	-1.2965	-0.161457	1.47115	0.668264	0.309834	0.595674	-0.708712	-0.579422	1.88294	1.00943	0.132437	-0.452311	-0.00468311	0.454398	0.391105	-0.841273	-1.19789	-0.72909	0.583681	-1.47802
BC014722	20319	Sfrp2	AI851596#Sdf5	Mus musculus secreted frizzled-related protein 2, mRNA (cDNA clone MGC:25299 IMAGE:4487469), complete cds.	-	TD-B	-	-	0.474275	-0.182834	0.00455023	-1.08278	-0.404199	1.24252	1.68853	0.246991	0.375835	0.286045	1.05869	1.85862	0.587675	0.532349	-0.156515	0.720481	0.278558	-0.338887	-1.33949	-0.675148	-0.968065	0.739277	-1.1108	-0.943939	-0.863757	-1.64418	-0.839781	0.911646	0.112254	0.250331	-0.493502	-1.19585	-0.0646892	1.41862	0.0886462	0.294658	-0.150873	-0.825568	0.110309
AK005481	628147	LOC628147	-	Mus musculus adult female placenta cDNA, RIKEN full-length enriched library, clone:1600017I02 product:similar to KRUPPEL-RELATED ZINC FINGER PROTEIN F80-L [Mus musculus], full insert sequence.	-	-	-	MM-A	0.391522	-0.262621	0.244359	0.253077	0.0487673	0.839467	0.918432	0.920832	0.940458	0.940321	-0.0991507	-0.079209	0.197592	0.322418	0.0643191	-1.05678	-1.10286	-1.09588	-1.47654	-0.475329	-1.17714	0.899135	0.922049	1.25427	1.32306	0.85721	1.1996	0.185501	0.261978	0.18186	0.221464	0.244559	0.0672531	-1.20052	-1.44219	-1.18089	-0.819505	-0.903341	-1.32756
BC056203	18811	Prl2c2	MRP-1#PLF-1#Plf	Mus musculus prolactin family 2, subfamily c, member 2, mRNA (cDNA clone MGC:60423 IMAGE:30014401), complete cds.	-	TD-B	-	-	-1.53503	0.195579	0.48847	0.457195	-0.483048	-0.848269	-0.80797	0.284352	0.507633	-0.561064	-1.09359	-0.586574	-0.481208	-0.226858	0.165861	-0.468597	-0.274344	2.04829	0.64571	-0.0796917	-0.999506	-0.0286425	-0.535935	0.190219	0.957866	0.912499	-0.244056	-0.0898314	-0.958919	0.541995	0.23968	-1.07635	-0.658173	-0.509824	-0.192909	1.83072	1.86577	-0.171771	1.58032
BC061126	20306	Ccl7	MCP-3#Scya7#fic#marc#mcp3	Mus musculus chemokine (C-C motif) ligand 7, mRNA (cDNA clone MGC:74254 IMAGE:30276350), complete cds.	-	TD-B	-	-	1.88662	0.925544	0.318888	-0.3197	-1.00575	-0.496027	1.50892	0.376471	0.0505406	-0.890511	-0.158911	0.5467	0.101888	-0.0617121	-1.10186	0.015978	0.352566	-0.317832	1.88179	-1.43142	-1.56017	0.78814	0.404733	-0.293491	-0.531495	-0.239827	-1.28961	0.0855738	0.447556	-0.0310088	0.964046	-1.40461	-0.922968	0.563512	0.663127	0.165934	0.050768	-0.70706	0.664664
AJ536019	245195	Retnlg	Fizz3#Relmg#Xcp1	Mus musculus mRNA for resistin-like molecule gamma (Retnlg gene).	-	TD-B	-	-	2.3187	1.38258	0.585328	-0.431988	-0.579574	-0.338722	1.4314	0.540717	-0.410288	-0.0109191	-0.397639	0.131642	-0.159853	0.318857	-1.13072	0.147104	0.172449	-0.118924	0.565043	-0.530102	-0.901623	1.12553	0.651591	-0.732853	-1.11842	-1.01153	-1.06317	0.439777	-0.215813	0.0272776	-0.754547	-1.82679	-0.581129	1.51784	0.385766	0.764299	0.310409	-0.563341	0.0616358
BC022176	19288	Ptx3	AI607804#TSG-14	Mus musculus pentraxin related gene, mRNA (cDNA clone MGC:13999 IMAGE:4012053), complete cds.	-	-	-	-	2.22414	0.29074	-0.675722	-0.734378	-0.740391	-0.0125791	1.70544	0.157167	0.41127	0.242897	-0.787075	1.31578	-0.133321	-0.0519803	0.17282	-0.178943	-0.89993	-0.590785	2.60386	-0.565099	-1.18345	-0.545455	-0.392914	0.0583948	-0.393958	-0.400234	-1.11105	0.324774	-0.360577	-0.149218	-0.00148664	-0.650173	-0.573511	0.00105612	-0.347626	-0.125853	0.235996	0.377832	1.48353
XM_001480321	100043251	Gm4316	-	PREDICTED: Mus musculus hypothetical protein LOC100043251 (LOC100043251), mRNA.	-	TD-B	-	-	-1.37834	-0.3909	-1.02036	0.372348	0.82868	0.171763	0.735139	1.3073	0.921924	0.906964	-1.37057	-1.55365	-0.119422	0.0944129	0.411953	-1.08137	0.461813	0.263078	-0.0411786	0.347394	-0.782087	-0.963614	-0.179558	0.106612	0.82366	0.879123	0.942057	-1.3706	-1.29182	-1.03343	-0.339321	-0.363934	-0.464116	-0.193049	0.60703	1.26865	0.694295	1.29275	0.500372
BC083167	627891	LOC627891	-	Mus musculus similar to zinc finger protein 91, mRNA (cDNA clone IMAGE:6490086).	-	-	-	MM-A	0.245362	-0.0855143	0.0904155	0.0977712	0.0443778	0.935278	0.946313	0.97805	1.04931	0.948021	0.0289234	-0.190633	0.229837	0.287794	0.0495447	-1.29449	-1.33192	-1.15687	-1.28418	-0.623855	-1.26704	1.01431	0.926799	1.2947	1.41181	0.89214	1.23266	0.152845	-0.058982	0.170736	0.193196	-0.0785109	0.0303466	-1.12117	-0.987929	-0.806921	-1.17201	-0.805579	-0.984935
BC127035	58218	Trem3	BB134760	Mus musculus triggering receptor expressed on myeloid cells 3, mRNA (cDNA clone MGC:149943 IMAGE:40049608), complete cds.	SC-E	-	-	-	2.42788	1.34526	0.232913	0.110261	0.0957724	-0.793141	-0.0200906	0.607534	-0.0485447	0.185025	-0.599936	-0.299873	0.428847	1.0655	-0.827236	-0.536733	-0.746443	0.473098	-0.484476	-1.3509	0.01365	1.15141	-0.912708	-1.07763	-1.0508	-1.0988	-0.0796218	-0.0800492	-0.740061	1.73247	0.525705	-0.284423	-1.38645	0.813967	0.258542	0.640191	-0.217637	0.129469	0.39807
XM_001474402	670895	Gm9508	-	PREDICTED: Mus musculus similar to A030009A09Rik protein (LOC670895), mRNA.	-	-	-	MM-A	-0.455304	-0.0166152	0.330111	-1.44522	-0.907947	1.51624	1.30228	-0.720404	-0.545528	0.47582	1.51546	2.10675	0.235086	0.841672	-0.985606	2.02101	0.389286	0.0776906	-0.237756	0.31706	-0.0172517	-0.390932	-0.333646	0.231904	-1.03169	-0.859063	-0.258348	-0.0581892	0.272179	0.0295553	0.118937	0.0186442	0.544481	-0.154028	-0.335276	-0.655388	-0.820346	-1.0354	-1.08023
AY390399	14611	Gja3	Cnx46#Cx43#Cx46#Gja-3	Mus musculus connexin 46 (Gja3) mRNA, partial cds	-	-	-	MM-A	-0.529983	0.2234	0.603936	-1.90869	-0.542975	1.61148	1.58126	-0.684369	-0.299427	0.55957	1.35126	2.00041	0.531211	1.15254	-0.426911	1.32182	0.456337	0.19292	-1.22891	-0.382635	-0.0117146	-0.402305	0.0140982	0.182825	-1.05853	-0.249779	-0.923457	0.237542	-0.0313746	0.135247	0.0523699	-0.210552	0.271641	-0.0552241	-0.463599	-0.966871	-0.599195	-0.405391	-1.09799
XM_001477023	100042929	Gm14477	OTTMUSG00000016783	PREDICTED: Mus musculus similar to 1700012L04Rik protein (LOC100042929), mRNA.	-	TD-B	-	-	0.0355415	0.303089	0.306662	-1.39084	-0.285917	1.51873	1.52458	-0.247764	-0.0697209	1.67025	1.20446	1.47943	0.814834	0.0520029	-0.0242312	1.00876	0.0121814	-0.768492	-0.742585	-0.691942	-0.357815	-1.27192	-0.494783	0.354128	-1.94113	-0.856592	-0.750659	0.851321	-0.583762	-0.141959	0.256105	0.725344	0.00206019	-0.0180677	-0.699349	-0.82048	-0.315659	0.580853	-0.226655
BC003804	15959	Ifit3	Ifi49#MGC107331	Mus musculus interferon-induced protein with tetratricopeptide repeats 3, mRNA (cDNA clone MGC:6081 IMAGE:3487345), complete cds.	-	TD-B	-	-	0.616902	-0.203941	0.16244	0.24732	1.06763	-0.718239	1.50907	0.193569	0.271341	0.0911069	-0.374694	0.55872	2.03139	0.985184	0.496453	-0.52763	-0.95868	-0.932688	1.26523	0.478467	-0.405317	-0.276126	-0.504181	-0.19497	0.0768304	0.761117	-0.0986835	-0.917183	1.1203	-1.03062	-1.14296	-0.686594	-0.828565	-0.249423	-1.36138	-1.24277	-0.442575	-0.354526	1.51867
XM_990762	667476	Gm13957	OTTMUSG00000015179#Trav8d-1	PREDICTED: Mus musculus similar to TRAV8D-1 (LOC667476), mRNA.	-	-	-	MM-A	-0.652776	-0.165038	0.429698	-1.30402	-0.629856	1.45064	0.757508	-0.770742	-0.210625	0.887609	1.00121	1.98092	0.521151	0.6017	-0.781491	1.46335	0.690195	0.516032	0.0309377	-0.051845	0.167185	-1.04557	-0.385056	0.202566	-0.966662	-0.980875	-0.0133103	0.316179	1.13436	0.167442	0.733419	0.126409	0.363475	-0.384499	-1.10253	-0.923988	-0.768068	-0.907678	-1.49735
BC031436	67473	Slc47a1	1300013J15Rik#AI036982#MATE1#mMATE1	Mus musculus solute carrier family 47, member 1, mRNA (cDNA clone MGC:28678 IMAGE:4238749), complete cds.	-	TD-B	-	-	-0.154039	-0.696455	-0.253988	0.373283	1.45104	-0.648198	-0.0359561	0.0321649	1.40415	1.47151	-1.30048	-0.351336	-0.0353614	0.237083	0.708929	-0.998804	-0.314309	-1.25375	-1.56765	0.769001	1.05941	-0.168076	0.113645	-0.0389975	0.849655	-0.793469	0.23569	-0.947158	-1.09234	0.221023	1.19842	0.895695	-0.739433	-0.656006	-0.945706	0.357734	1.16193	0.99837	-0.547209
AK040806	223286	A530026G17	-	Mus musculus adult male aorta and vein cDNA, RIKEN full-length enriched library, clone:A530026G17 product:similar to COMPLEMENT COMPONENT C7 PRECURSOR [Homo sapiens], full insert sequence.	-	TD-B	-	-	-1.44882	-1.29915	0.00748784	0.537174	0.85197	-0.536247	-0.552485	0.668629	0.960135	0.880521	-0.370643	-0.898609	0.216894	0.438245	0.46832	0.195963	-1.32363	-0.480967	-0.56672	0.83156	0.825945	0.125884	-1.62159	0.893394	1.18584	0.065643	1.8869	-1.03527	-1.35701	-0.0874482	-0.610099	0.100453	-0.677807	-0.636151	0.0932288	0.543055	0.915444	0.775543	0.0344115
AK148441	22178	Tyrp1	TRP-1#TRP1#Tyrp#b#brown#isa	Mus musculus B16 F10Y cells cDNA, RIKEN full-length enriched library, clone:G370149J16 product:tyrosinase-related protein 1, full insert sequence.	-	-	-	MM-A	-0.709466	-0.488737	-0.409524	-1.62662	-1.18501	-0.0209923	0.541693	-1.19144	-1.05126	-0.18591	1.27848	1.39046	0.0204116	0.994042	-0.086806	2.04754	0.927619	-0.500606	-0.0235916	-0.925495	0.785601	0.131963	0.21962	-0.46398	-0.27695	-0.678142	-0.0380336	1.14124	1.46254	0.559399	0.373691	0.311189	0.956091	-0.372084	-0.448597	-0.402502	-0.522672	-0.584357	-0.948813
AK048946	320112	9330161A08Rik	-	Mus musculus 0 day neonate cerebellum cDNA, RIKEN full-length enriched library, clone:C230084N01 product:unclassifiable, full insert sequence.	-	-	-	MM-A	1.09185	1.0499	0.934038	1.12521	-0.00288713	-1.4084	-0.94431	-0.512155	-0.992083	-1.67452	0.472139	1.05446	0.780217	0.530211	0.167868	1.35488	0.604802	0.610461	-0.208384	-0.431863	1.5141	-0.0638386	-0.207934	0.180506	-0.129768	0.15194	-0.000659304	0.715734	0.593807	-0.243807	-0.62241	0.054898	0.54512	-0.979763	-0.939254	-0.90501	-1.21893	-0.76277	-1.28341
AF482999	17294	Mest	AA408879#AI256745#Peg1	Mus musculus mesoderm-specific transcript isoform 2 (Mest) mRNA, complete cds.	-	-	-	MM-A	0.297768	0.667936	0.0655402	-0.86517	0.0634898	0.921961	1.07121	0.36456	0.854797	1.19803	0.446318	0.998092	0.71853	-0.0821628	-0.368931	1.3379	0.0521727	-0.419825	-1.1304	1.26317	0.631639	-0.816102	-0.769009	-1.50479	-1.14686	-1.31692	-0.675563	1.4013	0.390464	0.557755	-0.195637	-0.00224471	0.654061	-1.15296	-0.600239	-0.712169	-0.533513	-1.2442	-0.420012
BC133700	69661	2310061N02Rik	-	Mus musculus RIKEN cDNA 2310061N02 gene, mRNA (cDNA clone MGC:156878 IMAGE:40106000), complete cds.	-	-	-	MM-A	0.164876	0.220056	-0.0649157	-1.35109	-0.52156	1.34869	2.15949	0.149932	0.249188	0.369791	0.79965	2.25024	0.28259	0.764881	-0.257904	1.65231	0.601168	-0.86049	0.407061	-0.0207579	-0.0464627	-0.147221	-0.173715	0.200858	-1.18451	-1.46429	-0.800124	-0.171295	-0.117995	-0.537118	-0.903791	-0.150614	0.0332352	-0.369427	-0.485562	-0.569044	-0.83408	-0.761539	0.139487
AK004562	19245	Ptp4a3	AV088979#Prl-3#pPtp4a3	Mus musculus adult male lung cDNA, RIKEN full-length enriched library, clone:1200003F10 product:protein tyrosine phosphatase 4a3, full insert sequence.	-	-	-	-	-0.701819	0.0549825	0.00391527	0.845214	1.63963	-0.910753	-0.554967	0.252333	0.8297	0.863628	-0.720084	-0.249385	-0.187637	-0.325484	0.455582	-0.8017	-0.847011	-0.985913	-0.998984	1.8931	1.30203	-0.9339	0.146709	0.801028	0.515403	-1.21896	1.01314	-0.712964	-0.546559	0.33507	0.155807	-0.301625	-0.969524	-0.785167	-0.0967788	0.0675007	1.50729	0.918184	-0.75104
BC132000	11556	Adrb3	Adrb-3	Mus musculus adrenergic receptor, beta 3, mRNA (cDNA clone MGC:163631 IMAGE:40130277), complete cds.	-	TD-B	-	-	1.5705	0.651266	-0.111778	-0.598657	-0.576004	1.10134	0.226239	-0.792334	-1.16251	-0.531561	0.994708	1.73017	0.414317	-0.247762	-0.666991	1.34612	-0.274211	-0.862445	-0.951333	-0.568208	0.0511499	0.768645	0.187493	-0.586604	-1.31851	-0.860429	-0.730498	1.56726	1.19247	0.450944	-0.109934	-0.129895	0.579471	0.913085	-0.222136	-0.308105	-0.886375	-0.538091	-0.710807
BC019531	98363	Efhd1	4931430I01Rik#AI452351#MGC103094#PP3051#mitocalcin	Mus musculus EF hand domain containing 1, mRNA (cDNA clone MGC:28727 IMAGE:4459208), complete cds.	-	TD-B	-	-	0.943605	0.230889	0.14353	-0.75014	-0.238358	0.953346	1.58175	0.0589383	0.188369	0.237405	1.30308	1.96339	0.51853	0.716976	-0.0952501	1.80651	-0.0533283	-0.48146	-0.891018	0.109874	-0.507535	0.271669	-0.284735	-0.00847632	-1.77108	-1.6985	-0.760225	0.637866	0.0281655	-0.155851	-0.658882	-0.888967	0.0932716	0.197617	-0.351289	-0.921393	-0.704088	0.0364995	-0.800707
BC114971	16680	Krt84	AV235125#HRb-1#Krt2-16#Krt2-3#MGC140837	Mus musculus keratin 84, mRNA (cDNA clone MGC:140837 IMAGE:40039508), complete cds.	-	-	-	-	0.329125	0.746871	0.110724	-0.713097	-0.727656	0.48055	1.7656	0.262382	-0.329585	-0.736301	0.505633	2.33147	-0.45408	0.507654	-0.607119	2.72338	1.05606	0.177181	-0.222789	0.51216	-0.89061	-0.440243	0.050699	-0.855764	-0.29528	-0.322286	-0.659428	-0.817133	0.530365	-0.351176	-0.758877	-0.774871	-0.0705741	-0.301281	-0.183109	-0.35638	-0.326829	-0.378974	-0.516412
AK002271	22003	Tpm1	AA986836#AI854628#TM2#Tm3#Tmpa#Tpm-1#alpha-TM	Mus musculus adult male kidney cDNA, RIKEN full-length enriched library, clone:0610007B22 product:tropomyosin 2, beta, full insert sequence.	SC-B	-	-	-	-0.856741	-0.10152	-0.322271	0.850167	1.0157	-0.953538	-0.482808	0.682087	1.33502	0.897847	-0.793756	-0.062899	0.0352355	-0.277425	0.506798	-0.702233	-0.75678	-1.12368	-0.651546	1.869	1.07841	-1.20856	-0.208033	0.874752	0.185888	-1.35628	0.887884	-0.945849	-0.313576	0.593535	0.788062	0.110436	-0.804509	-1.30032	-0.102565	0.252966	1.06171	0.807398	-0.507985
BC046756	67441	Isoc2b	0610042E07Rik#AI553388#Isoc2	Mus musculus isochorismatase domain containing 2b, mRNA (cDNA clone MGC:57913 IMAGE:5693399), complete cds.	SC-E	-	-	-	0.37381	-0.0963507	-0.319246	-0.248861	-0.467268	-0.594173	-0.397576	-0.304481	-0.246713	-0.233614	0.286223	-0.151739	-0.00993221	0.352337	0.237242	-0.609425	-0.818171	-0.633189	-0.856669	-1.2797	-0.876479	-0.00421949	-0.121294	0.0185854	-0.746687	-1.08316	-1.15636	0.448988	0.411186	-0.328335	-0.367889	-0.214454	0.130262	1.96255	1.43606	1.6332	1.5376	1.81857	1.51938
BC132502	14825	Cxcl1	Fsp#Gro1#KC#Mgsa#N51#Scyb1#gro	Mus musculus chemokine (C-X-C motif) ligand 1, mRNA (cDNA clone MGC:164133 IMAGE:40130779), complete cds.	SC-E	TD-B	-	-	1.03685	1.42253	0.423982	-0.00144574	-0.761283	-0.484995	0.866951	0.2555	0.649791	-0.44895	-1.65196	0.0750336	0.30252	0.698927	-0.804523	-0.482617	-0.782292	0.179562	1.76355	-0.838125	-0.543687	0.659798	-0.424897	-0.992146	-0.401019	-0.647775	-0.547598	-0.238832	-1.54263	0.759697	1.08035	-0.41849	-1.26434	0.371654	0.697636	1.34783	0.703014	-0.503943	0.486359
BC119342	17231	Mcpt8	BB139338#MMCP-8	Mus musculus mast cell protease 8, mRNA (cDNA clone MGC:155658 IMAGE:8734091), complete cds.	-	TD-B	-	-	0.0473358	1.22944	1.27277	0.227273	-0.846088	-0.370405	0.356116	-0.122376	-0.473798	-0.354699	-1.20424	-0.701795	0.585355	0.724569	-0.696069	1.89503	2.69895	0.488867	-0.316944	0.387396	-0.0209982	-0.250713	0.646155	-0.869166	-0.373016	0.371455	-1.10342	0.349024	-0.685725	0.744604	-0.548569	-0.961007	-0.746665	-0.033453	-0.444323	0.209329	-1.0031	-0.329938	0.222825
BC141546	69165	Cd209b	1810030I22Rik#OtB7#SIGNR1#mSIGNR1	Synthetic construct Mus musculus clone IMAGE:100014572, MGC:175428 CD209b antigen (Cd209b) mRNA, encodes complete protein.	-	TD-B	-	-	1.38856	0.0816174	0.420718	0.138113	-0.355459	0.443372	1.3217	0.690878	-0.687329	-0.146417	0.979219	0.966183	1.02919	-0.0707102	0.394945	-0.0804864	0.354923	-0.23407	-0.770258	-0.241306	-0.651695	1.55616	0.678575	0.789083	0.465103	0.144292	-0.181346	0.137252	-0.314117	-0.989812	-1.54321	-1.89268	-1.05255	1.04872	-0.896528	-1.12732	-1.10687	-0.154486	-0.531961
BC045143	15891	Ibsp	BSP#Bsp2	Mus musculus integrin binding sialoprotein, mRNA (cDNA clone MGC:54706 IMAGE:6391115), complete cds.	-	TD-B	-	-	-1.04846	-0.60232	-0.379232	-0.587632	-0.679452	-0.57979	-0.735349	0.104664	1.05717	-0.0330678	-0.803395	-0.622965	-0.000387973	-0.408527	-0.273309	0.929453	0.718337	2.52533	0.0212973	-0.116001	0.56411	-0.235684	0.0689044	-0.927693	0.39781	0.0200744	-0.872627	-0.720772	-0.543169	1.39082	0.275743	-0.615155	-0.197448	-0.768709	0.217671	2.20356	0.936304	-0.505037	0.824938
BC089593	259301	Leap2	leap-2	Mus musculus liver-expressed antimicrobial peptide 2, mRNA (cDNA clone MGC:107613 IMAGE:6749700), complete cds.	-	-	-	MM-A	-1.21061	-0.786148	-1.98254	-0.844801	-1.61046	-0.931823	-0.346803	-0.432316	-0.691154	-0.479686	0.0161671	0.185516	1.31653	1.03988	1.24908	-0.935836	-0.350484	-0.18255	0.331416	-0.377593	-0.225489	0.63175	1.1771	1.08451	1.41078	1.29785	0.128957	0.772395	-0.0297256	-0.298811	0.813651	0.917775	-0.000538382	-0.301359	-0.113639	0.128647	0.222091	-0.242522	-0.349211
AK004186	68808	1110046J04Rik	-	Mus musculus 18-day embryo whole body cDNA, RIKEN full-length enriched library, clone:1110046J04 product:unclassifiable, full insert sequence.	-	-	-	-	-0.35783	-0.308543	-0.21127	0.0896409	1.08547	-1.04117	-0.307117	0.15549	1.36747	1.01501	-0.787254	-0.444315	-0.274114	0.0831204	0.400773	-0.740909	-0.885205	-0.873684	-0.986195	2.14744	0.981111	-0.844909	0.304483	0.849858	0.681729	-0.750223	1.22857	-0.716509	-0.467974	0.0192227	0.0679908	-0.345982	-0.891871	-0.886704	-0.627655	0.15439	1.604	1.0123	-0.498633
XM_001472905	100039447	Gm2241	-	PREDICTED: Mus musculus hypothetical protein LOC100039447 (LOC100039447), mRNA.	-	-	-	MM-A	-0.205632	0.452232	-0.00889333	0.075758	0.0966401	-0.807587	-1.67765	-1.14571	-0.987119	-1.49695	0.32024	0.0939267	0.596164	0.439495	-0.148999	-1.00649	-0.351849	-0.132017	0.893428	0.161231	-0.354462	1.00501	1.10834	1.24538	1.49966	1.04599	1.27068	0.456503	0.816864	0.344239	0.397917	0.240674	0.268669	-0.537797	-0.70411	0.158499	-1.28102	-1.36362	-0.77763
BC104338	213002	Ifitm6	A330075D07#Fgls5#MGC129398#MGC129399#fragilis5	Mus musculus interferon induced transmembrane protein 6, mRNA (cDNA clone MGC:129398 IMAGE:40049250), complete cds.	-	-	-	-	1.76554	1.10938	0.661927	0.0973572	-0.601221	0.0288132	1.9185	0.835007	0.374065	0.689116	-0.0870903	0.597088	1.21988	0.456686	-0.262372	-0.147955	-0.203354	-0.695435	-0.551925	-0.680244	-0.801877	0.0387929	0.765028	-0.42137	-0.337639	-1.49607	-1.80203	-0.383139	-0.289145	-0.267617	-1.21261	-1.35419	-0.592359	0.885716	-0.164948	0.370945	-0.110324	-0.0245878	0.673662
BC132483	268807	Klhl38	8230402K04Rik	Mus musculus RIKEN cDNA 8230402K04 gene, mRNA (cDNA clone MGC:164114 IMAGE:40130760), complete cds.	-	TD-B	-	-	-0.514968	0.0713587	-0.128853	1.09047	2.18459	-0.623767	-0.4821	-0.228601	1.01989	1.24845	-0.670247	-0.16108	0.0607271	-0.189542	0.847896	-0.808303	-0.876668	-0.586272	-0.573802	1.34676	0.428639	-0.891635	-0.261841	0.121134	-0.0122324	-0.253001	0.201685	-0.941032	-0.929379	-0.180354	-0.222016	-0.755131	-0.764465	-0.549401	-0.536778	0.383439	1.72196	1.81246	-0.397996
BC009165	21835	Thrsp	S14	Mus musculus thyroid hormone responsive SPOT14 homolog (Rattus), mRNA (cDNA clone MGC:6563 IMAGE:2811774), complete cds.	-	TD-B	-	-	0.142258	-0.072454	0.399643	-0.276006	-1.16541	0.984205	1.00776	0.881389	-0.600541	0.313741	0.487432	0.956395	0.399222	-0.448686	-0.523605	1.30384	1.29112	-0.296008	-1.39893	0.458321	0.225024	0.956021	0.608849	-0.37122	-0.386181	-2.07644	-0.919475	0.988326	0.213429	-0.804835	-1.2586	-1.01103	-0.588165	1.33994	0.155266	-0.350063	-0.0848381	0.0986921	-0.578389
AK020556	77398	9530014B07Rik	-	Mus musculus adult male urinary bladder cDNA, RIKEN full-length enriched library, clone:9530014B07 product:unclassifiable, full insert sequence.	-	-	-	-	-0.654772	-0.467555	-0.276788	-0.464322	0.47798	1.13682	1.61635	-0.676022	-0.90613	0.517593	1.30489	1.89129	0.424405	1.33645	0.175077	1.13598	0.191059	-0.993983	-0.532635	0.388635	-0.731808	-0.807848	-0.417393	0.177527	-1.02849	-1.22172	-0.64349	1.03275	-0.056048	-0.386441	0.89834	0.212593	0.549795	-0.716856	-0.995187	-0.685542	-0.413047	-0.570995	0.179522
AK136474	22271	Upp1	AI325217#UPase#UdRPase#Up#Upp	Mus musculus adult male colon cDNA, RIKEN full-length enriched library, clone:9030613K14 product:uridine phosphorylase 1, full insert sequence.	-	-	-	MM-A	-0.379738	0.299802	-0.092818	-1.41852	-0.595017	1.03066	1.56703	-0.353339	0.407588	0.795388	1.26712	1.72184	0.615445	0.589921	-0.727167	1.15707	-0.077879	-0.292677	-0.732181	-0.694003	-0.476834	-0.558249	0.100577	0.58617	-1.97189	-1.75372	-0.561288	0.833698	0.81336	0.444237	-0.0375687	0.0796926	0.301179	-0.170053	-0.127775	-0.369324	-0.36361	-0.482148	-0.374972
AK033040	13190	Dct	DT#TRP-2#TRP2#Tyrp-2#Tyrp2#slaty#slt	Mus musculus adult male eyeball cDNA, RIKEN full-length enriched library, clone:7530403G23 product:dopachrome tautomerase, full insert sequence.	-	-	-	MM-A	-0.218285	-0.261833	-0.174933	-1.41138	-1.12503	0.411644	0.546419	-1.13232	-0.799905	0.037883	1.16183	1.27441	-0.11905	0.763693	-0.191169	2.02688	1.10757	-0.51554	0.092562	-1.1457	0.854663	0.3421	0.253558	-0.74353	-0.577333	-0.960433	-0.115992	1.15968	1.32939	0.274515	0.128438	0.0847019	0.968103	-0.153074	-0.249277	-0.42904	-0.751065	-0.737278	-1.00587
NM_001085509	242702	Myom3	8430427K15Rik#Gm434	Mus musculus myomesin family, member 3 (Myom3), mRNA.	-	TD-B	-	-	-0.75412	-0.0223026	-0.478611	0.86855	1.24282	-0.647847	-0.944331	-0.161527	0.84315	1.14879	-0.343502	-0.699254	-0.510505	-0.294435	1.39157	-1.11221	-0.505275	-0.529909	-0.754001	1.55707	1.59553	-0.322802	-0.367543	0.525252	0.718793	-0.135238	0.843688	-1.36603	-0.904152	-0.285815	1.30624	0.254991	-0.560625	-0.769676	-0.432343	-0.125466	0.596777	0.807509	-0.673204
BC006799	11801	Cd5l	1/6#AAC-11#AI047839#Api6#CT2#Pdp#Sp-alpha	Mus musculus CD5 antigen-like, mRNA (cDNA clone MGC:11455 IMAGE:3152586), complete cds.	SC-E	-	-	-	0.741031	1.48216	-0.156121	-0.506058	-0.45181	-0.117549	1.0662	2.18456	-0.341813	0.076637	0.195868	0.121159	0.307731	1.13305	-0.249413	-0.80256	-0.961948	2.81726	-0.0460089	-0.463152	-0.782973	0.0369367	-0.84523	-0.477393	0.264984	-0.754366	-0.434104	-0.239767	-0.419403	-0.415051	-0.412295	-0.620194	-0.746959	0.00879093	-0.176276	0.898452	-0.376318	-0.29378	-0.244268
BC040093	233335	Synm	4930412K21Rik#AI852401#Dmn#E130104F11#MGC56976#Syn#Synemin	Mus musculus desmuslin, mRNA (cDNA clone IMAGE:3980674), with apparent retained intron.	-	TD-B	-	-	-0.84994	-0.325891	-0.115848	0.811789	1.34052	-1.33544	-0.97011	0.228742	1.02595	0.739057	-0.891922	-0.519746	-0.28456	-0.354093	0.725453	0.168761	-0.575654	-0.27599	-0.111694	2.09901	1.5152	-0.411888	0.219623	0.823318	0.543911	-0.0361506	1.00774	-1.18038	-1.10792	-0.0963097	0.367224	-0.509878	-1.05	-0.93567	-0.411274	0.0352387	0.775376	0.63372	-0.710288
AK079926	13058	Cybb	C88302#Cgd#Cyd#Nox2#gp91phox	Mus musculus adult male aorta and vein cDNA, RIKEN full-length enriched library, clone:A530008B12 product:cytochrome b-245, beta polypeptide, full insert sequence.	SC-E	-	-	-	0.047053	0.84907	1.26865	0.531363	-0.562521	-0.544309	-0.41192	0.355938	0.182517	-0.325583	-1.83604	-1.05213	0.60521	1.2605	-1.21624	-0.578126	-0.371152	0.264998	-0.0971467	-1.00734	-0.826491	-0.354875	-0.822024	-1.0045	-0.589754	-1.09964	-0.758492	0.32767	0.000194585	1.0191	0.698774	0.607973	0.828715	0.689727	0.855468	1.58369	0.537438	-0.0418188	0.986065
BC116341	170799	Rtkn2	B130039D23Rik#MGC189880#Mbf#Plekhk1	Mus musculus pleckstrin homology domain containing, family K member 1, mRNA (cDNA clone MGC:144135 IMAGE:40098130), complete cds.	-	TD-B	-	-	-0.0751367	0.0121168	-0.419438	-1.27186	-0.159233	1.12847	1.52541	-0.251191	-0.00897285	0.864396	1.32165	1.58593	0.892963	0.318005	-0.0175841	1.23602	-0.524924	-0.502731	-0.390266	-0.220689	-0.698932	-0.568317	-0.137347	-0.144093	-1.18341	-1.6607	-0.914143	0.876941	0.976642	0.644049	0.0982064	0.301476	0.91203	-0.386447	-1.09493	-0.419012	-0.783477	-0.0106087	-0.850863
AK035085	70475	5730409N16Rik	-	Mus musculus 12 days embryo embryonic body between diaphragm region and neck cDNA, RIKEN full-length enriched library, clone:9430086F23 product:unclassifiable, full insert sequence.	-	TD-B	-	-	-0.791567	-0.369257	-0.654005	0.623774	-0.062598	-0.245888	-0.726246	0.740902	1.5908	0.712926	-0.43721	-0.370159	-0.182039	-0.555959	0.543562	-0.756864	-1.26029	-0.715585	-0.510228	2.51059	-0.494572	-0.902314	0.246977	0.61077	0.168737	-0.722897	0.0310693	-0.959293	-0.0701607	1.06896	0.289871	0.962402	-1.07712	-0.577538	-0.211407	0.750089	1.22489	0.815528	-0.238651
XM_898523	624918	Gm6537	EG624918	PREDICTED: Mus musculus predicted gene, EG624918 (EG624918), mRNA.	-	-	-	-	1.10388	0.463314	-1.24083	0.265059	1.1804	0.765698	0.198776	-0.632109	-0.162833	-0.982279	-0.346258	-1.04525	1.69111	-0.434614	0.200663	-0.450993	0.642217	-0.100088	0.407168	-0.449785	-0.111982	-1.35239	0.594231	1.73074	0.487351	-0.354865	0.105558	-0.587305	0.190102	-1.76026	0.26217	-0.0377414	1.02913	1.06459	-1.17018	-0.69581	-0.66639	0.0503416	0.149456
BC028855	56388	Cyp3a25	AI327008	Mus musculus cytochrome P450, family 3, subfamily a, polypeptide 25, mRNA (cDNA clone MGC:30226 IMAGE:5124151), complete cds.	-	-	-	MM-A	1.1936	0.958071	0.304421	0.0660207	0.207477	-0.855483	-0.335193	0.00879694	-1.35836	-1.60687	1.32225	0.239774	1.23006	0.472179	1.06939	0.317581	-0.737234	0.788165	0.647086	-0.164311	-0.100092	0.387993	1.01319	0.0701893	0.773739	1.48665	0.782022	-0.992449	-1.36576	-0.725224	-0.615992	-0.748218	-0.569603	-0.474626	-0.614289	-0.80482	-0.772991	-0.272718	-0.224423
BC038310	68695	Hddc3	1110033O09Rik#C86475	Mus musculus HD domain containing 3, mRNA (cDNA clone MGC:47986 IMAGE:5119020), complete cds.	-	-	-	MM-A	0.94614	0.809694	0.78278	0.685183	0.658052	-1.35641	-1.26989	-1.26893	-1.14368	-1.16261	0.265639	0.156602	0.141674	0.0497207	-0.0484275	0.561424	0.505886	0.685881	0.405912	0.806828	0.613932	0.786614	0.840527	0.825895	0.92217	0.553366	0.751746	-1.30521	-0.968784	-1.20057	-1.14992	-0.944038	-1.39319	0.180725	-0.168807	0.0960262	0.192801	0.25615	-0.100919
AK045038	320860	B130021B11Rik	AI663978	Mus musculus 9.5 days embryo parthenogenote cDNA, RIKEN full-length enriched library, clone:B130021B11 product:unclassifiable, full insert sequence.	-	-	-	MM-A	-0.0933865	-0.976486	-0.152235	-0.965459	-0.329618	0.946846	1.32939	-0.529627	-0.39989	0.203398	0.7456	1.73038	0.69277	0.75132	-0.171716	2.02084	0.688398	-0.360188	0.534496	-1.39179	-0.527898	-0.530209	0.00928897	0.49538	-0.748875	-1.55287	-1.0035	0.512113	1.07066	0.196258	0.22213	0.224932	0.586451	-0.317084	-0.598967	-0.316943	-0.571506	-0.676948	-0.745469
XM_979477	78172	4930487D11Rik	-	PREDICTED: Mus musculus RIKEN cDNA 4930487D11 gene (4930487D11Rik), mRNA.	-	TD-B	-	-	0.140062	-0.383465	-0.947016	0.252943	0.734588	-0.336739	1.14144	0.975779	-1.32389	-1.12307	0.605494	-0.343004	-0.432694	-1.40339	0.365803	-1.2299	0.578701	-1.17185	0.763065	-1.3005	0.0391898	-0.92851	0.160547	-0.748048	0.645682	0.993731	0.077441	0.904009	-0.103589	-0.341787	0.417582	0.458254	0.538571	0.8287	-1.19064	0.595712	1.63817	-0.11325	0.565891
AK170728	22223	Uchl1	AW822034#C88048#PGP9.5#R75593#gad	Mus musculus NOD-derived CD11c +ve dendritic cells cDNA, RIKEN full-length enriched library, clone:F630116G18 product:ubiquitin carboxy-terminal hydrolase L1, full insert sequence.	SC-E	-	-	-	-0.01448	0.0604497	0.893178	-0.0783421	-0.501047	-0.141746	0.447825	0.0920162	-0.199889	-0.292685	-0.476163	-0.386336	-0.303069	0.984066	-0.452937	-0.390017	-0.477365	-0.531212	-0.417545	-0.84539	-0.326609	-0.616017	-0.695806	-0.790258	-0.870893	-0.576248	-0.522258	-0.0309657	-0.915227	-0.545769	-0.235365	0.0626043	-0.59071	1.47572	1.72218	2.20617	1.45396	1.3682	1.45798
BC112420	241636	Tgm6	A030011P16#TGM3L#TGY	Mus musculus transglutaminase 6, mRNA (cDNA clone MGC:132928 IMAGE:40061385), complete cds.	-	-	-	-	0.193459	0.0659948	-0.244446	-1.58087	-0.117313	0.93553	1.58256	-0.723744	0.389011	0.788347	1.44682	1.68136	1.03636	-0.0502984	-0.0555209	1.51065	-0.279885	-0.392863	-0.396109	-0.100822	-0.262916	-0.428163	-0.028598	0.557698	-1.07696	-1.91131	-0.675749	0.403544	0.452429	-0.201114	0.104363	0.148006	0.624785	-0.21535	-0.808265	-0.864744	-0.00478528	-0.7785	-0.722595
AK036385	207215	Fbxo40	9830003A13Rik#KIAA1195#MGC130416#MGC130417#mKIAA1195	Mus musculus adult male bone cDNA, RIKEN full-length enriched library, clone:9830003A13 product:similar to MUSCLE DISEASE-RELATED PROTEIN [Homo sapiens], full insert sequence.	-	TD-B	-	-	-0.726114	-0.530309	-0.316252	0.921052	0.981606	-0.62364	-0.364082	0.670854	0.872804	0.730211	-0.72798	-0.381148	-0.214108	0.0026347	1.17256	-0.301015	-0.570854	-0.714862	-0.985254	1.96515	1.20052	-0.933568	-0.0428292	0.866817	0.649055	-0.886825	0.945182	-0.97447	-1.06637	-0.172979	0.442271	-0.558533	-0.858366	-1.0789	-0.207171	0.339814	1.03759	1.02661	-0.589088
BC111882	99899	Ifi44	A430056A10Rik#AW261460#MTAP44#p44	Mus musculus interferon-induced protein 44, mRNA (cDNA clone MGC:132861 IMAGE:40060245), complete cds.	-	-	-	-	0.87966	0.178917	-0.235417	-0.197944	-0.257659	0.0121512	1.47052	0.0129715	0.27042	-0.32117	0.115637	0.619872	2.64767	0.532201	-0.153504	-0.458352	-0.290959	-1.15315	1.29732	-1.0123	-0.73883	-0.23711	0.701415	0.202249	-0.581331	0.00217553	-0.487794	0.109688	-0.0752654	-0.145763	-1.00388	-0.233719	-0.656566	-0.433409	-0.898579	-0.393241	-0.699455	-0.539987	2.15252
BC005679	20971	Sdc4	AA959608#AW108331#Synd4#ryudocan#syndecan-4	Mus musculus syndecan 4, mRNA (cDNA clone MGC:11456 IMAGE:3154160), complete cds.	-	-	-	MM-A	-0.429924	-0.21995	-0.742422	-0.502441	-0.180643	-0.636982	-1.06015	-0.618865	-0.479595	-0.850869	-0.406779	-0.409893	-0.520311	-0.569407	-0.360395	-0.664098	-0.457292	-0.505556	0.0417057	-0.317013	-0.469144	0.987533	1.03409	0.745312	0.898391	0.89427	0.856213	1.42362	1.33595	1.51906	1.39503	1.28551	1.46723	-0.674182	-0.547713	-0.686075	-0.463734	-0.644695	-0.465776
BC028505	20295	Ccl17	Abcd-2#Scya17#Scya17l#Tarc	Mus musculus chemokine (C-C motif) ligand 17, mRNA (cDNA clone MGC:41116 IMAGE:3328278), complete cds.	-	TD-B	-	-	-0.261914	-0.131124	0.0146042	0.596483	0.553818	1.915	0.636888	-0.732131	0.242111	-0.711136	0.0598291	-0.78103	0.377621	-0.756395	-0.367202	-0.722818	0.0988097	-0.472904	0.347244	-1.04845	-0.403787	-0.0429625	1.25915	-0.745565	0.00612347	0.430959	-1.42378	-1.16391	-1.04799	0.0686564	0.569093	-0.684596	-1.01502	0.436824	0.282016	1.49212	1.921	0.530752	0.673615
AK152620	667370	I830012O16Rik	-	Mus musculus bone marrow macrophage cDNA, RIKEN full-length enriched library, clone:I830081F10 product:Interferon-induced protein with tetratricopeptide repeats 3 (IFIT-3) (Glucocorticoid-attenuated response gene 49 protein) (GARG-49) (IRG2) homolog [Mus musculus], full insert sequence.	-	-	-	-	0.530848	-0.0775698	0.268484	0.156016	1.00443	-0.597778	1.31434	0.073135	0.231221	0.167726	-0.418566	0.431382	2.01483	1.05262	0.412423	-0.95158	-1.20078	-0.805878	1.26746	0.295356	-0.389965	-0.156297	-0.516846	-0.0770299	0.00244836	0.835175	-0.0755993	-0.603343	1.19418	-0.701091	-0.970817	-0.951434	-1.13756	-0.173005	-1.11007	-0.886211	-0.452804	-0.385058	1.38721
BC043012	109648	Npy	0710005A05Rik	Mus musculus neuropeptide Y, mRNA (cDNA clone MGC:57879 IMAGE:5683102), complete cds.	-	-	-	MM-A	1.24918	0.0880054	0.640024	-0.457998	0.69531	-0.00497534	-0.100008	1.16751	1.4319	0.763584	-1.25131	1.11761	0.652818	-0.792637	0.45449	0.817951	0.388403	0.628807	0.459943	0.959035	-0.141088	-0.384224	-0.439026	0.172375	-0.138164	-0.747791	-0.278827	-0.856741	-1.321	-0.812881	-1.0606	-1.05623	-1.041	-1.60884	1.20906	-0.121168	0.19225	-0.253729	-0.220029
BC148490	20765	Sprr2k	-	Synthetic construct Mus musculus clone IMAGE:100015407, MGC:183283 small proline-rich protein 2K (Sprr2k) mRNA, encodes complete protein.	-	TD-B	-	-	-0.960123	0.0192915	-0.435874	1.2854	0.18022	-0.203576	-0.974732	-0.514087	-0.785714	-1.22951	-1.09863	-1.21883	-0.456072	-0.0446796	-0.484128	-0.614203	1.96049	0.265264	-0.150472	-0.0102328	0.47362	-0.330209	0.883819	-0.202373	0.0801057	0.821264	-0.150722	-0.944208	-0.572347	1.23596	0.633505	0.269351	0.418411	-0.641131	-0.0297569	1.98096	0.416537	-0.065054	1.19247
BC132310	17844	Mup5	Mup18	Mus musculus major urinary protein 5, mRNA (cDNA clone MGC:163941 IMAGE:40130587), complete cds.	-	TD-B	-	-	0.565737	0.0397592	0.926275	0.33495	0.190793	-1.79346	0.201765	0.730862	0.0254138	0.559526	-1.34295	0.43002	-0.599623	-0.726408	0.418202	0.960256	1.17863	0.320013	-1.12108	-0.194607	0.851219	-0.080147	-0.0452073	0.706243	0.801864	-1.55822	-1.23424	-1.42751	-0.233004	0.0340079	-0.712991	-1.28061	-0.0553544	-0.130783	0.954051	0.380717	0.946258	0.503265	0.476375
BC064768	20706	Serpinb9b	1600019A21Rik#R86#SPI-CI#Spi10#ovalbumin	Mus musculus serine (or cysteine) peptidase inhibitor, clade B, member 9b, mRNA (cDNA clone MGC:76597 IMAGE:30430647), complete cds.	SC-E	-	-	-	6.28194e-06	1.43828	1.87608	0.269755	0.0242055	0.294959	-0.912473	-0.480569	-0.58567	-1.60132	-1.48349	-0.585	0.140891	1.32027	-0.914037	-0.363753	-0.203421	0.0320393	-0.0702441	-1.04748	-1.59982	-0.107312	-0.419911	-0.221522	-0.316717	0.120715	-0.209012	0.58625	0.270429	0.0899515	-0.159159	0.403906	0.00258545	0.907728	0.309745	1.60304	1.0925	-0.0498355	0.547402
BC004770	15370	Nr4a1	GFRP1#Gfrp#Hbr-1#Hbr1#Hmr#N10#NGFI-B#NGFIB#NP10#TIS1#TR3#nur77	Mus musculus nuclear receptor subfamily 4, group A, member 1, mRNA (cDNA clone MGC:7048 IMAGE:3156434), complete cds.	-	TD-B	-	-	0.0765106	0.127314	-0.500139	0.188521	0.340292	-0.911898	-0.65743	-0.111523	0.532751	0.796369	-0.715454	-0.505715	-0.462032	-0.322557	0.586228	-0.412456	-0.915784	-0.140371	1.78775	0.556036	1.75914	-0.165034	-0.418869	-0.590107	-0.258755	-0.290258	0.865448	-1.31847	-0.781554	-0.289866	1.53705	0.652855	-1.07991	-0.789423	-0.372243	-0.355501	1.57787	1.29274	-0.31153
BC120605	64654	Fgf23	-	Mus musculus fibroblast growth factor 23, mRNA (cDNA clone MGC:155842 IMAGE:40129528), complete cds.	-	-	-	-	2.39674	1.19251	0.468652	-0.406482	-0.42394	-0.439425	2.06008	1.15131	0.616629	-0.276937	-1.07526	1.40752	0.129026	0.143526	-0.269006	-0.295319	-0.409679	-0.483987	-0.510876	-1.01279	-0.666668	-0.0277515	-0.221384	-0.726689	-0.316193	-0.224647	-0.554153	-0.309971	0.140416	-0.00765552	-0.338653	-0.671951	-0.610813	0.425186	1.51523	-0.456629	-0.460704	-0.350446	-0.0988222
XM_983277	666356	Gm8060	EG666356	PREDICTED: Mus musculus predicted gene, EG666356 (EG666356), mRNA.	-	TD-B	-	-	-0.795415	-0.0442185	-0.416796	0.768849	1.18675	-0.495415	-0.455225	0.341268	1.56701	0.582153	-0.413336	-0.492755	0.244048	-0.41696	1.07966	-0.671724	-0.742018	-0.832206	-0.535355	2.25452	0.660486	-0.463489	-0.200734	-0.371532	0.901969	-0.312265	0.0104192	-1.16211	-0.41854	-0.402328	1.78847	-0.812697	-0.870544	-0.791424	-0.157194	-0.039557	0.425121	0.741449	-0.238336
BC108403	100039000	Gm2004	ENSMUSG00000078893	Mus musculus similar to gonadotropin inducible ovarian transcription factor 1, mRNA (cDNA clone IMAGE:6511310).	-	-	-	MM-A	0.321328	-0.0721905	0.123351	0.174781	0.14442	0.799021	1.03616	0.883406	0.852807	0.895178	-0.0196436	-0.0757583	0.205248	0.309815	0.170123	-0.653484	-1.0925	-1.08911	-1.04719	-0.81187	-1.02115	1.00828	0.765476	1.16374	1.36452	0.786139	1.05987	0.061378	0.168106	0.0501824	0.157889	0.222141	-0.0349325	-1.1371	-1.26117	-1.11692	-0.841788	-1.0707	-1.37787
AK030458	246313	Prokr2	B830005M06Rik#EG-VEGRF2#Gpcr73l1#Gpr73l1#PKR2	Mus musculus adult male pituitary gland cDNA, RIKEN full-length enriched library, clone:5330415A01 product:weakly similar to DJ680N4.3 (NOVEL G-PROTEIN COUPLED RECEPTOR SIMILAR TO MOUSE GPR73) (FRAGMENT), full insert sequence.	SC-E	TD-B	-	-	0.0662619	1.19926	1.39658	-0.50077	-0.571833	-0.184684	0.387072	1.43364	0.330736	0.344536	-0.562101	-0.676455	0.483476	0.728707	-1.09272	-0.320481	0.160579	1.92087	0.116194	-0.2662	-0.408127	0.415098	-0.30454	-0.86649	-1.09318	-0.857963	-0.352921	-0.33294	-1.69404	1.27054	-0.835268	-0.19874	-0.533901	-0.21613	0.194883	0.82564	0.126424	-0.685846	1.15483
BC016270	76219	6530401D17Rik	-	Mus musculus RIKEN cDNA 6530401D17 gene, mRNA (cDNA clone MGC:28976 IMAGE:4502106), complete cds.	-	TD-B	-	-	1.33788	0.685606	0.513785	-1.24926	-0.945518	1.14806	0.785737	0.0521668	-0.842114	0.592765	1.2983	0.757137	0.58588	-0.0474229	-0.501571	0.810878	0.355623	-0.606179	-1.21499	0.117431	-0.646207	1.01495	0.141141	-0.72905	-0.893122	-1.48547	-1.03769	1.44741	0.189322	0.35403	-1.01567	-0.577688	-0.0377428	0.441096	-0.490265	-0.101318	-0.769659	0.345422	0.216315
XM_900336	628080	Gm6837	EG628080	PREDICTED: Mus musculus predicted gene, EG628080 (EG628080), mRNA.	-	-	-	MM-A	-0.369748	0.361606	-0.100155	0.224104	-0.13065	-0.933196	-1.67425	-1.29617	-0.820221	-1.41492	0.0174272	-0.255006	0.233774	0.0832807	-0.816413	-0.723334	-0.0917392	0.106406	0.859572	0.369464	-0.0180905	0.778333	1.05402	1.28611	1.46666	1.32558	1.32276	0.559987	0.688951	0.468716	0.474817	0.241923	0.286792	-0.456908	-0.818217	0.250327	-0.855608	-1.18274	-0.50324
NR_002868	432985	Gm5476	EG432985#Kb17P	Mus musculus predicted gene, EG432985 (EG432985) on chromosome 15.	-	TD-B	-	-	-0.252796	0.856733	-0.100377	1.22095	-0.35663	-0.055791	-0.961244	0.159111	0.703103	-0.27546	-1.0259	0.13175	0.225843	-0.218705	-0.439283	-0.351286	1.94241	0.499422	-0.594773	-0.356873	0.495565	-0.549873	0.911224	-0.101254	-1.11802	0.601211	-0.645205	-1.7014	-0.779344	0.703135	-0.0872748	-0.0402744	-0.0125517	-1.49363	1.04681	1.57997	-0.363436	-0.1586	0.962736
AK044239	238384	Slc24a4	A930002M03Rik#AW492432#NCKX4	Mus musculus adult retina cDNA, RIKEN full-length enriched library, clone:A930002M03 product:weakly similar to SODIUM/POTASSIUM/CALCIUM EXCHANGER 3 PRECURSOR (NA(+)/K(+)/CA(2+)-EXCHANGE PROTEIN 3) [Mus musculus], full insert sequence.	-	-	-	MM-A	-0.210043	-0.234438	-0.46431	-0.672272	-0.748412	0.187717	1.32261	-0.81886	-0.68181	-0.0291781	1.44584	1.14937	0.179285	0.481262	-0.507412	2.12654	0.973276	-0.278494	-0.602513	-0.723048	0.276822	-0.455618	-0.162684	-0.522904	-0.576809	-0.890267	-0.857051	0.912274	1.30019	0.570652	0.674124	0.432621	0.954048	-0.457029	-0.480583	-0.183303	-0.401749	-0.86285	-1.165
AK040575	100270707	LOC100270707	-	Mus musculus 0 day neonate thymus cDNA, RIKEN full-length enriched library, clone:A430107E17 product:unclassifiable, full insert sequence.	-	-	-	-	-0.559827	0.55334	0.935368	-0.78302	-0.223232	1.66686	1.35169	-0.387989	-0.35761	0.165273	1.04158	1.93309	0.656569	1.26823	-0.685534	1.02299	-0.434479	0.19628	-0.723736	-0.324244	0.252108	-0.841377	-0.399845	0.457794	-0.676602	-1.15348	-0.630038	0.45785	0.515016	0.03608	0.343933	-0.249797	0.158987	-0.508446	-0.743192	-0.936697	-0.403075	-1.04657	-0.944246
BC021155	21930	Tnfaip6	TSG-6#Tnfip6#Tsg6	Mus musculus tumor necrosis factor alpha induced protein 6, mRNA (cDNA clone MGC:13914 IMAGE:4208738), complete cds.	-	-	-	-	0.980162	0.17892	0.64599	-0.231116	-1.04072	-0.832188	1.64375	1.16068	0.598352	0.606017	-0.411833	-0.387443	-0.180064	0.477825	-0.431516	-0.267654	-0.300752	-0.207362	2.07937	-0.959558	-1.65209	0.336761	0.52996	-0.747175	-1.03514	-0.680521	-1.11684	-0.0624865	-0.60831	-0.37261	-0.349514	-0.680069	-0.210683	0.438569	0.393418	0.472365	0.706456	0.579616	0.937431
BC036986	15404	Hoxa7	AV118143#Hox-1.1	Mus musculus homeo box A7, mRNA (cDNA clone IMAGE:4986801), complete cds.	-	TD-B	-	-	-1.45713	-0.691521	0.203688	0.304352	1.61116	-1.21569	-1.40422	0.274084	0.13151	0.978621	-1.2048	-0.876387	-0.102452	0.0248571	0.993389	-0.763319	-0.534916	0.52913	0.432602	0.949496	0.925266	-0.582985	0.0753572	0.0710465	0.977426	1.01332	1.07993	-1.15059	-0.817236	-0.106639	0.111541	0.845977	-0.212868	-0.709782	-0.586061	0.196507	0.334537	0.73424	-0.381446
AK052344	278279	Tmtc2	8430438D04Rik#D330034A10Rik#MGC116613	Mus musculus 13 days embryo heart cDNA, RIKEN full-length enriched library, clone:D330034A10 product:hypothetical TPR repeat containing protein, full insert sequence.	-	-	-	MM-A	0.174784	0.00766202	0.10617	-0.304491	0.273685	0.148972	-0.122387	0.207118	0.380836	0.33114	0.566351	-0.153196	0.074479	0.240921	-0.135191	0.0213068	0.727797	0.620646	0.700064	-0.303723	-0.0874324	0.953122	0.643882	1.10487	1.03656	0.600267	0.822799	-1.55951	-2.07593	-1.73265	-0.856404	-1.792	-1.38197	0.205987	0.00320395	0.787355	-0.329157	-0.498472	0.592529
BC099883	56519	Defb4	2310001F05Rik#MBD-4	Mus musculus defensin beta 4, mRNA (cDNA clone MGC:123519 IMAGE:40040627), complete cds.	-	-	-	-	1.30767	0.760174	0.00604179	-0.615545	-0.0368314	0.209925	1.03271	0.478418	1.76533	0.477557	-0.0505895	1.02323	-0.922336	0.218083	0.520079	-0.30059	0.244975	-0.572761	0.309385	-0.331984	0.0760858	-0.670914	0.505148	2.14094	-1.15488	-1.1708	0.273386	-1.56585	-1.29171	-0.496991	-0.641231	-0.446795	-0.284412	-0.526592	0.159317	-0.513954	-0.190563	0.232854	0.0440232
BC120759	12985	Csf3	Csfg#G-CSF#MGI-IG	Mus musculus colony stimulating factor 3 (granulocyte), mRNA (cDNA clone MGC:155996 IMAGE:40129682), complete cds.	-	-	-	-	-1.06444	-0.147124	0.687143	-1.8411	-0.136836	1.28759	1.27158	-0.55016	-0.212742	0.535283	1.31855	2.05577	0.468882	1.03396	-0.972927	1.41169	0.496801	0.0368954	-0.686222	-0.312959	-0.154152	-0.648277	-0.258133	0.373084	-0.612237	-0.417682	0.0508701	-0.064859	0.492036	-0.068997	-0.0134414	-0.128822	0.27291	-0.156119	-0.430528	-0.840751	-0.439331	-0.678327	-0.956878
AB087504	237987	Otop2	4732464P15	Mus musculus mRNA for hypothetical protein containing ten transmembrane-spanning domain, complete cds.	-	-	-	MM-A	-0.713983	0.500257	-0.557681	-0.903892	-0.414713	1.3028	1.11747	-0.456426	0.337451	1.38339	1.58855	1.98406	0.79499	0.495254	0.077667	1.46516	0.117998	-0.274509	-0.287631	-0.59804	-0.346688	-0.289934	-0.345705	0.491439	-1.10306	-1.25049	-0.351123	0.444495	0.262927	-0.0874614	-0.604667	-0.382529	0.137248	-0.481771	-0.299145	-0.955379	-0.849346	-0.410082	-0.536915
XM_001481140	100043864	Gm12759	OTTMUSG00000008368	PREDICTED: Mus musculus similar to Androgen binding protein alpha (LOC100043864), mRNA.	-	TD-B	-	-	-1.14916	-0.458878	0.0251938	0.421942	1.18743	-1.45994	-1.10109	-0.162954	-0.0577369	-0.456017	-1.2938	-1.20695	-0.497543	-0.555192	0.0932278	0.0616053	0.0716904	0.921926	1.00098	1.43329	0.748773	-0.41715	-0.1988	0.207524	1.40324	1.44048	1.10679	-1.1168	-0.219784	-0.784798	0.593374	0.566235	0.0974441	-0.763013	-0.149884	0.244475	0.218639	0.380459	-0.175245
BC145644	16414	Itgb2	2E6#AI528527#Cd18#LAD#LCAMB#Lfa1#MF17	Mus musculus integrin beta 2, mRNA (cDNA clone MGC:175531 IMAGE:40130947), complete cds.	SC-E	-	-	-	-0.058623	1.3421	1.15521	0.938057	-0.684175	-0.442462	-0.526176	0.723936	-0.445251	-0.427715	-1.69128	-1.03365	0.165986	1.39718	-1.18636	-0.442993	-0.146526	0.641308	0.299303	-0.648052	-0.580485	-0.0923182	-0.668174	-0.770989	-0.946985	-0.770568	-1.17365	-0.163408	-0.174937	0.610508	0.355167	0.123186	0.38657	0.912476	1.10874	1.2153	0.42378	0.527977	0.747995
NM_001033123	13999	Gm14288	OTTMUSG00000016199	Mus musculus ethanol induced 1 (Etohi1), mRNA.	-	-	-	MM-A	-0.233732	-0.279578	0.0911231	0.350054	-0.0188491	1.06385	0.826655	0.891728	0.814327	0.678405	-0.286957	-0.141638	-0.0177818	0.174402	-0.123843	0.0371	-0.820049	-0.837371	-0.841767	-0.267133	-1.03807	1.12333	0.573103	1.21693	1.32909	1.03508	1.588	-0.107896	-0.0730511	-0.0208868	0.0487582	-0.0680243	0.11533	-1.2129	-1.20262	-0.999614	-0.734217	-1.23535	-1.39593
BC125320	17386	Mmp13	Clg#MMP-13#Mmp1	Mus musculus matrix metallopeptidase 13, mRNA (cDNA clone MGC:159023 IMAGE:40129835), complete cds.	-	TD-B	-	-	-0.520056	-0.0332354	0.0235165	0.470128	-0.895591	0.82661	-1.39793	0.741993	0.823838	-0.749401	-1.2123	-0.315775	0.185799	-0.0416058	-1.14659	0.214452	0.891501	1.56879	0.167766	0.231277	-0.358719	-0.119058	0.696119	-0.546683	-0.898979	0.871072	0.0455437	-1.18815	-1.11488	1.07674	0.530074	0.0142346	-1.40105	0.0574561	0.649313	1.58494	0.237116	-0.290792	0.322532
XM_001478412	676923	Gm16470	EG668299	PREDICTED: Mus musculus similar to Glyceraldehyde-3-phosphate dehydrogenase (GAPDH) (LOC676923), mRNA.	-	TD-B	-	-	-1.49112	-0.0122463	0.307703	1.25916	0.74883	-0.494931	-0.131281	0.275342	0.110278	-0.263653	-1.42338	0.0818405	0.544571	0.780009	0.728448	0.105738	-0.139765	0.264094	1.1996	1.37009	0.558363	-1.5044	-0.74236	0.439326	0.64798	0.5187	1.20977	-1.77341	-1.03791	-0.48781	0.0779974	0.154821	-0.344663	-1.08096	-0.591121	-0.30547	0.35925	0.324229	-0.241651
BC117014	330122	Cxcl3	Dcip1#Gm1960	Mus musculus chemokine (C-X-C motif) ligand 3, mRNA (cDNA clone MGC:151391 IMAGE:40126333), complete cds.	SC-E	TD-B	-	-	0.799733	1.38181	1.03508	0.103661	-0.365904	-0.409287	0.414294	-0.0384035	0.355611	-0.0868633	-1.18237	-0.647148	0.757769	1.55407	-1.69158	0.563888	-0.958227	-0.0520662	0.0237336	-0.989969	-0.394741	0.218099	-0.494469	-1.1836	-0.551069	-0.67653	-0.867555	0.400797	-0.868462	1.2839	0.929276	0.0784695	-0.400235	0.810336	0.358686	1.14938	0.370265	-0.5933	-0.137081
BC034902	228642	BC034902	A530021K05#MGC41714	Mus musculus cDNA sequence BC034902, mRNA (cDNA clone MGC:41714 IMAGE:1364939), complete cds.	-	TD-B	-	-	1.8483	0.232256	0.213065	-0.611213	-0.791433	1.10058	0.653991	0.0645834	-0.480258	0.235175	0.838442	0.406056	0.0536762	-0.466921	-0.474791	1.04238	0.130522	-0.803543	-1.24063	0.317802	-0.347886	1.3619	0.525579	0.322109	-0.0447801	-0.767876	-2.03018	1.01632	-0.11933	-0.611175	-0.68862	-1.30332	-0.40226	1.07322	0.317156	-0.371148	-0.0513377	0.27733	-0.423744
XM_139339	239341	Gm4941	EG239341	PREDICTED: Mus musculus predicted gene, EG239341 (EG239341), mRNA.	-	-	-	MM-A	-0.531461	-0.0730269	-0.494609	-0.808561	-0.369034	1.51963	0.667305	-0.832374	-0.471353	0.624405	1.28456	1.96684	0.84551	0.293925	-0.506996	1.47909	0.756315	0.538095	-1.51139	-0.473447	0.309032	-0.751228	-0.544195	0.134072	-0.792322	-0.560449	-0.581708	0.734653	0.434723	0.658444	0.220451	0.358032	0.16551	-0.223818	-0.836183	-0.648892	-0.662961	-0.666756	-0.649811
BC031424	100038882	Isg15	G1p2#IGI15#IP17#Irfp#MGC103144#MGC130321#MGC18616#UCRP	Mus musculus ISG15 ubiquitin-like modifier, mRNA (cDNA clone MGC:18616 IMAGE:3670747), complete cds.	-	-	-	-	1.49936	0.0870851	-0.171926	-0.310814	0.183026	-0.353103	1.55016	-0.0110676	0.046932	-0.4035	0.700216	0.418575	1.73965	1.61114	0.358716	-0.591109	-0.705731	-0.700237	0.800558	-1.01477	-1.16247	-0.10345	-0.417976	-0.166698	-0.530331	0.584529	-0.974133	-0.270085	0.399205	-0.427505	0.0953363	-0.288214	-0.641204	0.118931	-0.89135	-1.01088	-0.682501	-0.0128687	1.64851
BC025903	56066	Cxcl11	CXC11#H174#I-TAC#IP9#ITAC#SCYB9B#Scyb11#b-R1#betaR1	Mus musculus chemokine (C-X-C motif) ligand 11, mRNA (cDNA clone MGC:32375 IMAGE:5035983), complete cds.	-	-	-	-	-0.238105	-0.271282	-0.36504	1.82183	-0.440317	0.153101	-0.480016	0.399146	0.0393637	-0.357137	0.947516	0.122212	3.32695	0.0366121	0.0820393	-0.737697	-0.619781	-0.15056	-0.431705	-0.57633	-0.0454913	-0.0259541	-0.340679	0.167576	-0.481345	0.279044	-0.622797	-0.373444	-0.14585	-0.345084	-0.799823	-0.185487	-0.780213	0.284133	-0.289195	-0.86395	1.42368	0.285495	0.598596
AF539793	217012	Unc45b	AA445617#Cmya4#D230041A13Rik#MGC91090#Unc45	Mus musculus striated muscle UNC45 (Unc45) mRNA, complete cds.	-	-	-	-	-0.432005	-0.0109778	0.0531335	0.612642	1.11651	-0.898333	-0.40809	0.628951	0.46303	0.536335	-0.719275	-0.34791	-0.131853	-0.373254	0.577353	-0.473684	-0.848077	-1.47694	-0.543676	1.98737	1.01899	-0.56711	0.0406812	0.521304	0.755449	-1.36625	1.1424	-1.13909	-0.396775	0.241479	0.35651	-0.353442	-0.683921	-0.885051	0.0140673	0.0292612	1.37575	0.955148	-0.370655
BC010477	66889	Rnf128	1300002C13Rik#AI987883#GRAIL#Greul1	Mus musculus ring finger protein 128, mRNA (cDNA clone MGC:19395 IMAGE:3154433), complete cds.	SC-E	-	-	-	-0.300996	1.02511	0.889169	0.577138	-0.873127	-0.336428	-0.974602	0.594592	-0.144054	-0.512601	-2.01131	-1.16538	0.121905	1.47753	-1.01372	-0.751156	-0.192837	0.812923	0.660865	-0.448841	-0.4712	-0.369443	-0.663814	-0.832977	-0.224235	-0.786173	-0.701924	-0.324129	-0.000400959	0.634414	0.616255	0.283686	0.55059	0.621566	0.91168	1.32813	0.765144	0.559006	0.669647
BC109012	16510	Kcnh1	M-eag#MGC124419#MGC124420	Mus musculus potassium voltage-gated channel, subfamily H (eag-related), member 1, mRNA (cDNA clone MGC:124419 IMAGE:40048708), complete cds.	-	-	-	-	0.287758	0.102193	-0.519765	-0.0519484	-0.554942	1.19145	1.70385	-0.272862	-0.353503	0.193305	0.929431	1.94662	-0.195856	0.332855	-0.220931	1.88546	0.633947	-0.907028	-0.353184	-0.51239	0.103797	-0.106678	0.278921	-0.718075	-1.14968	-1.42564	-0.827356	0.0974691	0.694514	0.485408	0.240792	-0.133588	0.0986578	-0.609889	-0.229765	0.470732	-0.865125	-0.862545	-0.806405
XM_001478175	676402	Gm9677	-	PREDICTED: Mus musculus hypothetical LOC676402 (LOC676402), mRNA.	-	TD-B	-	-	-1.23886	-0.542381	-1.20906	0.0173098	-0.639343	-0.805446	-1.19346	-0.407329	-0.722515	-0.412946	-0.496101	-0.417356	-0.193889	-0.0812087	-0.383329	-0.192402	0.6875	1.49074	2.79181	0.835047	0.228849	0.0194823	-0.554005	0.043065	0.807273	0.492287	0.418695	-0.0788068	-0.610016	0.340554	-0.0746991	0.724926	-0.508191	0.254581	0.200587	1.41842	-0.085476	-0.238174	0.31387
BC057889	12475	Cd14	-	Mus musculus CD14 antigen, mRNA (cDNA clone MGC:68190 IMAGE:4981093), complete cds.	SC-E	-	-	-	1.14267	1.66731	0.736668	0.289094	-0.73525	-0.512897	0.797436	0.771695	0.41983	0.32174	-1.20683	-0.461801	0.273425	1.39369	-0.652273	-0.819112	-0.425531	0.358397	0.0827969	-0.627929	-0.431743	0.410621	-0.393619	-0.912013	-1.07453	-1.06748	-1.06433	-0.604359	-1.2076	0.649184	-0.163738	-0.64771	-0.391242	0.973048	0.600842	1.0501	0.364247	0.251131	0.846075
BC055353	100048884	CU104690.1	LOC100048884#Mup6	Mus musculus cDNA clone IMAGE:5054356, **** WARNING: chimeric clone ****.	-	TD-B	-	-	0.44615	0.134735	0.981104	0.450902	0.229215	-1.71136	0.273493	0.831396	0.0715972	0.385837	-1.57848	0.314218	-0.809541	-0.751428	0.246553	0.873613	1.21863	0.515924	-0.888528	-0.270613	1.04307	-0.0281926	-0.0430976	0.423876	0.765602	-1.30405	-0.953743	-1.39076	-0.334565	0.0469369	-0.839332	-1.10608	-0.144263	-0.259919	1.00638	0.277001	0.830487	0.361234	0.686006
BC023170	21952	Tnni1	2700018B22Rik#AI747285#ssTnI	Mus musculus troponin I, skeletal, slow 1, mRNA (cDNA clone MGC:35867 IMAGE:4949804), complete cds.	-	-	-	MM-A	-0.0882095	-0.153304	-0.140279	-0.879576	-0.412534	0.375958	0.521478	-0.645101	2.30094	0.701232	0.561983	0.725648	0.0750056	-0.00569918	1.46238	0.223013	-0.852197	-1.78641	-0.641992	-0.168413	-0.488844	-1.26344	-0.48274	0.456737	-0.706874	-0.8152	-0.377562	0.511326	0.293522	0.365183	1.74117	0.315286	0.515402	-0.738555	-0.498309	0.198556	0.0734437	0.0469252	-0.319943
AK014626	74571	Kcnk16	4731413G05Rik#TALK-1#TALK1	Mus musculus 10 days neonate skin cDNA, RIKEN full-length enriched library, clone:4731413G05 product:similar to DJ137F1.2 (NOVEL MEMBER OF THE POTASSIUM CHANNEL SUBFAMILY K) [Homo sapiens], full insert sequence.	-	-	-	-	-0.305792	0.0117416	0.242303	-1.02	-0.308797	0.703554	1.79235	-0.304809	-0.32939	0.493913	0.995719	1.99717	0.462519	0.533662	-0.174743	1.75986	-0.0822452	-1.21605	0.541686	-0.91041	0.178323	-1.04954	-0.331568	0.029842	-0.849695	-0.952556	-0.868716	0.64341	0.792873	0.120455	0.0705057	0.374828	0.129002	-0.476339	-0.414212	-0.685652	-0.332783	-0.39378	-0.866651
BC048696	13537	Dusp2	PAC1	Mus musculus dual specificity phosphatase 2, mRNA (cDNA clone MGC:59340 IMAGE:6511513), complete cds.	-	-	-	-	0.720697	0.394564	-0.158071	-1.55304	-0.189111	1.07703	1.36674	-0.735609	-0.0234853	0.123087	1.30369	1.73305	0.751398	0.995702	-0.00122245	1.62298	-0.106641	-0.631125	-0.251398	0.279702	0.169731	-0.0973676	-0.395788	0.29239	-1.70936	-1.35732	-0.631919	-0.188102	-0.19788	-0.0957495	-0.493489	-0.119622	0.208865	-0.0285136	-0.125426	-0.789871	-0.33632	-0.0466173	-0.776582
BC028754	22095	Tshr	AI481368#hypothroid#hyt#pet	Mus musculus thyroid stimulating hormone receptor, mRNA (cDNA clone IMAGE:1179318), complete cds.	-	TD-B	-	-	1.44689	0.225141	-0.0995699	-0.79747	-1.14048	1.59792	1.07541	-0.100181	-0.585585	0.407197	1.13259	0.605741	-0.142858	-0.807652	-0.588433	1.3977	0.480826	-0.512404	-0.953338	0.0370459	-0.0262981	1.18018	0.244169	-0.403254	-0.499508	-0.591448	-0.765486	1.12131	0.452956	-0.365898	-1.65339	-0.757729	-0.862248	0.548614	0.236644	-0.433498	-0.141005	0.0359474	0.00146082
BC111824	69655	Cd164l2	2310047N01Rik#MGC130580	Mus musculus CD164 sialomucin-like 2, mRNA (cDNA clone MGC:130580 IMAGE:40055637), complete cds.	-	-	-	-	0.118742	-0.274352	-0.0153208	-0.933569	0.241887	0.793782	0.891612	-0.110054	-0.0164429	0.19413	0.131814	0.549696	0.349092	2.96379	0.118092	1.07807	0.110027	0.63342	-0.385542	-0.157133	1.30395	0.0871941	-0.527298	-0.263247	-1.20983	-0.991088	-0.334747	0.161854	0.736175	-0.900061	-0.590809	-0.565548	0.589116	-0.128419	-0.760688	-0.9048	-0.831772	-0.361861	-0.789861
BC119288	20754	Sprr1b	-	Mus musculus small proline-rich protein 1B, mRNA (cDNA clone MGC:155604 IMAGE:8734037), complete cds.	-	-	-	-	-0.421892	0.0215014	-0.225252	0.975579	-0.051309	-0.0798359	-0.506965	-0.0435645	0.0867534	-0.723763	-1.17253	-0.836473	-0.0907644	-0.635975	0.368173	-0.802427	1.94222	0.366998	0.0639147	-0.234242	0.695667	-0.445836	0.912485	-0.951902	-0.323511	1.57003	-0.495536	-0.889115	-0.906819	0.676747	0.703296	0.0322251	-0.0449905	-1.24415	0.165652	1.29075	0.136203	-0.545819	1.66448
AK142396	269275	Acvr1c	ACVRLK7#ALK7#Alk-7#C230097P10	Mus musculus 13 days embryo lung cDNA, RIKEN full-length enriched library, clone:D430037D01 product:activin A receptor, type IC, full insert sequence.	-	TD-B	-	-	1.6092	0.188662	0.624576	-0.494828	-0.613535	1.16276	0.458427	0.0341219	-0.916214	0.421893	0.751405	0.627183	0.0294283	-0.670882	-0.719833	1.26014	0.571433	-0.809561	-1.68686	0.0308561	-0.0426053	1.6973	0.43506	0.256068	0.273698	-1.12557	-0.5822	0.442583	0.0858365	-0.839198	-1.35732	-0.680766	-0.717804	0.80888	0.40452	-0.36737	-0.29742	0.031827	-0.283899
AJ309921	100039008	Mup10	2610016E04Rik#Mup8	Mus musculus mRNA for major urinary protein (group 1 major urinary protein gene).	-	TD-B	-	-	0.469452	0.18746	1.07409	0.418764	0.24444	-1.73218	0.254651	0.842539	0.151332	0.495815	-1.41626	0.328764	-0.759947	-0.698229	0.295675	0.723771	1.17793	0.464418	-1.00971	-0.348344	0.94431	0.0531091	-0.0132284	0.342315	0.79631	-1.42219	-1.01053	-1.36543	-0.378823	0.129298	-0.822817	-1.1065	-0.114988	-0.231868	1.0023	0.28865	0.841096	0.255799	0.648762
BC125376	22293	Slc45a2	Aim-1#Aim1#Dbr#Matp#blanc-sale#bls#uw	Mus musculus solute carrier family 45, member 2, mRNA (cDNA clone MGC:159079 IMAGE:40129891), complete cds.	-	TD-B	-	-	0.0138251	-0.154257	-1.21558	0.114909	-0.644792	0.0888972	0.503454	-0.524875	-0.62214	-0.142532	0.932351	0.884597	-0.547621	0.782137	-0.0215028	2.30874	1.02072	-0.712211	-0.905697	-0.613083	0.970284	-0.299701	0.700507	-0.588307	-1.10408	-0.404698	-0.833251	1.75979	0.497451	-0.172264	0.546357	0.209042	0.567361	-0.0354525	-0.241703	-0.096333	-0.957686	-0.524646	-0.537997
AY187009	83433	Trem2	Trem2a#Trem2b#Trem2c	Mus musculus TREM2B splice variant (Trem2b) mRNA, complete cds	SC-E	-	-	-	-0.0864154	1.09804	1.23026	0.269696	-0.869545	-0.244079	-0.866009	0.545337	-0.159534	-0.394194	-1.95076	-1.02447	-0.0229473	1.40101	-0.624319	-0.733273	0.00651976	1.06964	0.231363	-0.484614	-0.332945	-0.255124	-1.0327	-0.61125	-0.762789	-0.944536	-1.03427	-0.131265	0.292954	0.802566	0.435529	0.505495	0.406193	0.638281	0.736043	1.23056	0.63117	0.366438	0.667937
AK016694	74075	Syce1	4933406J07Rik	Mus musculus adult male testis cDNA, RIKEN full-length enriched library, clone:4933406J07 product:hypothetical protein, full insert sequence.	-	-	-	MM-A	0.287378	1.18225	-0.847293	-0.987129	-0.765316	-0.155554	-0.180392	-0.350611	-0.262714	-0.473563	0.354498	2.32254	0.367692	0.00632883	-0.372083	0.0135999	0.354759	-0.570093	-0.564939	-0.820663	-0.414093	-0.633324	-0.699285	-0.299597	-0.574726	-0.796918	-0.47888	1.60657	2.04542	0.486183	0.177835	0.603248	0.630835	-0.213775	-0.652435	0.925715	0.00893103	-0.166507	-0.0938821
AK007638	69142	Cd209f	1810029C22Rik#AI647041#SIGNR8	Mus musculus 10 day old male pancreas cDNA, RIKEN full-length enriched library, clone:1810029C22 product:weakly similar to DC-SIGN [Mus musculus], full insert sequence.	-	TD-B	-	-	1.41259	0.184039	0.648217	0.138124	-0.555074	0.150062	0.870275	0.368609	-0.567905	-0.268144	1.09676	1.2142	0.812819	0.132852	0.274641	-0.0154496	0.698576	0.0982755	-0.582632	-0.3563	-0.411113	1.604	0.613439	0.0641382	-0.119388	-0.582076	-0.542065	0.563521	-0.113293	-0.895134	-1.35298	-1.54073	-1.18127	1.1997	-0.19589	-0.905054	-1.15507	-0.429817	-0.37544
BC075675	244954	Prss35	6030424L22Rik#P3D9	Mus musculus protease, serine, 35, mRNA (cDNA clone MGC:99986 IMAGE:30547401), complete cds.	-	-	-	-	-1.38784	-0.272236	0.378702	-0.809112	-0.998252	0.198978	0.0704679	0.598575	0.0862721	0.0141546	-0.168872	-0.60835	0.532888	0.705557	-1.1516	0.0968537	1.01977	1.17056	-1.21802	-0.586689	-0.359231	0.834686	0.166445	-0.81525	-1.23318	-0.393314	-0.451357	0.498642	0.270214	1.00795	0.475936	0.118375	0.738352	-1.04419	0.291271	1.40424	1.08151	-1.15413	0.891211
BC093485	53419	Corin	AV273130#Lrp4#MGC118735	Mus musculus corin, mRNA (cDNA clone MGC:118735 IMAGE:30648458), complete cds.	-	-	-	-	0.371359	0.147655	0.979534	-0.358508	-0.970823	0.485707	0.853761	-0.660256	-0.870208	-0.34571	0.705975	1.46801	0.713004	0.552958	-0.157759	1.91534	0.979781	-0.449777	-0.571893	-0.682545	-0.206197	-0.420627	-0.770306	0.0764776	-1.03172	-1.71758	-0.376046	1.28655	0.890706	0.0295687	-0.184682	-0.021297	0.525551	-0.746712	0.0278411	-0.305104	-0.336496	0.0817026	-0.907232
NM_001085517	333452	Gm5132	EG333452	Mus musculus predicted gene, EG333452 (EG333452), mRNA.	-	-	-	-	0.0355004	0.236617	-0.348434	-0.0224285	-0.743526	1.81266	1.21576	-0.275917	-0.474314	1.45983	1.1891	1.69807	0.518334	0.5937	-0.0989199	1.18592	0.00236852	-0.575278	-0.573667	-1.53542	-0.123964	-1.04375	-0.37946	0.0154475	-0.830634	-1.30308	-0.431815	0.360384	0.183232	-0.35311	0.0102576	-0.0474608	0.194701	-0.341343	-0.435888	-0.726991	-0.567421	0.485885	0.035066
AB016516	14176	Fgf5	Fgf-5#angora#go	Mus musculus mRNA for FGF-5S, complete cds.	-	-	-	-	1.07033	0.196802	-0.285225	-0.893031	-0.0562223	0.921883	1.3938	-0.243203	0.448817	0.48911	0.809419	1.7032	0.0283835	0.278503	-0.0926787	2.28355	-0.337675	-0.532434	-0.626541	0.283898	0.336118	-0.162997	-0.521444	0.492281	-1.37763	-1.14826	0.043722	-0.121313	-0.0107036	-0.264639	-0.605685	-0.00492699	0.00124029	-0.0228374	-0.425952	-1.0574	-0.274711	-0.341441	-1.3741
AK170282	14058	F10	Cf10#fX	Mus musculus NOD-derived CD11c +ve dendritic cells cDNA, RIKEN full-length enriched library, clone:F630041H07 product:coagulation factor X, full insert sequence.	SC-E	-	-	-	0.0166044	1.36607	1.10445	0.774138	-0.633032	-0.541609	0.127058	0.7098	0.388429	-0.423821	-2.19136	-0.975112	0.358866	1.19939	-1.24063	-0.26819	-0.108855	0.0968144	0.07425	-0.91677	-0.710205	0.0396542	-0.190328	-0.890994	-0.583753	-0.690155	-0.850277	-0.452307	-0.34288	0.554032	0.576083	0.0806843	0.392687	0.646723	0.886946	1.37018	0.134425	0.411729	0.701267
BC100438	546347	Gm5941	EG546347#MGC118250	Mus musculus predicted gene, EG546347, mRNA (cDNA clone MGC:118250 IMAGE:30916603), complete cds.	-	-	-	MM-A	0.949054	-0.169832	-0.866719	0.135853	-0.0227442	-0.00421443	0.297798	0.00465979	-0.920542	-0.863738	0.669387	-0.206667	0.744753	0.130222	1.06071	-0.184673	0.300348	0.258281	0.393535	0.888767	-0.542399	1.02684	0.745044	0.147576	1.00004	0.7926	0.377719	0.434608	-0.555392	-2.10753	-0.248657	-0.104779	-2.11739	1.06756	-0.489547	-0.40436	-0.583366	-0.052227	-0.98058
BC025169	69065	Chac1	1810008K03Rik	Mus musculus ChaC, cation transport regulator-like 1 (E. coli), mRNA (cDNA clone MGC:36866 IMAGE:4483043), complete cds.	-	TD-B	-	-	0.464484	0.342413	-0.492351	-0.992854	-0.0673219	0.704493	1.24335	-0.231874	0.122711	0.680119	1.78958	2.09168	0.577464	0.806209	-0.0820191	1.66145	-0.164926	-0.578387	-0.728101	0.545934	-0.0640404	-0.4675	-0.406948	0.641406	-0.625756	-0.782952	-0.368631	-0.519416	-0.345142	-0.337942	-0.21248	-0.750256	0.112058	-0.129757	-0.368327	-1.10859	-0.469541	-0.35566	-1.13258
BC156120	13603	Opn3	ERO#Ecpn#MGC124138#panopsin	Synthetic construct Mus musculus clone IMAGE:100062327, MGC:190843 opsin (encephalopsin) (Opn3) mRNA, encodes complete protein.	-	-	-	-	1.44273	0.597863	0.68716	-0.288915	-0.994466	0.81894	0.680922	0.648094	-0.436451	0.507135	0.687637	0.886277	0.119639	-0.0652574	-0.0752605	1.07425	0.0722601	-0.926789	-1.13285	-0.30349	-0.492668	1.45754	-0.00199023	-0.872898	-1.09274	-1.08005	-1.57954	0.79455	-0.0732193	-0.455466	-1.01639	-0.738925	-0.633274	0.94968	0.432178	0.0131349	-0.141819	0.193347	0.339109
BC024106	20342	Selenbp2	AP56#Lpsb2	Mus musculus selenium binding protein 2, mRNA (cDNA clone MGC:35927 IMAGE:5096831), complete cds.	-	TD-B	-	-	0.124945	0.341386	0.373577	-0.570022	-0.523959	0.741097	1.71679	0.403835	-0.540067	0.454601	0.785056	1.92236	0.115998	0.982469	-0.106391	1.16755	0.852639	-0.858489	-1.22168	-0.612282	-0.259057	0.0230076	-0.035123	-0.764923	-0.729028	-1.37561	-1.25543	0.442374	0.690989	-0.00736638	-0.726942	-0.332261	0.196276	0.513176	0.00592569	-0.695419	-0.404338	0.0301726	-0.865832
AK034819	16842	Lef1	3000002B05#AI451430#Lef-1	Mus musculus 12 days embryo embryonic body between diaphragm region and neck cDNA, RIKEN full-length enriched library, clone:9430042J10 product:lymphoid enhancer binding factor 1, full insert sequence.	-	-	-	MM-A	0.300611	0.0728427	-0.115588	-0.690101	-0.309705	0.911316	1.00996	-0.409966	-0.669208	0.0240675	1.25542	1.68716	0.245335	0.731459	-0.167172	1.65756	0.545433	-0.789858	-0.333361	-0.719194	-0.058821	-0.117927	-0.134323	-0.12602	-0.980785	-1.43038	-0.608789	0.893733	1.11876	0.369174	0.150329	0.272156	0.624956	-0.16342	-0.532405	-0.804325	-0.609584	-0.528058	-1.57129
AK165915	20167	Rtn2	MGC35990#MMS10-P#Ms10p#Nspl1	Mus musculus lung RCB-0558 LLC cDNA, RIKEN full-length enriched library, clone:G730018P09 product:reticulon 2 (Z-band associated protein), full insert sequence.	-	TD-B	-	-	-0.718942	-0.144842	-0.281858	0.794001	1.09798	-0.972613	-0.403623	0.462534	0.999052	0.663856	-0.827785	-0.278754	-0.100462	-0.38332	0.39693	-0.846862	-0.857175	-1.13146	-0.83977	1.05301	0.839183	-0.864899	0.243948	0.59145	0.63627	-1.07175	1.01991	-0.833669	-0.578481	0.465587	0.526463	-0.130103	-0.557114	-0.882316	-0.0582435	0.332918	1.79621	1.12974	-0.284994
BC075704	19378	Aldh1a2	AV116159#Aldh1a7#Raldh1#Raldh2	Mus musculus aldehyde dehydrogenase family 1, subfamily A2, mRNA (cDNA clone MGC:76772 IMAGE:30471325), complete cds.	-	TD-B	-	-	0.932472	0.646274	0.840506	-0.958648	-1.45999	-0.0900142	0.774578	0.623614	1.57593	0.638576	0.816141	1.66389	0.430368	0.247027	0.57638	0.698477	0.10594	-0.997374	-0.86776	-0.812192	0.0388722	-0.385017	0.144628	0.252228	-1.06998	-1.3311	0.266381	-0.251927	0.332432	-0.908171	-0.84292	-0.550471	-0.0297834	0.0107132	0.308176	-0.911497	-0.347572	0.413605	-0.522791
BC028770	11450	Adipoq	30kDa#APN#Acdc#Acrp30#GBP28#adipo#apM1	Mus musculus adiponectin, C1Q and collagen domain containing, mRNA (cDNA clone MGC:41360 IMAGE:1329799), complete cds.	-	TD-B	-	-	1.67596	0.428195	0.609215	-0.489962	-0.731452	0.96676	0.8497	0.35578	-0.680285	0.382701	0.852735	0.875504	0.343124	-0.360342	-0.480491	1.03148	0.400289	-0.641527	-1.65981	0.0239532	-0.158952	1.32356	0.169081	-0.332803	-0.45489	-1.65381	-1.10641	0.9111	0.195004	-0.520639	-0.825237	-0.775203	-0.442204	0.791521	0.0259525	-0.527951	-0.260074	-0.05461	-0.0549685
NM_001098842	627927	Gm6812	EG627927	Mus musculus predicted gene, EG627927 (EG627927), mRNA.	-	-	-	-	-0.662025	-1.01333	-0.0447954	-0.152713	-1.11407	-0.597745	-0.926294	-0.841491	-0.224678	-0.911981	-0.876721	-0.827847	-0.834714	-1.06785	-1.86175	0.0140462	0.377184	0.669969	0.191113	0.441531	0.901796	0.925224	0.846886	0.438481	0.125934	0.739445	1.2656	0.738846	0.645122	0.487963	1.21072	0.126752	0.904114	0.170069	0.395849	0.163256	-0.694143	0.192216	0.680022
AK040058	233561	A430054B03	-	Mus musculus 0 day neonate thymus cDNA, RIKEN full-length enriched library, clone:A430054B03 product:unclassifiable, full insert sequence.	-	-	-	MM-A	-0.501329	-0.562445	-0.0229503	0.0642988	0.545518	-0.643128	-0.447176	-0.330107	-0.470744	-0.869376	0.129441	-0.540237	0.281194	-0.733112	-0.482976	-0.332497	-0.0570813	1.03107	-0.00303646	0.616602	0.917038	0.0666625	-0.291826	0.239196	0.947717	2.72501	2.50439	-0.526491	-0.258157	-0.264943	-0.315678	-0.140854	-0.383642	-0.128168	-0.563757	0.0557725	-0.598618	-0.394049	-0.261533
AF246711	56847	Aldh1a3	ALDH6#RALDH3#V1	Mus musculus retinaldehyde dehydrogenase 3 mRNA, complete cds.	-	-	-	-	-0.212676	-0.0931329	-0.029237	-0.195502	-0.455383	0.467137	0.375171	-0.252219	0.792081	-0.0878932	-0.0889086	0.65799	0.173932	-0.148932	-0.741895	0.160717	1.63058	0.797386	-1.57277	-0.803836	-0.299197	-0.552046	0.495314	-0.879494	-1.16338	0.512778	-1.58867	0.338935	0.758102	1.16416	1.15191	-0.187051	0.476287	-1.36171	0.140898	0.843961	-0.232086	-0.939396	0.948093
BC089613	381530	Mup20	Gm12560#MGC103310#MGC107671#Mup24#OTTMUSG00000007485	Mus musculus predicted gene, OTTMUSG00000007485, mRNA (cDNA clone MGC:107671 IMAGE:6746470), complete cds.	-	TD-B	-	-	-0.161992	-0.493594	-0.0780997	-0.205522	-0.342958	-0.649435	0.191029	1.23668	-0.0927002	1.16697	0.383117	-0.245081	0.222462	-0.101276	0.813166	-0.714978	-0.746133	-1.28536	-1.65693	-2.09464	-1.2699	-0.501046	0.0019265	0.765259	0.330272	-0.270504	-0.340803	0.707035	0.907793	0.309053	0.436186	-0.161195	1.09045	0.668503	0.285488	0.0674761	0.188642	1.25186	0.388773
BC016884	20378	Frzb	Frp#Sfrp3#frezzled#fritz#frzb-1	Mus musculus frizzled-related protein, mRNA (cDNA clone MGC:18388 IMAGE:4237554), complete cds.	-	-	-	-	-1.47852	0.360598	-0.678375	0.123311	1.22456	-0.156862	-0.458247	0.703304	0.52589	0.923306	0.0822963	0.0375223	0.031875	-0.139755	0.266813	-0.600625	-0.997366	-0.608097	-1.32132	2.43581	0.307209	-1.16807	0.262571	0.732662	-0.144514	-1.1716	1.04389	0.116923	0.178206	-0.147011	0.390035	0.470328	-0.857244	-0.406701	-0.307754	0.102903	0.440479	0.478181	-0.596606
BC024814	239706	BC024814	MGC38788	Mus musculus cDNA sequence BC024814, mRNA (cDNA clone MGC:38788 IMAGE:5359405), complete cds.	-	TD-B	-	-	-0.668337	-0.120393	-0.231077	0.729393	1.15005	-0.648706	-0.450001	0.366824	1.0722	0.823291	-0.566771	-0.505508	-0.0923966	-0.182851	0.660593	-0.89665	-0.822751	-0.69566	-1.02462	1.53032	0.592896	-0.85271	0.218015	1.0119	0.240926	-0.877576	0.842092	-0.703785	-0.538013	0.211217	0.43064	0.0573465	-1.42027	-0.964782	-0.290239	0.411374	1.53111	0.874685	-0.201794
BC014826	14539	Opn1mw	Gcp	Mus musculus opsin 1 (cone pigments), medium-wave-sensitive (color blindness, deutan), mRNA (cDNA clone MGC:25229 IMAGE:4507311), complete cds.	-	-	-	-	-0.498303	-0.293088	-0.651296	0.00896175	0.62062	-0.388995	-0.360892	-0.289768	2.39808	0.611339	-0.468627	-0.521189	0.0420581	-0.299809	1.19522	0.165435	-0.128188	-0.652486	-0.282034	1.57962	0.463761	-0.363233	-0.728208	-0.732015	-0.634656	-0.790391	-0.638155	-0.498012	-0.481031	-0.178877	1.40816	0.313102	-0.757816	-0.34773	-0.450638	0.678034	0.87736	1.4145	-0.340818
AK017227	12350	Car3	BB219044#Car-3	Mus musculus adult male xiphoid cartilage cDNA, RIKEN full-length enriched library, clone:5230400J22 product:carbonic anhydrase 3, full insert sequence.	-	TD-B	-	-	1.52481	0.159957	0.450978	-0.244842	0.0932164	0.77039	0.274287	0.367472	-0.64574	0.326463	1.26713	0.776771	0.239796	-0.587298	-0.152617	0.57534	0.196152	-1.02296	-1.79785	0.945743	0.490762	1.47025	0.0545665	-0.460003	-0.567201	-2.06356	-0.0871887	0.716003	0.013834	-0.332135	-0.831533	-0.551317	-0.493161	0.592627	-0.0134664	-0.789714	-0.292255	-0.171765	-0.201945
AB004048	18111	Nnat	5730414I02Rik#AW107673#Peg5	Mus musculus mRNA for neuronatin, complete cds.	-	TD-B	-	-	1.63314	0.843342	0.838953	-0.433724	-0.107986	0.101373	0.925086	0.00636059	0.226202	0.270588	0.942098	0.783139	0.973847	0.122682	0.371839	0.191775	-0.741285	-1.24551	-1.32822	0.190487	-0.125501	0.424515	-1.07318	-0.955164	-0.681805	-1.53447	-1.20308	0.86194	-0.264997	-0.647554	-0.351175	-0.121718	-0.303464	1.28072	-0.145165	-0.249378	-0.486472	0.485572	0.526196
AK036404	12295	Cacnb1	Cchb1#Cchlb1	Mus musculus adult male bone cDNA, RIKEN full-length enriched library, clone:9830006D01 product:calcium channel, voltage-dependent, beta 1 subunit, full insert sequence.	-	TD-B	-	-	-0.777563	-0.0879459	0.0513817	0.636248	1.3445	-0.60381	-0.639992	0.395726	1.18632	0.901585	-0.603181	-0.226667	0.121343	-0.264641	0.94508	-0.974399	-0.665257	-0.935099	-0.736971	1.59495	0.829154	-0.876174	-0.211127	0.810378	0.166226	-0.612858	0.6947	-0.915482	-0.74801	0.165888	0.801929	-0.115178	-1.03659	-0.801458	-0.546242	0.220744	1.26795	0.71724	-0.472692
BC025123	58200	Ppp1r1a	0610038N18Rik#I-1	Mus musculus protein phosphatase 1, regulatory (inhibitor) subunit 1A, mRNA (cDNA clone MGC:35872 IMAGE:4019442), complete cds.	-	-	-	-	-0.673078	-0.314624	-0.366264	0.630492	1.08782	0.059832	-0.384028	0.167686	0.723041	0.757711	-0.262844	-0.0176271	-0.369032	-0.557142	0.33493	0.0753083	-0.330628	-1.36382	-1.30865	2.02655	1.03437	-0.375412	0.204694	0.615943	0.459084	-1.46464	1.38737	0.457135	0.116591	0.0911935	0.37651	-0.310523	-0.952421	-0.539891	-0.749252	-0.393187	0.851697	0.327943	-1.05284
XM_979282	637758	Gm7219	EG637758	PREDICTED: Mus musculus predicted gene, EG637758 (EG637758), mRNA.	-	-	-	-	-0.138474	-1.5379	0.270146	-1.18085	-0.590099	-0.840636	-1.28671	-1.15952	-0.692748	-0.431886	-0.539666	-0.902058	-0.583181	-0.647704	-1.75682	-0.209648	0.311778	0.379462	-0.109157	0.427479	0.0526573	0.61687	0.873972	0.682861	-0.0430749	1.09454	0.263827	0.816369	0.636518	0.673856	0.671839	0.83967	0.738735	0.656303	0.120734	0.66319	0.570387	0.545433	0.743512
BC129965	11602	Angpt4	Agpt4#Ang3#MGC156453	Mus musculus angiopoietin 4, mRNA (cDNA clone MGC:156453 IMAGE:40106226), complete cds.	-	-	-	MM-A	-0.277081	-0.167147	-0.876819	-0.15664	-0.609531	-0.18445	-0.276065	-0.452659	-0.776948	-0.432542	-0.153088	-0.071105	0.723531	-0.0786933	-0.0298519	0.24727	-0.466934	-0.372979	-1.06323	0.979995	-0.0565922	-0.108956	-0.145039	-0.358959	0.351356	0.138158	-0.175126	2.17854	2.25388	1.23132	1.2646	0.963299	0.456371	-0.557472	-0.89311	-0.780513	-0.288734	-0.413494	-0.56455
AK080125	58223	Mmp19	MGC123370	Mus musculus adult male aorta and vein cDNA, RIKEN full-length enriched library, clone:A530065E22 product:matrix metalloproteinase 19, full insert sequence.	-	-	-	MM-A	0.694958	1.7367	2.18154	1.12401	0.147211	-0.806948	-0.311544	-0.336151	-0.7786	-0.929805	-0.781463	-0.102369	0.195128	1.3409	0.131624	-0.0852438	0.0373681	0.41735	0.931616	-0.0144846	-0.751198	0.642303	0.505761	0.0993669	0.502853	0.596525	0.0484256	-0.935037	-0.685137	-0.886128	-0.705168	-1.18085	-0.579191	-0.373164	-0.483224	-0.012038	-0.0648161	-0.369201	-0.161881
BC023373	654812	Angptl7	-	Mus musculus angiopoietin-like 7, mRNA (cDNA clone MGC:32448 IMAGE:5043159), complete cds.	-	TD-B	-	-	-0.110175	-0.133529	0.133885	0.319895	1.84305	0.0938833	0.27839	0.213277	-0.786271	1.06668	1.38187	1.14227	0.764028	0.158169	1.28774	0.141492	-0.536896	-1.09143	-1.37615	-0.0146598	0.797231	0.613567	-1.15087	-0.822125	0.123582	-0.93375	-0.359833	0.741287	0.0360873	-0.679576	-0.195763	-0.871099	-0.524825	0.5678	-0.387349	-0.894174	0.0558544	-0.345016	-0.546553
BC052681	20343	Sell	AI528707#CD62L#L-selectin#LECAM-1#Lnhr#Ly-22#Ly-m22#Lyam-1#Lyam1	Mus musculus selectin, lymphocyte, mRNA (cDNA clone MGC:60578 IMAGE:30072021), complete cds.	SC-E	TD-B	-	-	1.52822	1.11732	0.384144	-0.345483	-0.204873	-0.600993	0.698074	0.498975	0.492034	0.393377	-0.797047	-0.154403	0.517646	0.87302	-0.709908	-0.931202	-0.256396	0.683391	0.317636	-1.75224	-0.480657	-0.110588	-0.109397	-0.289928	-1.12313	-0.525414	-1.02863	-0.350055	-0.286471	1.07132	-1.11397	-0.563686	-0.338236	1.45143	0.667821	0.922818	0.164335	-0.362295	0.653429
BC013451	13106	Cyp2e1	Cyp2e	Mus musculus cytochrome P450, family 2, subfamily e, polypeptide 1, mRNA (cDNA clone MGC:18528 IMAGE:4223797), complete cds.	-	-	-	-	0.824237	0.307226	1.37679	0.533174	-0.0131653	-0.712895	-0.213925	-0.0724392	-1.44467	0.212185	0.761541	0.796931	0.630877	0.153787	0.120656	-0.0314102	0.13624	-1.21737	-1.95299	0.00562813	0.0449834	1.96537	0.336732	-0.561421	-0.164156	-1.68107	0.0402172	0.665708	0.04004	-0.774167	-0.71747	-0.0268119	0.265732	0.672811	-0.210233	-0.354809	-0.0929887	0.173808	0.177329
BC058532	20284	Scrg1	AW124307	Mus musculus scrapie responsive gene 1, mRNA (cDNA clone MGC:67121 IMAGE:6819318), complete cds.	-	-	-	-	1.28601	0.931589	0.315017	-0.779284	-0.464704	0.695992	0.775527	0.493224	1.13853	0.576024	0.834384	1.06287	0.724118	-0.0628318	1.20182	0.2733	-0.515401	-0.133235	-1.13491	-1.03149	-0.265164	-0.168104	-0.0179761	0.978242	-1.3321	-1.66786	-1.06248	-0.147578	0.228257	-0.366215	-0.167014	0.192774	-0.0953673	0.413035	-0.301541	-1.10412	-0.648291	-0.277976	-0.377065
XM_001474255	100040199	Gm2658	-	PREDICTED: Mus musculus similar to Ubtf protein (LOC100040199), mRNA.	-	-	-	MM-A	-0.483135	0.720008	-0.00608041	0.26166	-0.238453	-0.813115	-1.44579	-0.997613	-0.862152	-1.30841	0.0586154	-0.186178	0.122695	0.0730353	-0.94366	-0.834873	-0.139766	0.204347	1.14998	0.534868	-0.124851	0.818692	0.829532	0.975603	1.12607	1.05907	1.31029	0.336399	0.712442	0.52276	0.618871	0.317226	0.441192	-0.64916	-0.677224	0.24264	-1.0209	-1.17905	-0.525585
AK013259	100189605	LOC100189605	-	Mus musculus 10, 11 days embryo whole body cDNA, RIKEN full-length enriched library, clone:2810437I12 product:major urinary protein 1, full insert sequence.	-	TD-B	-	-	0.338765	0.161849	0.920107	0.408652	0.165503	-1.76734	0.242515	0.771976	0.066601	0.41983	-1.49453	0.309706	-0.830996	-0.754145	0.190002	0.835746	1.2155	0.480881	-0.911549	-0.276907	0.927368	0.129818	-0.0671053	0.409941	0.841279	-1.26546	-0.841604	-1.31018	-0.347031	0.118972	-0.786956	-1.02992	-0.0871737	-0.252976	0.999512	0.347077	0.837099	0.242861	0.642321
BC057200	16411	Itgax	AI449405#Cd11c#Cr4#N418	Mus musculus integrin alpha X, mRNA (cDNA clone IMAGE:5315612), complete cds.	SC-E	-	-	-	-0.637084	0.635326	1.0572	0.400912	-0.843974	0.0103021	-0.280857	0.493556	-0.751328	-1.10985	-1.87641	-1.35242	0.117022	1.26857	-0.577376	0.115737	-0.081465	0.971611	0.421332	-0.0229078	-0.643034	-0.346135	-0.463539	-0.652887	-0.825859	-0.800551	-0.921297	0.126544	0.379173	0.726365	0.193194	0.618345	0.0633425	0.276849	1.25209	1.09116	0.822989	0.464891	0.68046
BC094904	232413	Clec12a	CLL-1#D230024O04#Micl	Mus musculus C-type lectin domain family 12, member a, mRNA (cDNA clone MGC:107404 IMAGE:30044572), complete cds.	SC-E	-	-	-	0.427573	0.545811	1.24343	-0.0179199	-1.17337	-0.734068	0.0757706	0.418235	0.23245	0.266678	-0.895298	-0.807937	0.254837	1.01252	-0.943189	-1.08665	-0.557182	0.381457	-0.920105	-0.596416	-0.892504	-0.244762	-0.672886	-0.559409	-0.455975	-1.08483	-1.18849	0.254376	0.562249	0.919648	0.409999	0.344951	0.296909	1.44547	0.876211	1.23216	0.572548	0.264252	0.79345
AK012776	353208	2810021G02Rik	-	Mus musculus 10, 11 days embryo whole body cDNA, RIKEN full-length enriched library, clone:2810021G02 product:similar to KRUPPEL-RELATED ZINC FINGER PROTEIN F80-L [Mus musculus], full insert sequence.	-	-	-	MM-A	0.396238	-0.357601	0.0738597	-0.161191	-0.00495633	0.722713	0.729654	0.632819	0.828389	0.746961	-0.0269984	-0.204146	0.266767	0.304558	-0.0219582	-1.23675	-1.10499	-1.08392	-1.39784	-0.65989	-1.15658	0.913003	1.01973	1.07937	1.27302	0.880379	0.921275	0.491847	0.363052	0.165524	0.163612	0.171091	0.145394	-0.523261	-1.1935	-0.825185	-0.667262	-0.618058	-1.04516
BC055741	16870	Lhx2	LH2A#Lh-2#Lim2#ap#apterous	Mus musculus LIM homeobox protein 2, mRNA (cDNA clone MGC:67038 IMAGE:6413339), complete cds.	-	-	-	MM-A	0.807112	0.299578	0.233707	-1.52236	0.0937615	0.972821	0.667432	-0.715445	0.474606	0.758604	1.3276	1.43466	0.328078	0.24169	0.265493	0.477505	-0.461802	-0.407536	-0.747923	-0.708453	-0.654062	-0.204726	0.0244283	-0.424361	-1.54176	-1.42172	-0.891307	1.3424	0.731776	0.280895	0.0836108	0.365443	0.723581	0.161538	-0.196264	-0.89276	-0.558133	-0.406878	-0.340825
AK036437	17882	Myh2	MHC2A#MyHC-IIa#Myh2a#Myhs-f#Myhs-f1#Myhsf1	Mus musculus adult male bone cDNA, RIKEN full-length enriched library, clone:9830108D13 product:SIMILAR TO MYOSIN, HEAVY POLYPEPTIDE 2, SKELETAL MUSCLE, ADULT homolog [Mus musculus], full insert sequence.	-	TD-B	-	-	-0.764205	-0.207516	-0.366876	1.08959	1.40189	-0.823553	-0.671201	0.339145	0.398617	2.05758	-0.812303	-0.526349	-0.0853607	-0.196504	1.11806	-1.00893	-0.511274	-0.912868	-0.661742	0.466797	0.812764	-0.595068	-0.498838	0.57894	0.680268	-0.811872	0.493494	-0.233957	-0.191796	-0.475635	0.539594	0.428556	-0.579775	-0.790301	-0.48708	0.397144	0.907058	1.05588	-0.552377
BC018341	59083	Fetub	2310011O17Rik#AI255764#D17980#Gugu	Mus musculus fetuin beta, mRNA (cDNA clone MGC:25848 IMAGE:4194184), complete cds.	-	TD-B	-	-	-0.380167	0.728857	-0.33698	1.02457	-0.252682	0.40635	0.437847	0.0745679	0.174431	0.68371	-0.72569	-0.237846	-0.413475	-0.63488	-0.601277	0.03748	0.870788	-0.230577	-0.250407	-1.93592	0.0466239	0.0237881	1.1356	-1.20495	-0.863888	0.330586	-0.267958	-0.911163	-0.471291	0.77086	-0.018764	-1.25228	0.302112	-0.701306	0.897087	1.4137	0.583079	0.219939	1.52953
BC046991	17395	Mmp9	AW743869#B/MMP9#Clg4b#MMP-9#pro-MMP-9	Mus musculus matrix metallopeptidase 9, mRNA (cDNA clone MGC:54599 IMAGE:6309245), complete cds.	-	TD-B	-	-	0.212289	-0.166775	0.862573	0.107012	-0.921617	0.34402	-1.18336	-0.373929	0.547428	-1.6293	-1.19194	-1.42693	0.586497	-0.371021	-0.882744	0.994429	0.848007	1.46052	0.383165	0.712476	-0.122821	0.634788	0.456142	-0.499744	-0.324075	0.719528	0.636492	-0.528161	-1.28576	0.755782	0.238953	0.396646	-0.224777	-0.545964	0.526588	0.5423	0.344226	-0.801219	0.170278
XM_001478451	664819	Gm7355	-	PREDICTED: Mus musculus hypothetical LOC664819 (LOC664819), mRNA.	-	-	-	MM-A	-0.496119	0.329873	-0.0114864	0.130909	-0.231979	-0.746162	-1.70088	-1.23099	-0.894668	-1.37993	-0.0539768	-0.575355	0.0430887	0.00387991	-1.02861	-0.664597	0.0173115	0.329015	1.11535	0.465262	0.176375	0.80229	0.881016	1.02237	1.26723	1.09237	1.36627	0.476112	0.576107	0.385432	0.388975	0.234992	0.421877	-0.42582	-0.380512	0.346605	-0.740687	-0.98109	-0.329857
BC094009	16691	Krt8	AA960620#AL022697#AU019895#Card2#EndoA#K8#Krt-2.8#Krt2-8#MGC118110	Mus musculus keratin 8, mRNA (cDNA clone MGC:103331 IMAGE:4987971), complete cds.	-	-	-	-	-0.041666	0.913089	0.684548	-0.480424	0.208414	1.00044	1.3257	-0.18019	0.470334	0.824074	1.35834	2.04832	1.10799	0.437315	0.520459	0.577643	-0.665423	-0.658888	-0.454126	-0.059624	-0.721976	-0.475926	-0.348021	0.0981694	-0.879937	-1.31169	-0.59476	-0.465808	-0.691881	-0.456405	-0.0365352	-0.537754	0.649971	-0.344157	-0.662615	-0.880572	-0.674432	-0.481214	-0.120782
BC064787	574437	Xlr3b	EG574437#MGC102490#MGC76689#Xlr3	Mus musculus X-linked lymphocyte-regulated 3B, mRNA (cDNA clone MGC:76689 IMAGE:30046437), complete cds.	-	TD-B	-	-	0.86995	-0.372231	0.579158	0.0604048	0.0795298	0.986752	0.817056	0.494545	0.761763	-0.100622	0.413646	0.0718535	0.837717	0.935709	0.367083	-0.264471	0.178773	0.604262	-1.5197	1.01124	-0.139587	0.0367676	-1.3477	-0.744884	-1.38646	-0.683396	-0.319883	0.650107	0.547939	-0.877046	-0.557254	1.33024	0.616697	-0.0570071	-0.507791	-0.618037	-0.432925	-1.11714	-1.20507
BC067039	11517	Adcyap1r1	2900024I10Rik#AI846590#PAC1#PAC1R#PACAP1-R	Mus musculus adenylate cyclase activating polypeptide 1 receptor 1, mRNA (cDNA clone MGC:85983 IMAGE:6852762), complete cds.	-	TD-B	-	-	-0.459612	-0.416041	0.855344	1.08443	1.4764	-1.19014	-0.316113	0.445347	0.304929	1.02751	-1.03269	-0.843106	0.131493	0.580986	0.794871	-0.708741	-1.33677	-0.37678	-0.4391	0.582971	0.535138	-0.314416	-0.713817	-0.346966	0.657656	-0.0759986	0.896642	-1.92454	-0.163641	0.208016	-0.287974	0.560054	0.111569	-0.746559	-0.309935	-0.0521782	0.633674	1.04455	0.123532
BC017616	100689	Spon2	2310045I24Rik#AI504350#M-spondin#Mindin#Mspondin	Mus musculus spondin 2, extracellular matrix protein, mRNA (cDNA clone MGC:27697 IMAGE:4923292), complete cds.	-	TD-B	-	-	0.859282	-0.488555	-0.635858	-0.846224	-1.44044	0.404895	0.134207	-0.194843	-0.705163	-0.550972	0.819547	-0.130861	-0.994064	-0.433288	-0.457362	-0.115045	-0.150414	-0.0502862	-0.519736	-1.01975	-1.31352	1.31209	0.484562	0.534703	0.221822	-0.194494	-0.798251	1.58736	1.34418	0.246186	0.919268	-0.0445452	0.151589	1.57255	0.496875	-0.00617787	0.178189	0.303317	-0.480759
BC014283	14711	Gnmt	-	Mus musculus glycine N-methyltransferase, mRNA (cDNA clone MGC:13738 IMAGE:4210236), complete cds.	-	-	-	MM-A	0.615131	0.316968	-0.162143	-0.860046	-0.24806	1.21537	0.917963	0.438458	0.572691	0.771169	0.834679	1.05365	0.296721	0.0218789	0.0318583	1.7572	0.138832	-0.29723	-0.966236	-0.678501	-0.271309	-0.282027	-0.353858	-0.483033	-1.20109	-1.32097	-1.35532	1.24421	1.34703	-0.685781	-0.344887	-0.000466201	-0.17372	0.000829906	-0.270756	-0.593688	-0.317878	-0.286054	-0.421588
AK083464	30953	Schip1	Nf2ip#SCHIP-1#Schip-1a#Schip-1b	Mus musculus 9 days embryo whole body cDNA, RIKEN full-length enriched library, clone:D030021M14 product:schwannomin interacting protein 1, full insert sequence.	-	TD-B	-	-	-0.500257	-0.193699	-0.165467	0.369074	0.910522	-0.791293	-0.191308	0.392367	1.47671	1.00275	-0.529246	-0.238084	-0.0474287	-0.13542	0.621802	-0.820882	-0.865378	-1.11288	-0.94916	1.34707	0.659003	-0.938778	0.350989	0.871456	0.608193	-1.08941	0.960445	-0.697098	-0.468767	0.206692	0.447988	-0.0413934	-0.839964	-1.08683	-0.401778	0.105458	1.22391	0.888606	-0.338515
NR_002869	432986	Gm5477	EG432986#Kb16p	Mus musculus predicted gene, EG432986 (EG432986) on chromosome 15.	-	TD-B	-	-	-0.317321	0.614743	-0.117208	0.937415	-0.455583	-0.268126	-0.958833	0.00650111	0.670509	-0.359805	-1.03172	0.0254936	0.252997	-0.319273	-0.365164	-0.295079	1.97846	0.582192	-0.460425	-0.426771	0.404129	-0.560388	0.890089	-0.0522864	-0.894874	0.551071	-0.624607	-1.29577	-0.58096	0.664529	0.0325592	0.0861549	0.15297	-1.55092	1.02168	1.62473	-0.211751	-0.237725	0.888369
BC047280	17130	Smad6	Madh6	Mus musculus MAD homolog 6 (Drosophila), mRNA (cDNA clone MGC:54743 IMAGE:6477199), complete cds.	-	TD-B	-	-	0.381778	0.539774	-0.0861589	-1.09541	-0.182197	0.969899	1.41632	-0.213719	-0.539909	0.758858	1.00476	1.62719	-0.130809	0.42075	0.109445	1.3526	-0.590051	-1.21713	-0.764349	-1.12512	0.0516436	-0.314023	-0.290828	0.216179	-1.60107	-0.657533	-1.13041	-0.164548	0.885124	0.27592	-0.238477	0.126189	0.417881	0.54552	0.410701	-0.538766	-0.136992	-0.184893	-0.30814
AK138832	20528	Slc2a4	Glut-4#Glut4	Mus musculus 0 day neonate thymus cDNA, RIKEN full-length enriched library, clone:A430088G08 product:solute carrier family 2 (facilitated glucose transporter), member 4, full insert sequence.	-	-	-	-	-0.57766	-0.308341	-0.350893	0.511835	1.22872	-0.650325	-0.514342	0.23327	1.02213	1.10971	-0.246871	0.118863	-0.144334	-0.51752	0.552423	-0.232245	-0.663169	-0.954149	-0.894071	1.92431	1.24289	-0.253626	0.18849	0.645232	0.116389	-1.33061	0.288983	-0.593989	-0.361086	0.211424	0.276628	-0.587062	-1.19709	-0.642794	-0.319438	0.0115676	1.19609	0.988696	-0.528027
AK085956	75761	Apol7a	9130022K13Rik#Apol3	Mus musculus 16 days neonate heart cDNA, RIKEN full-length enriched library, clone:D830033E19 product:weakly similar to APOLIPOPROTEIN L3 (APOLIPOPROTEIN L-III) (APOL-III) (TNF-INDUCIBLE PROTEIN CG12-1) (CG12_1) [Homo sapiens], full insert sequence.	-	TD-B	-	-	-0.569992	-0.35806	0.219201	0.153241	-0.740312	-0.482861	-0.0521823	0.117893	-0.278673	-1.13181	1.28049	-0.0106117	1.02118	2.03192	1.03635	-1.44508	0.0774613	0.230896	-0.709309	-0.275986	-0.125706	0.925151	-0.224881	-0.0699436	0.962587	0.742912	0.10545	-1.43031	-1.23628	-0.556125	0.209161	0.0224472	0.389825	0.200853	-0.493762	-0.56593	0.340339	0.901779	-0.21133
XM_001472149	100039054	Mup12	Gm2024	PREDICTED: Mus musculus similar to major urinary protein 1 (LOC100039054), mRNA.	-	TD-B	-	-	0.208169	0.0729689	1.01158	0.454557	0.193688	-1.54051	0.211018	0.860761	0.147944	0.463208	-1.49223	0.261483	-0.751718	-0.706504	0.281899	0.737471	1.18503	0.424271	-0.698017	-0.180813	0.912348	0.0311104	-0.0748798	0.347829	0.746005	-1.35403	-0.864626	-1.37618	-0.391957	0.0710439	-0.780689	-1.13311	-0.167388	-0.244126	1.01455	0.223937	0.859182	0.327472	0.709268
BC048602	100126269	BC048602	-	Mus musculus, clone IMAGE:6741154, mRNA.	-	TD-B	-	-	0.910744	-0.45988	-0.117948	-0.647125	-0.586433	-0.378221	-0.278147	-0.369728	-0.489	0.341803	0.544295	0.18841	0.920762	0.647773	0.903642	-0.569589	-0.76439	0.452421	0.328642	-0.0610493	-0.903474	0.56171	-0.453134	0.960864	1.62497	1.36769	0.916308	-0.405868	-0.933265	-1.42493	-0.0192195	0.453032	-0.939041	0.732891	-0.967919	-0.454444	0.100033	0.483516	-1.2167
EF662062	79459	Aldoart2	4933425L11Rik#Aldo1-ps1#Aldoa-ps1	Mus musculus aldolase A retroprotein 2 (Aldoart2) mRNA, complete cds.	-	TD-B	-	-	-0.977075	-0.0748311	-0.280895	0.124672	0.516301	-0.962477	-0.830059	-0.0639862	0.651834	0.393765	-0.744269	-0.58758	-0.737886	-0.494423	-0.745586	-0.435425	-0.384843	-0.677046	-0.882782	1.97464	1.24058	-0.339573	0.194337	1.24417	0.226081	-0.0620523	1.19982	-0.903858	-0.211748	0.602896	0.47854	0.14589	-0.855838	-0.480669	0.266185	0.398966	1.37605	0.858492	-0.160323
BC012221	17840	Mup1	Ltn-1#Lvtn-1#Mup-1#Mup-a#Mup10#Mup7#Up-1	Mus musculus major urinary protein 1, mRNA (cDNA clone MGC:18536 IMAGE:4195753), complete cds.	-	TD-B	-	-	0.311412	0.0632261	1.01719	0.388901	0.179255	-1.72583	0.161936	0.770539	0.0412553	0.443986	-1.37995	0.250944	-0.782825	-0.754548	0.163489	0.863722	1.21703	0.442719	-0.908004	-0.307035	0.94515	0.101301	-0.0544808	0.385236	0.819921	-1.30017	-0.785423	-1.27597	-0.346987	0.0836751	-0.75421	-0.970413	-0.134202	-0.228003	1.01207	0.321828	0.823144	0.264733	0.635391
BC021764	18604	Pdk2	-	Mus musculus pyruvate dehydrogenase kinase, isoenzyme 2, mRNA (cDNA clone MGC:25519 IMAGE:3488813), complete cds.	-	-	-	-	-0.311667	-0.0370243	0.040754	0.883938	1.15305	-0.781767	-0.707431	0.34334	0.863882	0.91876	-0.647523	-0.019721	-0.0994113	-0.170499	0.475928	-0.765204	-0.906588	-0.890323	-1.61037	1.5791	1.19438	-0.472602	0.335982	0.584457	0.17774	-1.54419	0.524076	-0.531571	0.0172671	0.277928	0.0324315	-0.163338	-0.605525	-0.620683	-0.0356258	0.0757155	0.997582	1.01102	-0.566259
XM_001476012	669389	Gm9456	-	PREDICTED: Mus musculus hypothetical LOC669389 (LOC669389), mRNA.	-	-	-	-	0.734117	0.563883	-0.297872	-0.671701	-0.404665	1.00883	1.7117	0.198723	0.417113	0.184129	1.01356	1.85254	0.969671	0.858167	0.0208862	1.01948	0.537698	-0.265423	-1.19336	-0.856885	0.0182528	-0.549085	0.317044	0.372216	-1.0161	-0.367946	-1.0605	0.304031	-0.516228	-0.522637	-0.342852	-0.501948	-0.587172	-0.770886	-0.488726	-0.363673	-0.609246	-0.504816	-0.210303
XM_001472096	100039017	Gm2007	-	PREDICTED: Mus musculus similar to novel KRAB box and zinc finger, C2H2 type domain containing protein (LOC100039017), mRNA.	-	-	-	MM-A	0.0136195	0.084611	-0.094574	0.675421	0.113404	0.896364	1.04609	0.908055	0.714473	0.507954	-0.0634317	0.0464328	0.205787	0.299138	0.0372603	0.36843	-0.638265	-0.782623	-0.624269	-0.182629	-0.851736	0.975302	0.670564	1.10166	1.15346	0.800205	1.10917	-0.2696	-0.213104	-0.2887	-0.0195171	-0.256228	-0.316477	-1.26018	-1.24209	-1.08629	-0.912738	-1.26182	-1.36313
BC107255	22445	Xlr3a	MGC102490#MGC130195#MGC130233#MGC156362#MGC156363#Xlr3	Mus musculus X-linked lymphocyte-regulated 3A, mRNA (cDNA clone MGC:130195 IMAGE:40052405), complete cds.	-	-	-	-	0.923125	0.0339862	0.463305	0.185215	0.0411244	0.8933	0.8577	0.683208	0.781759	-0.125658	0.58892	0.0229825	0.756498	0.879468	0.311636	-0.357385	0.0955864	0.424559	-1.44281	1.09957	-0.214098	-0.0445593	-1.45066	-0.962404	-1.01505	-0.795028	-0.439816	0.762223	0.497268	-0.731916	-0.45457	1.27469	0.501062	-0.123249	-0.589362	-0.439831	-0.509555	-1.06982	-1.31142
BC050245	74488	Lrrc15	5430427N11Rik#LIB	Mus musculus leucine rich repeat containing 15, mRNA (cDNA clone MGC:56912 IMAGE:6312567), complete cds.	-	-	-	-	-0.367176	0.417279	0.365097	-1.01363	-0.265341	0.977495	0.872686	-0.0513524	0.587016	0.681188	1.07018	1.43034	0.822016	0.783822	-0.0555568	1.50347	0.173142	0.147362	-0.373474	-0.091389	-0.206104	-0.205203	-0.713446	0.197908	-1.68081	-2.07258	-0.269029	0.102576	0.247514	0.27692	-0.196036	-0.232959	0.235961	-0.722632	0.00524145	-0.549847	-0.373784	-0.822109	-0.634756
BC034361	23962	Oasl2	M1204#Mmu-OASL#Oasl	Mus musculus 2'-5' oligoadenylate synthetase-like 2, mRNA (cDNA clone MGC:6269 IMAGE:2646375), complete cds.	-	-	-	-	1.03708	0.0381749	0.191784	0.693967	-0.269698	-0.636438	1.85246	0.200583	-0.119373	-0.562339	-0.409317	0.355602	1.79866	0.95897	-0.0439554	-0.320313	-0.147352	-0.334898	0.805127	-0.497948	-1.03864	-0.101622	-0.141898	-0.642871	-0.800499	-0.379445	-0.0360141	-0.39918	0.490836	0.595205	-0.423335	-0.699698	-1.29623	0.244935	-0.0674549	-0.459358	-0.623706	-0.606373	1.79458
BC046315	26358	Aldh1a7	AI987940#Ahd2-like#Aldh-pb#Aldh1a4#Aldhpb	Mus musculus aldehyde dehydrogenase family 1, subfamily A7, mRNA (cDNA clone MGC:54619 IMAGE:6314273), complete cds.	-	TD-B	-	-	0.949278	-0.268577	-0.239763	-0.95093	-0.641725	1.44624	0.835369	0.449049	-0.564558	0.966685	0.569554	0.61263	-0.199327	-0.836911	-0.384749	1.67361	0.990001	-0.503348	-1.6631	0.654662	0.169784	0.690719	0.255437	-0.202959	-0.320077	-0.341038	-0.464138	0.725627	0.0162937	-0.811738	-1.28899	-0.484663	-0.943062	0.685908	-0.0297009	-0.404659	-0.0929871	0.0955519	-0.149402
AK051172	11739	Slc25a4	AU019225#Ant1	Mus musculus 12 days embryo spinal ganglion cDNA, RIKEN full-length enriched library, clone:D130011A21 product:solute carrier family 25 (mitochondrial carrier	-	TD-B	-	-	-0.757878	-0.0705069	-0.302987	0.706218	1.03925	-0.905654	-0.49106	0.374969	0.968739	0.879337	-0.501913	-0.454135	-0.17562	-0.339348	0.351857	-0.620861	-0.84689	-0.859395	-0.940168	1.39382	0.904237	-0.862619	0.0868396	0.885445	0.589261	-1.21592	1.03794	-0.50508	-0.197707	0.186231	0.505014	-0.0999345	-0.723141	-0.820762	-0.233374	0.0985396	1.4844	0.952898	-0.520053
BC056163	545490	6230416C02Rik	-	Mus musculus RIKEN cDNA 6230416C02 gene, mRNA (cDNA clone IMAGE:5689095).	-	-	-	MM-A	0.231073	0.0613848	0.128759	0.264178	0.204231	0.849905	0.935036	0.894891	0.907258	0.922688	-0.0507057	-0.0643883	0.209445	0.331433	-0.0298139	-0.533026	-1.03481	-1.10058	-0.946148	-0.408787	-0.918128	0.858496	0.567767	1.03047	1.31937	0.828052	0.972885	0.00352847	0.0105706	-0.0744458	0.0957599	-0.0715629	-0.249142	-1.03776	-1.31847	-0.89808	-0.801655	-0.89143	-1.19825
BC057170	236573	BC057170	E430029F06#Gbp9	Mus musculus cDNA sequence BC057170, mRNA (cDNA clone MGC:68037 IMAGE:4978410), complete cds.	-	-	-	MM-A	0.498838	-0.0949774	0.263057	0.553626	-0.315321	-0.910087	-0.392727	-0.754526	-0.80405	-0.956425	1.00819	0.172217	1.72475	0.518018	0.528382	-0.287457	-0.238921	-0.103932	-0.436997	-0.376758	-0.517255	1.01647	0.477747	0.493454	0.362719	0.435026	0.451368	0.847976	0.872816	0.865149	0.406369	0.482817	0.268287	-0.52775	-1.47418	-1.10574	-1.22029	-1.31591	-0.413982
BC003343	17329	Cxcl9	BB139920#CMK#Mig#Scyb9#crg-10	Mus musculus chemokine (C-X-C motif) ligand 9, mRNA (cDNA clone MGC:6179 IMAGE:3257716), complete cds.	-	-	-	-	0.0806573	-1.24114	0.48812	1.86018	-0.281282	0.52832	-0.416096	0.65015	0.158089	0.657731	0.918947	-0.496791	2.37111	0.486353	-0.505541	0.0922299	-0.340068	-0.0812605	-0.291714	-1.16741	-0.299421	0.619537	-0.524484	-0.614864	-0.58536	0.726626	-0.368302	-0.191356	-1.13107	-0.30221	-0.304591	-0.430292	-0.409956	0.602779	-0.602382	-0.627858	0.339158	0.402032	0.231436
AK137568	328829	9830107B12Rik	Trem5	Mus musculus adult male bone cDNA, RIKEN full-length enriched library, clone:9830142N24 product:weakly similar to Weakly similar to TREM-1 [Mus musculus], full insert sequence.	-	TD-B	-	-	0.430811	0.841128	1.46302	0.782327	-0.723202	0.639431	1.72871	1.52649	0.645245	-0.338096	-0.0479698	-0.416375	0.622109	0.902596	-0.455296	-0.364318	0.116704	-0.4565	-0.106094	-0.712291	-0.990548	0.223407	0.0421393	0.425264	0.2746	-0.253399	-0.552806	-0.251323	-0.375844	-1.40472	-1.24787	-1.29278	-0.753959	0.192982	-0.0754435	0.363656	-0.0607301	0.0239924	-0.36505
XM_135479	236069	Gm13238	OTTMUSG00000011065	PREDICTED: Mus musculus similar to Cdv3 protein (LOC236069), mRNA.	-	-	-	MM-A	-0.989989	-0.51703	-0.0511741	-0.0595318	-0.627279	-0.682647	-0.931709	-0.367256	-0.202549	-0.282153	-0.342787	-0.125645	0.0640342	-0.0931425	-0.548042	0.70257	0.901392	1.34252	2.50852	1.33933	1.08777	-0.391616	-0.824489	-0.391672	0.845257	0.25184	0.195971	0.0204112	-0.897565	0.376635	-0.394105	-0.239646	-0.059399	-0.0323303	-0.318126	0.933703	-0.474461	-0.765014	0.0394038
BC019965	17842	Mup3	MGC117854#MUP15#MUPIII#Mup-3#Mup25	Mus musculus major urinary protein 3, mRNA (cDNA clone MGC:28540 IMAGE:4194688), complete cds.	-	-	-	-	0.449216	0.0828239	1.01046	0.273006	0.189099	-1.82918	0.136432	0.733558	-0.134788	0.312549	-1.34241	-0.0523952	-0.673462	-0.891313	0.177367	0.875284	1.06003	0.367178	-1.27351	-0.176129	0.877621	0.161691	0.0439797	0.554331	0.733558	-0.999708	-0.603477	-1.26994	-0.249362	-0.00589317	-0.57488	-1.09128	-0.0179615	-0.0893063	1.04153	0.204236	0.669729	0.534596	0.786734
BC152778	626834	Klk13	Egfbp-2#mGk-13	Synthetic construct Mus musculus clone IMAGE:100015957, MGC:184395 kallikrein related-peptidase 13 (Klk13) mRNA, encodes complete protein.	-	TD-B	-	-	-0.547745	0.275073	0.186206	0.597549	0.349634	0.672495	-0.260085	-0.335053	-0.112774	-0.718034	-0.701348	-1.50467	-0.189551	-0.198845	-0.382597	-0.593984	1.52989	1.46971	-0.362631	-0.689601	0.233557	-0.708582	0.513639	-0.859165	-0.143588	0.649744	-0.2421	-0.926323	-0.294398	1.11698	1.2725	0.130907	0.135078	-0.986096	-0.152371	1.1643	0.150673	-0.751031	1.21263
BC024872	67775	Rtp4	5830458K16Rik#Ifrg28	Mus musculus receptor transporter protein 4, mRNA (cDNA clone MGC:28210 IMAGE:3990099), complete cds.	-	-	-	-	0.970998	0.314216	0.0720668	0.343497	-0.105473	-0.354581	2.23311	0.40534	0.145921	0.0730462	0.435494	0.488742	1.3524	0.734715	-0.382947	-0.676917	-0.353271	-0.188522	0.0809216	-0.657653	-1.0128	0.463074	-0.0566478	-0.359637	-0.659572	-0.185349	-0.964451	0.250819	0.648406	-0.0365833	-0.60987	-0.684126	-1.31626	0.48483	-0.543036	-0.676372	-0.789537	-0.504853	1.62086
XM_001472839	100039410	Gm2217	-	PREDICTED: Mus musculus similar to Ubtf protein (LOC100039410), mRNA.	-	-	-	MM-A	-0.740906	0.217692	-0.260932	-0.0280645	-0.163042	-0.672084	-1.65309	-0.970724	-0.843095	-1.25389	-0.255577	-0.228314	0.20543	0.120554	-0.820724	-0.569733	0.237839	0.397951	1.49073	0.866455	-0.231648	0.65218	0.541059	0.893015	1.21196	1.08659	1.28168	0.149898	0.483009	0.444749	0.608325	0.156307	0.254105	-0.448274	-0.348599	0.533283	-0.946925	-0.904001	-0.493187
BC100311	14943	Gzmf	CCP4#Ctla-7#Ctla7#MCSP-3	Mus musculus granzyme F, mRNA (cDNA clone MGC:117524 IMAGE:30523018), complete cds.	-	-	-	-	-0.387888	0.359097	-0.320326	0.635004	1.80548	-0.207411	-0.925991	-1.05603	-0.0200029	-0.971381	-0.442226	-1.26399	-0.252284	0.441986	-0.257736	0.029058	-0.870452	0.240471	1.51044	1.27363	-0.136076	-1.35807	-0.535346	0.632237	-1.1604	0.687582	0.433486	0.425788	-0.200418	-0.166859	0.0417557	1.31012	0.100988	0.312834	0.420957	0.259096	-0.199164	-0.136014	-0.0519529
BC058190	12578	Cdkn2a	ARF-INK4a#Arf#INK4a-ARF#Ink4a/Arf#MTS1#Pctr1#p16#p16(INK4a)#p16INK4a#p19<ARF>#p19ARF	Mus musculus cyclin-dependent kinase inhibitor 2A, mRNA (cDNA clone MGC:68189 IMAGE:5342027), complete cds.	-	TD-B	-	-	-0.448458	-0.320911	0.402023	-0.637171	0.517993	-0.124536	0.209635	-0.438838	-0.428686	-0.614098	-0.103322	-0.482041	-0.227023	-0.216884	-0.00264643	1.37129	-0.296204	-0.496049	-0.587131	-0.436829	-0.0724143	-0.372223	0.182068	-0.428489	-0.60427	-1.06273	-0.952719	0.176635	0.143488	0.682122	0.317882	1.38206	0.100761	0.064378	-0.511465	1.00215	3.01669	0.0971406	0.198819
BC058222	13108	Cyp2g1	-	Mus musculus cytochrome P450, family 2, subfamily g, polypeptide 1, mRNA (cDNA clone MGC:65254 IMAGE:6306453), complete cds.	-	-	-	MM-A	-0.406518	-0.417389	-0.215236	-0.358958	-0.0335291	1.0441	0.578863	1.15302	1.01012	1.21394	-0.389756	-0.856657	-0.420373	-0.15391	0.0379318	-1.53468	-1.46529	-1.23361	-0.546269	-0.962599	-0.812701	-0.911509	0.0213408	-0.171197	0.26286	0.474659	0.697365	-0.125584	0.432541	-0.589978	-0.0138477	0.414207	0.388789	0.0118884	0.495618	0.531988	0.909083	0.635305	1.30595
AK076406	17364	Trpm1	4732499L03Rik#AI606771#Ltrpc1#Mlsn1#melastatin	Mus musculus 10 days neonate skin cDNA, RIKEN full-length enriched library, clone:4732499L03 product:MELASTATIN 1 homolog Homo sapiens], full insert sequence.	-	-	-	MM-A	-0.304062	-0.29806	-0.320783	-1.03196	-0.6878	0.429828	0.825275	-0.942655	-0.856296	-0.0881258	0.970419	1.04839	-0.363493	0.595282	-0.296718	1.82554	0.977587	-0.395966	-0.539924	-1.0556	0.776874	-0.399235	0.369946	-0.0224258	-0.446243	-0.542401	-0.233321	1.09905	1.40386	0.415338	0.272544	0.32925	0.877681	-0.193981	-0.69109	-0.572584	-0.643897	-0.426417	-0.863842
BC110462	72373	Psca	2210408B04Rik#MGC123434	Mus musculus prostate stem cell antigen, mRNA (cDNA clone MGC:123434 IMAGE:40039785), complete cds.	-	TD-B	-	-	0.271661	-0.318179	-0.357722	-0.729569	-0.202628	-0.00584299	-0.548476	0.556224	1.1603	0.923172	-0.930293	-0.543611	0.441757	-0.655968	-0.329554	-0.330393	0.648763	0.790836	0.0420721	-0.330785	1.90777	-0.317917	-0.226955	-0.97924	-0.943828	-1.13336	-1.49761	-0.564676	0.408545	0.520901	0.442616	0.80258	0.200693	-0.783483	0.681202	0.8812	0.647919	-0.396168	0.798038
AK150274	13040	Ctss	-	Mus musculus bone marrow macrophage cDNA, RIKEN full-length enriched library, clone:I830001D23 product:cathepsin S, full insert sequence.	SC-E	-	-	-	0.128974	0.952491	1.15231	0.497815	-0.843	-0.633881	-0.137773	0.687352	0.285103	0.095218	-1.41954	-1.15331	-0.0153274	1.01093	-1.05705	-0.822948	-0.260749	0.602073	-0.27915	-0.575908	-0.473576	-0.149744	-0.862144	-0.574554	-0.80053	-0.965807	-1.06737	-0.0218327	0.230362	0.729317	0.151175	0.174656	0.399518	0.899687	0.844872	1.33105	0.509441	0.500795	0.931053
NM_001085522	433791	Gm13251	OTTMUSG00000011097	Mus musculus novel KRAB box containing protein (LOC433791), mRNA.	-	-	-	MM-A	-0.311894	-0.449195	0.102559	-0.0249281	-0.160247	-0.452542	-0.619794	-0.479859	-0.623186	-0.356157	-0.321576	-0.294856	-0.0225214	0.0387571	-0.377858	1.81739	1.73636	1.83371	1.18432	1.64046	1.56902	-0.370408	-0.791285	-0.284381	-0.0393305	-0.54198	-0.505637	-0.0289986	-0.357851	-0.277664	-0.203199	0.0936499	-0.224164	-0.230255	-0.237471	-0.243998	-0.314532	-0.262923	-0.607539
AK005653	75654	1700003O08Rik	-	Mus musculus adult male testis cDNA, RIKEN full-length enriched library, clone:1700003O08 product:unclassifiable, full insert sequence.	-	TD-B	-	-	-1.0034	-0.702494	-0.456565	0.846207	1.30862	-0.689154	-0.31421	0.325252	1.24167	0.733891	-0.456323	-0.185732	0.0519686	0.0449083	0.475425	-0.549974	-0.593146	-1.00128	-0.349228	1.6992	0.702149	-0.218779	-0.352838	0.708087	0.546447	-0.652501	1.23281	-0.550677	-1.44076	-0.146785	0.197226	-0.472822	-0.587289	-0.52344	-0.418999	0.383496	0.729707	0.891805	-0.452478
BC013494	72054	Cyp4f18	1810054N16Rik#Cypf18	Mus musculus cytochrome P450, family 4, subfamily f, polypeptide 18, mRNA (cDNA clone MGC:19144 IMAGE:4218398), complete cds.	SC-E	TD-B	-	-	1.10999	1.77069	0.838018	0.290984	-0.243848	-0.509726	0.0937326	0.496814	-0.643582	-0.520871	-0.274152	-0.283164	0.458504	1.50163	-0.643258	-0.276482	-0.271114	0.993222	-0.137215	-0.679896	-0.398641	0.861979	-0.291367	-1.24722	-0.760089	-0.362583	-0.541118	-0.492591	-1.11394	0.642261	-0.508389	-0.963482	0.363063	0.655939	0.227732	1.25288	-0.648349	-0.215942	0.469585
AK034197	233246	Ano5	9330162L24#Gdd1#Tmem16e	Mus musculus adult male diencephalon cDNA, RIKEN full-length enriched library, clone:9330162L24 product:hypothetical protein, full insert sequence.	-	-	-	-	-0.864015	-0.611976	-0.423161	1.14121	1.00562	-0.754673	-0.286381	0.650186	0.982574	0.520478	-0.40829	-0.159925	0.0392629	-0.345999	0.429195	-0.189932	-0.538931	-0.984715	-0.554305	2.0915	0.238245	-0.542258	0.0464613	0.950966	0.452244	-0.67668	1.32988	-0.787697	-0.541658	0.198238	0.14348	-0.579648	-0.603713	-0.882278	-0.361099	-0.146613	1.02968	0.606251	-0.611513
AK166493	18132	Notch4	Int-3#Int3	Mus musculus mammary gland RCB-0527 Jyg-MC(B) cDNA, RIKEN full-length enriched library, clone:G930031J09 product:Warning: possibly chimeric clone, full insert sequence.	-	-	-	MM-A	-1.1962	-0.921083	-0.561162	-0.295711	0.422859	0.00995791	-0.287853	-0.240486	-0.588528	-0.277761	-0.617733	-1.04359	0.22295	0.0461142	-0.111877	0.812552	0.849686	1.50565	1.47899	2.0908	1.50291	-0.525823	-0.30144	-0.598423	-0.104262	0.230808	-0.100331	-0.256198	-0.0312417	0.13309	0.0949689	0.492057	0.540437	-0.0639	-0.425637	-0.513598	-0.515609	0.0691863	-0.924575
AF469169	11829	Aqp4	WCH4	Mus musculus aquaporin-4 M23X isoform (Aqp4) mRNA, complete cds.	-	TD-B	-	-	-0.585785	0.0968949	-0.488791	0.747617	1.15461	-0.659939	-0.859717	-0.0332977	0.132805	0.188364	-0.643168	-0.151773	-0.320912	-0.398405	0.162518	-0.4608	-0.543653	-0.702152	-0.43808	2.21125	0.86777	-0.509421	0.638923	0.827334	0.317014	-0.861316	1.07383	-0.956706	-0.2798	0.0223209	0.187189	0.0486358	-0.678237	-0.884432	-0.141888	0.327135	0.960293	1.38146	-0.747689
BC052917	14283	Fosl1	AW538199#Fra1#fra-1	Mus musculus fos-like antigen 1, mRNA (cDNA clone MGC:60604 IMAGE:30063479), complete cds.	-	TD-B	-	-	0.678669	-0.0195257	-0.368043	-0.158394	-0.4032	-0.588346	-0.488528	0.0443304	0.0383383	-0.394079	-0.303221	-0.0496215	-0.6094	-0.20334	-0.0553694	-0.387799	0.375884	0.065545	3.2064	0.480535	0.442202	-0.305622	0.977397	-0.606926	-0.364775	0.38822	-0.110873	-1.05926	-0.906137	-0.485311	0.59438	0.601453	-0.639894	-0.508495	0.131962	-0.062402	0.226361	-0.501876	1.32877
BC116939	66175	Mustn1	1110028G01Rik#MGC151316#MGC151318#Mustang	Mus musculus musculoskeletal, embryonic nuclear protein 1, mRNA (cDNA clone MGC:151316 IMAGE:40126258), complete cds.	-	TD-B	-	-	-0.751593	-0.222051	-0.263924	0.243496	0.879014	-0.795046	-0.0448323	0.240601	1.03677	1.14129	-1.13083	-0.589801	-0.566656	-0.163064	1.44447	-0.68364	-0.578411	-0.674112	-0.399383	0.567295	1.27063	-0.579866	-0.415959	1.00265	0.69638	-0.706861	0.270856	-0.914511	-0.498484	-0.0803046	1.37326	0.492903	-0.608818	-0.624333	-0.330666	-0.174969	0.716511	0.936262	-0.514293
BC156192	12813	Col10a1	Col10a-1	Synthetic construct Mus musculus clone IMAGE:100061538, MGC:190240 collagen, type X, alpha 1 (Col10a1) mRNA, encodes complete protein.	-	-	-	-	0.9297	0.173343	0.600113	-0.474652	0.0383257	-0.475384	-0.420034	0.318086	0.357641	0.146489	-0.357303	1.3164	0.0245694	-0.199807	-0.209679	-0.000211348	-0.553734	-0.358765	2.59623	2.45756	-0.313991	-0.295244	-0.548905	-0.0944101	-0.55435	-0.0287934	-0.750091	-0.082804	-0.207842	-0.501477	-0.151984	0.377502	-0.519983	-0.464039	-0.295827	-0.42604	-0.191992	-0.355425	-0.503194
XM_983385	666367	Dppa5b	Dppa5c	PREDICTED: Mus musculus similar to developmental pluripotency associated 5 (LOC666367), mRNA.	-	-	-	MM-A	0.528027	0.00149528	0.336707	0.0267288	0.572066	-0.181738	-0.50289	-0.559377	-0.795189	-0.930573	-0.139628	-0.169922	-0.231053	0.15892	0.21788	0.387119	0.53518	1.3747	0.707467	1.62299	0.550485	0.410908	1.30483	0.409011	0.981738	1.12219	0.475565	-0.68469	-0.795512	-1.51602	-0.793907	-1.06929	-0.566722	-0.370033	-0.767796	-0.319743	-0.384667	-0.225598	-0.719649
BC037993	276829	Smtnl2	D130058I21Rik#MGC47155	Mus musculus smoothelin-like 2, mRNA (cDNA clone MGC:47155 IMAGE:5064159), complete cds.	-	TD-B	-	-	-0.36801	-0.439156	-0.716332	0.476789	0.308317	-0.829314	-0.480242	0.0569212	1.10851	0.48608	-0.392246	-0.456633	-0.353014	-0.622815	0.574962	-0.187293	-0.356167	-0.990021	-0.457989	2.32518	0.855917	-0.695835	0.347725	0.841692	0.607558	-0.561311	0.454128	-0.695876	-0.660064	0.238204	0.399568	-0.302299	-1.32252	-0.383821	-0.0273012	0.473332	1.33534	0.749092	-0.341052
XM_001474703	639116	Gm7262	EG639116	PREDICTED: Mus musculus predicted gene, EG639116 (EG639116), mRNA.	-	TD-B	-	-	1.42469	-0.410653	0.0694261	-0.798062	-0.574589	0.838215	1.0092	-9.39323e-05	0.0595661	0.497654	0.966274	0.394427	0.167742	0.139026	0.164091	-0.422441	-0.293169	-0.0619097	-0.589223	0.869737	-0.972798	0.562174	0.52729	0.473914	-0.197057	-1.14794	-0.425459	1.19248	0.291698	-0.270034	-0.0292121	0.952185	0.496105	0.495653	-0.860735	-1.60822	-1.19765	-0.789104	-0.943202
NR_002851	80828	Snord82	Rnu82#U82#Z25	Mus musculus small nucleolar RNA, C/D box 82 (Snord82) on chromosome 1.	-	-	-	MM-A	-0.15566	0.401193	-0.140399	0.811556	0.366626	0.239631	-0.00555432	0.151253	0.0156546	-0.422698	-0.564081	0.324137	0.556141	0.854294	0.547674	1.18997	0.558243	0.381694	1.40095	1.50294	0.432122	-0.551805	-0.299555	0.362535	0.67971	0.266787	0.393712	-1.40658	-0.727472	-0.82913	-0.0727729	-0.0652055	-0.648138	-1.19085	-1.34629	-0.582363	-0.291412	-0.843295	-1.29357
BC050126	245128	AU018091	MGC91100#MGC91107	Mus musculus expressed sequence AU018091, mRNA (cDNA clone MGC:60800 IMAGE:30024412), complete cds.	-	-	-	-	0.0425537	-0.0023471	0.0921487	-1.69207	-0.0349399	0.920491	0.552552	-0.306207	1.21569	0.848631	0.481759	1.63433	0.938072	-0.0849709	0.322576	1.15359	0.206339	-0.0179998	-0.0395571	-0.792111	0.338288	0.110609	-0.123777	0.462199	-1.08239	-1.63925	-0.447979	0.519715	0.0327479	-0.0368682	-0.285571	0.487234	0.174872	-0.689739	-0.410381	-1.02443	-0.494591	-0.816693	-0.51252
BC055280	12140	Fabp7	B-FABP#Blbp#MRG	Mus musculus fatty acid binding protein 7, brain, mRNA (cDNA clone MGC:66923 IMAGE:5710017), complete cds.	-	-	-	MM-A	0.88301	0.616582	0.881336	-0.187215	-1.44007	-0.251829	-0.446432	-0.18468	-0.381037	-1.04068	0.608484	0.0485134	-0.160501	1.27358	-1.34999	0.230448	0.00298521	0.118234	-0.33039	-0.996282	-0.71464	-0.207698	0.22965	-0.161401	-1.18485	-1.03258	-1.06183	0.783611	0.728457	0.840938	0.0918943	0.203112	0.691638	0.509401	0.0769001	1.51634	0.170983	0.0549263	0.571093
BC120910	15968	Ifna5	Ifa5	Mus musculus interferon alpha 5, mRNA (cDNA clone MGC:143599 IMAGE:40091152), complete cds.	-	TD-B	-	-	0.188672	-0.535286	0.0511042	-0.0642296	0.932206	0.0607056	0.58439	0.306761	-1.40191	-0.460006	0.314262	-0.172081	-0.493746	-0.313046	-0.0926067	-1.20618	0.299395	-1.08241	0.919929	-1.41854	-0.659605	0.373895	0.786919	0.497871	1.2903	1.21927	-0.248744	0.255225	-0.685092	-0.551653	-1.18005	0.951262	0.201416	0.503393	0.0633772	0.957071	-0.753253	0.786248	-0.22524
BC012259	17841	Mup2	AA589603#MGC117823#Mup-2#Mup4	Mus musculus major urinary protein 2, mRNA (cDNA clone MGC:18535 IMAGE:4196403), complete cds.	-	TD-B	-	-	0.296778	0.10369	0.905445	0.430857	0.180331	-1.58017	0.218109	0.773969	0.0253089	0.381301	-1.41847	0.225708	-0.854094	-0.70952	0.193898	0.805353	1.12494	0.47263	-0.698908	-0.29909	0.925643	0.0880813	-0.0501947	0.34355	0.817364	-1.32119	-0.777472	-1.29467	-0.368414	0.0981466	-0.756886	-0.927376	-0.200146	-0.202908	0.99467	0.384884	0.854665	0.252103	0.562075
BC051677	12765	Il8rb	CD128#CDw128#CXCR2#Cmkar2#Gpcr16#IL-8Rh#IL-8rb#IL8RA#mIL-8RH	Mus musculus interleukin 8 receptor, beta, mRNA (cDNA clone MGC:60615 IMAGE:30023687), complete cds.	-	TD-B	-	-	0.69441	0.475677	-0.312311	0.458004	0.196584	-0.727342	0.109372	0.283039	-0.151374	-0.490287	-1.58698	-1.57967	-0.943612	-0.290771	-0.532064	-0.860293	0.848294	0.55882	0.742716	0.0841014	0.231029	-0.324054	0.529505	-0.885835	-0.0904459	0.813356	-0.00300315	-0.630559	-1.09646	1.18345	-0.00815287	0.189635	0.0988036	-0.118842	0.535438	1.67162	0.0567106	-0.304707	1.17619
XM_001477106	100042946	Gm14475	ENSMUSG00000073279#OTTMUSG00000016780	PREDICTED: Mus musculus similar to 1700012L04Rik protein (LOC100042946), mRNA.	-	-	-	-	-0.110513	0.342564	-0.367781	-0.786118	0.169733	1.26234	1.56712	0.160243	-0.00651886	1.45722	1.0086	1.3997	0.430585	0.279868	-0.020916	0.625979	-0.553561	-0.235501	-0.859394	-0.736646	-0.0821554	-0.915958	0.330056	-0.0284887	-1.18737	-1.27286	-0.842626	0.980324	-0.483132	-0.744374	-0.525113	-0.162295	0.440635	-0.310468	-0.489215	-0.236201	-0.0943641	0.56586	0.0307429
BC116809	67928	Abca14	1700110B15Rik#4930539G24Rik	Mus musculus ATP-binding cassette, sub-family A (ABC1), member 14, mRNA (cDNA clone IMAGE:40126128), complete cds.	-	-	-	MM-A	0.254952	0.155272	-0.339302	-0.945741	-0.561714	0.594812	0.39035	-0.371757	-0.496809	-0.205006	0.248158	1.5532	0.654635	0.639684	-0.238864	1.60983	-0.180231	0.480978	-1.26604	-0.116931	0.107671	-0.124036	1.15132	0.753937	-0.610927	-0.704002	0.0381087	1.03743	1.19989	-0.0953734	0.326982	0.00421244	-0.416717	-0.171875	-0.693103	-1.25396	-0.820464	-1.12011	-0.468449
AK089295	17381	Mmp12	AV378681#Mmel	Mus musculus B6-derived CD11 +ve dendritic cells cDNA, RIKEN full-length enriched library, clone:F730002F13 product:matrix metalloproteinase 12, full insert sequence.	SC-E	-	-	-	-0.473892	0.680665	0.735821	0.156056	-0.68977	-0.105576	-1.41431	0.0135884	-0.669735	-1.21719	-2.08202	-1.29156	-0.0741807	0.989462	-0.712757	-0.229402	0.176916	0.740512	0.333578	-0.0648453	-0.133969	-0.110409	-0.078506	-0.274553	-0.130528	-0.251541	-0.885733	0.122556	0.629477	0.643834	0.604826	0.821643	0.437671	0.390663	0.772884	1.29881	0.500351	0.467845	0.373323
BC011202	20341	Selenbp1	Lp56#Lpsb#MGC18519	Mus musculus selenium binding protein 1, mRNA (cDNA clone MGC:18519 IMAGE:4209393), complete cds.	-	TD-B	-	-	0.031889	0.0425064	0.202191	-0.443384	-0.337072	0.724643	1.67128	0.427729	-0.633022	0.392352	0.759534	1.74577	0.0762582	0.984343	-0.0829724	1.27719	0.782268	-0.935328	-0.956984	-0.657679	-0.343123	-0.0605575	-0.0675372	-0.744784	-0.906694	-1.19599	-0.805049	0.509017	0.80433	0.0204582	-0.549609	-0.607997	0.124307	0.396256	0.104455	-0.656992	-0.381606	0.0408795	-0.751285
AK003650	381286	Serpinb3c	1110001H02Rik#1110013A16Rik#Scca2#Serpinb4	Mus musculus 18-day embryo whole body cDNA, RIKEN full-length enriched library, clone:1110013A16 product:similar to SQUAMOUS CELL CARCINOMA ANTIGEN 2 [Mus musculus], full insert sequence.	-	-	-	MM-A	-0.134853	0.496533	0.213964	1.09373	0.356371	-0.228578	0.0628858	0.00214761	-0.602341	-0.666719	-1.8148	-1.82994	-0.927933	-0.820126	-1.01785	0.0712636	0.732419	0.188988	1.06622	0.727339	0.285347	-0.218625	0.980111	-0.0763955	0.70966	1.11704	0.366964	-1.09443	-0.438118	0.194978	-0.199937	-0.10588	-0.273529	-0.340567	0.555484	0.87686	-0.0220145	0.399393	0.314952
NM_001085537	547154	Gm14501	OTTMUSG00000016887#Rp23-423l11.5	Mus musculus novel protein similar to histone H2a (1700012L04Rik) (Rp23-423l11.5), mRNA.	-	TD-B	-	-	-0.356102	0.514446	-0.396818	-0.923264	-0.617387	1.15242	1.1556	0.187861	0.362472	1.44692	1.09279	1.4281	0.33978	0.436381	-0.155122	0.593075	0.312229	-0.925228	-0.170909	-1.59017	0.0837879	-0.701395	-0.62563	0.0549216	-0.829095	-1.49535	-0.204156	0.827787	-0.314298	-0.100581	0.200896	0.258424	0.207211	0.0448732	-0.175461	-0.626493	-0.505365	0.404132	-0.391283
BC021850	20703	Serpina1d	AI118301#Dom4#PI4#Spi1-4	Mus musculus serine (or cysteine) peptidase inhibitor, clade A, member 1d, mRNA (cDNA clone MGC:30252 IMAGE:5125194), complete cds.	-	-	-	-	0.622308	0.644489	0.436968	-0.166329	-0.556196	1.62029	1.01209	0.668221	-0.0708475	0.864004	0.743246	0.651866	-0.224945	0.00545969	-0.255822	1.17584	0.759406	0.352287	-1.47432	-0.0169721	-0.457182	-0.0335533	0.0494952	-0.696585	-0.611485	-1.38569	-1.16605	-0.0173867	-0.413135	-0.366405	-1.02329	-0.261913	-1.40706	0.448496	0.549156	0.190955	-0.221395	-0.12577	0.157745
BC107307	381493	S100a7a	AY465109#Gm1020#MGC130261#MGC130262#S100A7L1#S100A7f#S100a15#S100a17l1	Mus musculus S100 calcium binding protein A7A, mRNA (cDNA clone MGC:130261 IMAGE:40053247), complete cds.	-	-	-	MM-A	0.210921	0.236397	-0.370314	-1.58517	-0.418212	0.76831	1.25574	-0.581341	0.210719	0.524498	1.17934	1.65785	0.720145	0.502615	-0.320072	1.47174	0.274597	-0.284217	-0.518945	-0.146526	0.027843	-0.120767	0.0420345	0.85247	-1.15549	-1.0376	-0.526869	0.25286	0.485255	0.168162	-0.454553	-0.103769	0.298965	-0.290883	-0.536979	-0.31544	-0.923614	-0.517481	-0.93223
BC011332	14744	Gpr65	Dig1#Gpcr25#TDAG8	Mus musculus G-protein coupled receptor 65, mRNA (cDNA clone MGC:18408 IMAGE:3661818), complete cds.	SC-E	-	-	-	0.029711	0.755001	0.996504	0.53656	-0.83104	-0.943896	-0.184535	0.389945	0.243312	0.185112	-1.39324	-0.741338	0.177802	1.14792	-0.646445	-1.45897	-0.662421	0.95046	-0.430334	-0.497614	-0.271607	-0.402822	-0.8682	-0.189165	-0.18769	-0.373523	-0.601711	-0.885735	-0.217149	0.935316	0.241126	0.325009	0.450513	0.398357	0.286333	1.35476	1.09026	0.300952	0.992479
BC060261	244416	Ppp1r3b	6430576E21#AW821953#GL	Mus musculus protein phosphatase 1, regulatory (inhibitor) subunit 3B, mRNA (cDNA clone IMAGE:6839533), partial cds.	-	TD-B	-	-	0.225365	0.609255	0.17378	-1.13754	-0.272632	0.863107	0.966076	-0.208362	0.203605	0.60269	1.25863	1.5054	1.05536	0.342693	0.039686	0.668566	-0.272299	-0.645834	-1.43562	-0.541059	-0.473169	-0.0147652	-0.35656	0.465511	-1.58194	-1.32723	-0.628903	0.611013	0.371036	0.313702	0.190192	-0.145576	0.615225	0.252413	-0.393065	-0.228723	-0.578645	-0.419793	-0.671593
BC107390	243979	Mrgprb2	4833406I20Rik#MGC130390#MGC130391	Mus musculus MAS-related GPR, member B2, mRNA (cDNA clone MGC:130390 IMAGE:40057815), complete cds.	-	-	-	MM-A	0.885003	-0.545757	0.443837	-0.105739	-0.772163	0.900926	1.30925	0.601805	0.809043	0.401944	0.506689	0.0788934	0.129558	0.318978	-0.0014203	-0.749573	-0.802303	-1.09004	-1.29738	-1.42672	-1.31033	0.534771	-0.0648778	-0.248036	-0.216495	-0.970759	-0.718284	0.947694	1.16772	0.314158	0.111717	-0.100868	0.691602	0.93925	-0.198272	-0.370522	0.0105156	-0.399308	0.285482
AK164028	12182	Bst1	114/A10#A530073F09#BP-3#Bp3#Bsta1#CD157#Ly65	Mus musculus 7 days embryo whole body cDNA, RIKEN full-length enriched library, clone:C430019G14 product:bone marrow stromal cell antigen 1, full insert sequence.	SC-E	-	-	-	0.0958239	0.926064	0.578142	0.0236321	-0.590317	-0.22486	0.0724119	0.70515	0.656373	0.335171	-1.17537	-0.958309	0.082276	0.445616	-1.22285	-0.590795	-0.795072	0.322586	-0.370702	-0.877413	-0.600582	-0.198592	-0.6382	-1.09866	-0.773805	-0.985494	-0.909572	0.0973056	0.224788	0.965194	0.468849	0.417152	0.537683	0.908903	0.765118	1.42938	0.63358	0.24656	1.07284
XM_983688	666415	Gm8090	EG666415	PREDICTED: Mus musculus predicted gene, EG666415 (EG666415), mRNA.	-	TD-B	-	-	-0.68785	0.369743	-0.629536	0.492558	-0.34756	-0.354678	0.034794	0.0496251	0.0762198	0.152998	-0.797291	0.0312479	0.164946	0.281879	-0.252993	-0.56279	0.423989	1.08497	2.5359	0.852378	-0.82427	0.0218491	-0.231452	-0.145613	0.87526	0.0162793	0.58391	-0.628856	-1.76619	-0.0344407	-0.560164	-0.326817	-0.918997	-0.151283	0.119005	1.20151	-0.234058	-0.427251	0.513025
BC079554	665211	Gm14326	OTTMUSG00000016327	Mus musculus cDNA clone IMAGE:30359088.	-	-	-	MM-A	-0.0277963	-0.147359	0.0531361	0.204015	0.165091	0.824279	0.655159	0.779914	0.887155	0.792664	-0.0496668	-0.0912255	0.100103	0.0933748	-0.0300206	-0.447034	-0.575424	-0.984742	-0.827498	-0.80583	-0.942336	0.960892	0.635823	1.21262	0.889925	0.865277	1.06559	0.329007	0.201786	0.18398	0.137823	0.28221	0.00703682	-1.1299	-1.25749	-1.08907	-1.11028	-0.657214	-1.15396
EF662061	353204	Aldoart1	4921524E03Rik#Aldo1-ps#Aldo1-ps2#Aldoa-ps2	Mus musculus aldolase A retroprotein 1 (Aldoart1) mRNA, complete cds.	-	TD-B	-	-	-0.904486	-0.249046	-0.18438	0.942183	1.06107	-0.92914	-0.788279	0.284944	1.02812	0.75243	-0.677037	-0.302834	-0.139543	-0.283171	0.318242	-0.38442	-0.531093	-0.568611	-0.747026	1.60495	1.08393	-0.860238	0.0977015	0.792182	0.261435	-0.740536	1.09707	-0.795471	-0.560762	0.469271	0.177001	-0.209272	-0.711726	-0.808192	-0.206228	0.100413	1.28654	0.616405	-0.392393
BC051945	75695	Rilpl1	2900002H16Rik#6330559I19Rik#FLJ39378	Mus musculus Rab interacting lysosomal protein-like 1, mRNA (cDNA clone MGC:62198 IMAGE:5716540), complete cds.	-	-	-	-	-0.580015	0.014975	-0.362297	0.759002	1.1354	-0.816107	-0.245647	0.392632	0.837354	0.630413	-0.56251	-0.138058	0.0465765	-0.120867	0.337729	-0.762747	-0.490857	-0.828535	-0.947086	1.46668	1.05725	-0.776475	0.00267043	0.63066	0.628962	-0.830289	1.19997	-0.825324	-0.525933	0.0780074	-0.0883957	-0.481775	-0.854403	-0.713313	-0.146659	0.127628	1.33654	1.04103	-0.626179
AK089780	16193	Il6	Il-6	Mus musculus activated spleen cDNA, RIKEN full-length enriched library, clone:F830019G17 product:interleukin 6, full insert sequence.	-	-	-	-	1.67961	0.717756	-0.497564	-0.24381	-0.850172	-0.179215	1.15872	0.256056	0.0509898	-0.358846	-0.0386578	0.136954	0.21828	0.0475391	-0.506105	-0.434516	0.29001	0.0647395	3.00132	-0.493154	-0.692846	0.457421	0.42306	-0.631352	-0.00747975	0.181133	-0.532698	-0.10024	-0.339034	0.232541	0.212291	-0.861161	-0.704262	-0.444145	-0.395533	-0.0467598	0.161901	-0.637746	-0.295034
BC061222	17897	Myl3	MLC1s#MLC1v#Mylc#VLC1	Mus musculus myosin, light polypeptide 3, mRNA (cDNA clone MGC:74371 IMAGE:30297023), complete cds.	-	-	-	-	-0.462262	-0.552068	-0.115514	0.010703	-0.364884	-0.35571	-1.02229	0.102365	2.33165	0.530444	-0.764374	-0.293704	-0.727766	-0.291123	1.81533	-0.173154	-0.276081	-0.398144	-0.845853	0.31803	0.0728664	-0.448104	0.432125	0.820649	0.0766703	-0.340777	-0.158327	-0.620414	0.119675	0.297019	2.0036	-0.0364508	-0.782688	-0.0233095	0.0235143	0.0721947	0.178543	0.138557	-0.290938
AK137508	140781	Myh7	Myhc-b#Myhcb	Mus musculus adult male bone cDNA, RIKEN full-length enriched library, clone:9830121K03 product:myosin, heavy polypeptide 7, cardiac muscle, beta, full insert sequence.	-	TD-B	-	-	-0.546164	-0.451529	0.18074	-0.278152	-0.373004	-0.36193	-0.384938	0.0387021	2.40871	-0.625556	-0.64992	-0.484861	-0.236296	-0.23518	1.39694	-0.21605	-0.633304	-0.100586	0.264027	-0.00475692	1.03767	-0.330371	0.32065	0.866564	0.939122	0.540596	-0.298963	-0.79302	-0.579147	0.045421	1.66203	-0.86405	-0.587275	-0.298684	-0.412887	0.73208	-0.220067	0.0148055	-0.481367
BC002069	17105	Lyz2	AI326280#Lys#Lyzs#Lzm#Lzm-s1#Lzp	Mus musculus lysozyme, mRNA (cDNA clone MGC:6186 IMAGE:3593360), complete cds.	SC-E	-	-	-	0.129792	1.25154	0.921185	0.551259	-1.0429	-0.679069	-0.214618	0.759196	0.138136	-0.290445	-1.51429	-0.999521	0.0742115	1.17601	-0.937723	-0.750944	-0.40169	0.466752	-0.224545	-0.745444	-0.52641	0.166655	-0.579519	-0.572659	-0.490463	-0.922022	-0.640077	-0.153843	0.100936	0.602632	0.180974	-0.0719513	0.391102	1.01859	1.03676	1.21496	0.512909	0.342422	0.722112
BC108980	15218	Foxn1	D11Bhm185e#Hfh11#MGC124316#MGC124317#Whn#nu#nude	Mus musculus forkhead box N1, mRNA (cDNA clone MGC:124316 IMAGE:40047616), complete cds.	-	-	-	-	0.290723	0.411739	0.082726	-0.673943	-0.0178265	1.04403	1.25434	-0.380375	-0.715286	-0.0486938	1.22979	1.97323	0.601998	0.694526	0.167914	1.66302	0.195504	-0.481428	0.0741135	0.198225	0.223469	-0.688497	-0.162146	0.114065	-0.906322	-0.411169	-0.561845	-0.12033	0.0481702	-0.0151757	-0.349019	-0.489903	0.304073	-0.323046	-0.444552	-1.03797	-0.852961	-0.825064	-1.06611
AK005093	626848	Etohi1	-	Mus musculus adult male cerebellum cDNA, RIKEN full-length enriched library, clone:1500001I20 product:ethanol induced 1, full insert sequence.	-	-	-	MM-A	0.229143	-0.0916553	-0.0929917	0.455903	0.0374451	0.80504	0.859929	0.894224	0.86007	0.930714	-0.228699	-0.149421	0.149586	0.328388	-0.0376324	-0.496523	-0.849178	-0.980469	-1.09929	-0.331286	-0.949431	0.934564	0.6852	1.11228	1.36345	0.705252	0.974127	0.00988708	0.0260416	-0.10049	-0.00533173	-0.180167	-0.288977	-0.986032	-1.1403	-0.875898	-0.695101	-0.714831	-1.06754
AK041026	68723	Hrnr	1110033K19Rik#A530063N20Rik#AV011854#S100a18#S100a18-ps1	Mus musculus adult male aorta and vein cDNA, RIKEN full-length enriched library, clone:A530063N20 product:weakly similar to DJ14N1.2 (NOVEL S-100/ICABP TYPE CALCIUM BINDING DOMAIN PROTEIN, SIMILAR TO TRICHOHYALIN) (FRAGMENT) [Homo sapiens], full insert sequence.	-	-	-	MM-A	-0.780005	-0.359691	-0.405456	0.859833	0.872947	-0.252839	-0.0234887	0.630871	-0.353003	-0.390451	-1.04328	-1.29641	-0.246525	-0.113542	0.851662	-0.195302	0.0617201	0.382708	1.02189	1.16515	0.466288	-0.515825	-0.506709	-0.0434691	1.23519	1.24828	1.12955	-1.33611	-0.990195	-1.27736	-0.011337	0.12111	-0.600979	-0.0372293	0.223143	0.0877043	0.069289	0.553139	-0.201271
BC027496	64380	Ms4a4c	5830413L19Rik#AI449185#Ms4a9	Mus musculus membrane-spanning 4-domains, subfamily A, member 4C, mRNA (cDNA clone MGC:41005 IMAGE:1383416), complete cds.	-	-	-	-	0.636735	0.133251	0.0247293	0.260568	-0.92689	-0.511959	1.14307	0.188162	0.407566	0.298297	-0.359919	-0.16579	2.00824	0.322886	-0.730128	-0.688082	-0.067741	-0.0296172	0.25917	-0.750148	-1.33583	-0.19794	0.418869	-0.0250367	-0.21772	-0.132419	-0.666707	-0.268782	0.267235	0.504005	-0.826349	-1.35847	-0.670976	0.497528	0.0419069	0.207626	-0.183117	0.512401	1.98137
BC080820	16687	Krt6a	2310016L08Rik#Krt2-6a#Krt2-6c#MK6a#mK6[a]	Mus musculus keratin 6A, mRNA (cDNA clone MGC:91279 IMAGE:30141946), complete cds.	-	TD-B	-	-	-0.0742632	0.637721	-0.00544939	0.806694	-0.36443	0.0419625	-0.799386	0.442818	0.982316	0.0596388	-0.843109	0.422218	0.466515	-0.552546	-0.353892	-0.280947	1.49885	0.372031	-0.467302	-0.297417	0.372031	-0.43809	0.500449	-0.0538121	-1.06291	0.153145	-0.713353	-1.48084	-0.778296	0.576608	-0.0670851	-0.263677	-0.16257	-1.52346	1.05233	1.45886	-0.0196061	-0.29509	1.05334
BC094276	16509	Kcne1	Isk#MinK#nmf190	Mus musculus potassium voltage-gated channel, Isk-related subfamily, member 1, mRNA (cDNA clone MGC:106148 IMAGE:4189679), complete cds.	-	-	-	MM-A	0.579024	-0.359521	-0.545154	-1.35772	-0.2553	0.894512	1.42735	-0.459562	0.660001	0.69535	1.35509	1.76469	0.0930706	0.168269	-0.0422987	1.51233	-0.334495	-0.683339	-0.531468	-0.400338	0.16252	0.132109	0.0405536	0.929415	-0.784885	-0.710489	-0.245616	0.279326	0.0802541	-0.216441	-0.225212	0.0456151	-0.0935439	-0.423811	-0.794256	-0.734871	-0.43909	-0.726131	-0.45593
BC125551	19660	Rbp2	Crbp-2#CrbpII#MGC159254#MGC159256#Rbp-2	Mus musculus retinol binding protein 2, cellular, mRNA (cDNA clone MGC:159254 IMAGE:40130066), complete cds.	-	TD-B	-	-	-0.143344	0.223002	-0.251537	0.53852	0.0473809	0.178703	-0.337759	-0.355708	0.196906	-0.324839	-1.1908	-1.2285	-0.349647	-0.191734	-0.581388	-0.174881	0.895478	0.0594012	-0.592083	-0.877969	-0.454431	-1.21228	0.612107	-1.03946	-0.526274	0.965821	-0.365373	-0.248099	-0.256919	1.07449	1.09536	0.673851	0.387215	-0.199308	0.0180301	1.81541	1.13086	-0.0557667	1.04556
XM_001472071	100039003	Gm2005	-	PREDICTED: Mus musculus similar to Xmr protein (LOC100039003), mRNA.	-	TD-B	-	-	-1.56246	0.287832	-0.477383	0.0298767	-0.55123	-0.597199	-0.0995277	0.0829072	-0.0172383	-0.00746446	-0.427254	0.0617654	0.0284444	0.256959	-0.0102854	-0.022605	0.579356	1.00505	2.48557	0.851846	-0.618345	-0.0669394	-0.632204	-0.436515	0.851754	0.229138	0.524113	-0.390502	-0.978644	0.337295	0.109805	-0.416617	-1.08234	-0.186784	0.216253	1.21227	-0.264849	-0.949912	0.646058
AK039436	100271841	Uckl1os	-	Mus musculus adult male spinal cord cDNA, RIKEN full-length enriched library, clone:A330042M09 product:unclassifiable, full insert sequence.	-	-	-	-	0.110104	0.688009	-0.624614	0.483656	1.09184	-0.170613	-0.184243	0.153483	-0.285762	-0.152351	0.452619	0.614207	-0.817937	0.214392	-0.185922	-1.29456	-1.53094	-1.76281	0.209143	1.37877	0.239909	-0.0321049	0.765663	0.517209	0.472989	0.17791	-0.306468	-0.760488	-0.460852	0.148253	-0.657161	-0.218147	-0.458455	0.0566984	0.0929384	-0.197119	1.47091	1.19147	-0.429628
AF354666	73649	Cybrd1	2210407P13Rik#Dcytb	Mus musculus duodenal cytochrome b (Dcytb) mRNA, complete cds.	-	-	-	MM-A	-0.388145	-0.647263	-0.235322	-0.742616	-0.993334	0.452335	1.83446	-0.180188	-0.162159	0.670288	0.733299	1.41698	-0.0417883	0.64707	0.318666	1.48972	0.264013	-0.153157	-0.561683	-0.681249	-0.460135	-0.628735	-0.218654	0.263508	-1.2577	-1.05295	-0.236256	0.508933	1.06612	0.175821	0.515774	0.185112	0.562978	-0.0728922	-0.279018	-0.851608	-0.303814	-0.186879	-0.769541
AK137379	20648	Snta1	AW228934#Snt1	Mus musculus 16 days neonate cerebellum cDNA, RIKEN full-length enriched library, clone:9630040F19 product:syntrophin, acidic 1, full insert sequence.	-	-	-	-	-0.546793	-0.249729	-0.683853	0.731489	0.852973	-0.900731	-0.721909	0.497645	0.848231	1.13058	-0.56799	-0.478529	-0.278607	-0.262464	0.259173	-1.03316	-0.68389	-0.332635	-0.760708	1.40367	1.31568	-0.300231	0.130052	0.837593	0.61775	-0.660204	0.827431	-0.94439	-0.785876	-0.375647	0.0247988	-0.409863	-0.671072	-0.239284	0.339834	0.222591	0.78562	1.24816	-0.185701
AK153351	434410	LOC434410	-	Mus musculus bone marrow macrophage cDNA, RIKEN full-length enriched library, clone:I830144M07 product:unclassifiable, full insert sequence.	SC-E	-	-	-	-0.74922	1.09064	1.14956	-0.158894	-1.36067	-0.366795	-0.53977	-0.0330919	-0.15536	-0.883152	-1.17112	-0.765827	0.256794	0.934605	-1.04446	-0.349098	-0.0255357	0.743015	-1.11214	0.0687583	-0.0811913	0.20367	-0.876179	-0.378673	-0.434193	-0.0100533	-0.509035	0.510614	-0.115292	0.61983	0.148892	0.743827	0.546108	0.854926	0.812034	1.51965	0.497642	-0.163062	0.582251
XM_001474461	100040299	Gm2696	-	PREDICTED: Mus musculus similar to A030009A09Rik protein (LOC100040299), mRNA.	-	-	-	-	-0.440296	0.0813643	0.11415	-1.07941	-0.866418	1.27054	1.21165	-0.591104	-0.504121	0.414608	1.26028	2.0481	-0.228886	0.843925	-0.74593	1.47811	0.324406	-0.223954	-0.139277	0.173669	0.0306779	-0.22112	-0.210916	0.169352	-0.759402	-0.575978	-0.352441	-0.017956	0.0734438	0.182097	-0.0592729	-0.0681246	0.497281	0.0667974	-0.115078	-0.601046	-0.736248	-0.776831	-0.926647
XM_001478521	631101	Lce1k	Gm7055#Sprrl6	PREDICTED: Mus musculus hypothetical LOC631101 (LOC631101), mRNA.	-	-	-	MM-A	-0.307454	-0.324871	0.221835	0.926678	1.29232	-0.315897	0.00646322	0.383807	0.461591	0.180767	-1.09771	-1.09022	-0.331096	-0.286854	0.376226	-0.678178	0.141504	0.139647	-0.125407	0.422851	0.204897	-1.58662	-1.35874	-1.21541	-0.670708	-0.360242	-0.45442	-0.402565	-0.180877	0.253561	0.916191	0.692007	0.237469	-0.103866	-0.0392745	1.21808	0.860394	0.80849	1.18563
AK020236	78148	8430430B14Rik	-	Mus musculus 16 days embryo lung cDNA, RIKEN full-length enriched library, clone:8430430B14 product:unclassifiable, full insert sequence.	SC-E	-	-	-	0.489248	0.564683	0.187984	-0.307938	0.22941	0.0333407	-0.555344	-0.173875	0.761005	-0.187971	-0.78397	-1.11195	0.0405676	0.0321334	-0.610683	0.400788	-0.164214	0.188931	-0.246888	-1.42243	-0.286068	-0.950699	-0.388159	-0.308368	-1.20296	-0.790306	-0.692575	-0.338312	-0.359764	0.713371	0.393976	0.809957	0.381177	1.58043	0.677122	1.80437	0.35675	0.148067	1.08916
BC010807	21401	Tcea3	S-II#SII-K1	Mus musculus transcription elongation factor A (SII), 3, mRNA (cDNA clone MGC:18902 IMAGE:4240584), complete cds.	-	-	-	-	-0.674937	-0.194676	-0.074891	0.626065	0.899927	-0.917682	-0.38195	0.186361	0.945147	0.746527	-0.496315	-0.363008	-0.0901258	-0.242505	0.447252	-0.504063	-0.537654	-0.527776	-0.403114	1.81873	1.14329	-0.79834	0.0115168	0.656064	0.42038	-0.971871	0.657027	-0.4884	-0.325013	0.207775	0.184685	-0.0967183	-0.725205	-1.04365	-0.466936	0.295212	1.39594	0.786323	-1.10339
XM_144761	209589	Gm4761	EG209589	PREDICTED: Mus musculus predicted gene, EG209589 (EG209589), mRNA.	-	-	-	-	0.395147	-1.10188	0.256256	-0.75843	-0.424535	-0.867263	-1.4821	-0.66223	-1.16044	-0.347734	-0.672917	-0.932472	-0.69215	-0.789579	-1.34107	0.227021	0.205562	0.127524	-0.0665242	0.204315	0.141952	0.816864	0.822152	0.557871	-0.0311116	0.695948	-0.382101	0.737724	0.519409	0.521159	1.00868	0.544723	1.15555	0.815349	0.0757874	0.190406	0.392973	0.637586	0.662579
BC013122	66993	Smarcd3	1500001J14Rik#2210409C08Rik#BAF60C	Mus musculus SWI/SNF related, matrix associated, actin dependent regulator of chromatin, subfamily d, member 3, mRNA (cDNA clone MGC:8018 IMAGE:3586276), complete cds.	-	TD-B	-	-	-0.306588	-0.270754	-0.171334	0.507263	0.879312	-0.776799	-0.487083	0.339895	0.931402	0.712199	-0.458425	-0.464109	-0.208888	-0.179979	0.401289	-0.586412	-1.13682	-0.60466	-0.890025	1.77576	0.986028	-0.643715	0.597604	0.761007	0.58567	-0.864716	0.67351	-0.671361	-0.329615	0.336665	0.451488	0.0198905	-1.03637	-0.774169	-0.35065	0.0959183	1.02271	0.902494	-0.767637
BC061176	20704	Serpina1e	Dom5#PI5#Spi1-5	Mus musculus serine (or cysteine) peptidase inhibitor, clade A, member 1e, mRNA (cDNA clone MGC:74313 IMAGE:30381238), complete cds.	-	-	-	-	0.560524	0.60683	0.299009	-0.256004	-0.381896	1.62379	1.18264	0.555667	0.176001	0.705752	0.909119	0.637037	-0.0418534	0.0982847	-0.508192	0.959701	0.807345	0.228608	-1.41378	0.364432	-0.413697	-0.0541225	-0.0631737	-0.678826	-0.358434	-1.79011	-0.360022	-0.544994	-0.690146	-0.506385	-1.25172	-0.408025	-0.841082	0.362451	0.413692	0.25763	-0.203699	-0.0938711	0.111514
BC010789	231507	Plac8	C15#D5Wsu111e	Mus musculus placenta-specific 8, mRNA (cDNA clone MGC:18842 IMAGE:4216402), complete cds.	-	-	-	-	1.08124	-0.214805	0.878852	0.31711	0.421047	-0.975544	1.54087	0.597108	0.244607	0.387897	-0.394995	0.59484	1.87834	0.620402	-0.306186	-0.877924	-0.178971	-0.918268	-0.836151	-0.0982479	-1.27522	0.526294	0.0607091	-0.298473	0.0896902	-0.561826	-0.0608524	-0.706507	-0.291199	-0.401737	-0.707399	-0.979454	-0.227712	0.458089	-0.123503	-0.400933	-0.266997	0.530172	0.875644
BC019187	26874	Abcd2	ABC39#ALDL1#ALDR#ALDRP	Mus musculus ATP-binding cassette, sub-family D (ALD), member 2, mRNA (cDNA clone MGC:29110 IMAGE:5027149), complete cds.	-	TD-B	-	-	1.00206	0.458245	0.302176	0.127937	-0.753393	0.99004	0.82959	0.354799	-0.48521	0.212014	0.704837	0.651991	0.21061	-0.288874	-0.465723	1.62269	0.437038	-0.721302	-1.42323	0.239321	-0.167782	0.975043	0.161607	-0.385148	-0.695243	-1.80153	-0.628085	0.973017	0.0947677	-0.550537	-0.601796	-0.711013	-0.727665	0.637574	0.0441239	-0.189255	-0.230762	-0.0919033	-0.111031
BC061129	17110	Lyz1	Lyz#Lzp-s	Mus musculus lysozyme, mRNA (cDNA clone MGC:74258 IMAGE:30296274), complete cds.	SC-E	-	-	-	0.0521346	1.21359	0.896609	0.532906	-0.919761	-0.763786	-0.195792	0.670911	0.035985	-0.295659	-1.42182	-1.05806	-0.0363702	1.1634	-0.961933	-0.773664	-0.50248	0.524785	-0.235732	-0.653844	-0.453206	0.222725	-0.578112	-0.577513	-0.4548	-0.898437	-0.518758	-0.141818	0.0972137	0.574637	0.242018	-0.0248788	0.382059	1.20989	1.05707	1.20989	0.516923	0.283803	0.579872
AK040662	18787	Serpine1	PAI-1#PAI1#Planh1	Mus musculus adult male aorta and vein cDNA, RIKEN full-length enriched library, clone:A530009B11 product:serine (or cysteine) proteinase inhibitor, clade E (nexin, plasminogen activator inhibitor type 1), member 1, full insert sequence.	-	-	-	-	-0.418192	0.0889874	0.418071	0.051315	-0.652632	-0.114582	0.0709274	0.338292	0.00728459	-0.157482	-0.743476	0.0725209	-0.15077	0.0346855	-0.505536	-0.313951	-0.402968	0.552096	3.73908	-0.557572	-0.391975	0.0157055	-0.0758409	-0.591177	-0.393222	0.101713	0.270042	-0.256113	-0.548168	-0.51178	0.418431	0.0146997	-0.111731	-0.394151	-0.297969	0.409098	0.605139	0.343322	0.0378832
BC091754	637227	Gm7202	19-23#EG637227#IgK#Igkv6-23	Mus musculus immunoglobulin kappa chain, constant region, mRNA (cDNA clone MGC:103317 IMAGE:4219018), complete cds.	-	TD-B	-	-	-0.343715	-0.189823	0.504856	-0.475799	0.207983	-0.669283	-0.17532	-0.341266	-0.0145855	0.216328	-1.05134	-0.694756	-0.602239	-0.158982	-0.679845	-0.776185	-1.05954	-0.290273	0.718429	-0.431921	0.622795	-0.378755	-0.741661	-0.0160583	0.495079	0.201383	-0.794657	1.60535	1.22363	1.03157	0.549719	0.0468893	0.294727	1.68551	-1.25957	0.573063	0.570616	0.181489	0.416143
BC013457	14079	Fabp2	Fabpi#I-FABP	Mus musculus fatty acid binding protein 2, intestinal, mRNA (cDNA clone MGC:18570 IMAGE:4218050), complete cds.	-	TD-B	-	-	1.39699	0.89502	0.0467659	-0.312286	-0.349719	0.0527599	-0.262154	-0.175186	-1.0895	0.42509	0.5603	0.00391968	0.39611	0.203504	0.068883	-0.873802	0.344208	0.510404	-0.795187	-1.18415	-1.24485	1.2166	0.825388	0.175597	-0.362641	-1.14357	-0.433719	1.43081	0.869	-0.161079	0.282102	-0.0194322	-0.245676	0.824739	-0.226623	-0.771406	-0.88844	0.429826	-0.418608
BC091000	68515	Myadml2	1110012N22Rik#MGC107698	Mus musculus RIKEN cDNA 1110012N22 gene, mRNA (cDNA clone MGC:107698 IMAGE:6756293), complete cds.	-	TD-B	-	-	-0.900516	-0.136383	-0.79164	1.01038	1.0339	-0.558706	-0.708293	0.208222	0.843107	0.566588	-0.620595	-0.19658	-0.220141	-0.0838379	0.915831	-0.887386	-0.944792	-0.855492	-0.213721	0.996248	1.34348	-0.471485	-0.0474264	0.615295	0.398071	-0.425962	0.483803	-0.968633	-0.339879	0.418257	0.49191	0.162091	-0.842395	-0.575226	-0.31793	0.0420309	1.18188	1.1001	-0.704181
BC119435	257971	Olfr1382	GA_x5J8B7TT7LR-4113-3651#MOR256-43P#MOR256-57	Mus musculus olfactory receptor 1382, mRNA (cDNA clone MGC:140880 IMAGE:40041463), complete cds.	-	TD-B	-	-	-0.253819	-0.496453	-0.10146	0.30136	-0.768436	-0.477239	-1.1429	-0.314592	0.0245482	-0.643678	-0.877556	-0.325634	-0.00794171	-0.488414	-1.49396	-0.231228	1.771	0.645401	-0.232721	0.190429	0.451604	-0.103007	0.672289	0.315507	-0.335776	0.705504	-0.470788	-1.17732	-0.223004	0.949986	0.384486	-0.042164	0.310886	-0.529307	0.870065	1.44472	0.305961	0.217191	1.17648
BC070447	12801	Cnr1	CB1	Mus musculus cannabinoid receptor 1 (brain), mRNA (cDNA clone MGC:99453 IMAGE:30619104), complete cds.	-	-	-	-	0.733434	0.035202	0.208858	-0.996955	-0.737705	0.764889	0.853029	-0.0390574	0.406154	0.560962	0.926195	0.907101	0.101786	-0.292954	-0.130325	1.29978	0.451073	-0.435588	-1.8678	-0.598143	-0.265134	0.0151838	0.0699723	0.368568	-1.35348	-1.09627	-0.96854	1.02486	0.836449	-0.0202157	-0.44941	-0.514993	0.586464	0.194008	0.10023	-0.364199	-0.542408	0.0355853	0.193397
BC125455	14125	Fcer1a	FcERI#Fce1a#Fcr-5#fcepsilonri	Mus musculus Fc receptor, IgE, high affinity I, alpha polypeptide, mRNA (cDNA clone MGC:159158 IMAGE:40129970), complete cds.	-	-	-	MM-A	-0.380602	-0.628188	-0.40598	0.450729	-1.35579	-0.208397	0.772446	-0.251615	0.68389	0.307308	-0.546604	-1.03321	0.0360882	0.279006	0.0828424	-0.430813	-0.449707	-0.511936	-0.837846	-1.80705	-1.40675	-0.0571671	0.483351	-0.375518	0.0791447	0.292934	-0.356351	0.57485	1.11565	0.544017	0.803236	0.110657	1.10924	0.782207	0.202143	0.49364	0.871341	0.0784154	0.890385
AK016850	71146	Golga7b	4933417O08Rik#AI839934	Mus musculus adult male testis cDNA, RIKEN full-length enriched library, clone:4933417O08 product:similar to HYPOTHETICAL PROTEIN, MNCB-1213 [Homo sapiens], full insert sequence.	-	TD-B	-	-	0.422063	0.300758	-0.145801	-1.15937	0.011642	0.681349	1.17896	-0.436242	0.00623595	0.756451	0.865857	1.30376	0.15102	0.355692	0.0157626	1.05322	0.033707	-0.581773	-0.11429	-0.0448131	0.269212	-0.108029	-0.154785	0.263497	-2.20967	-1.25344	-0.849107	0.619862	0.662533	0.0896316	0.0637546	0.282656	0.585037	-0.0609132	-0.291054	-0.764212	-0.662056	-0.280417	-0.856679
BC019477	98365	Slamf9	2310026I04Rik#AI462096#CD2F-10#CD84-H1#Cd2f10#SF2001	Mus musculus SLAM family member 9, mRNA (cDNA clone MGC:27531 IMAGE:4458767), complete cds.	-	-	-	MM-A	0.296304	0.517373	1.27595	0.330647	-0.180202	0.149797	1.08991	0.666909	0.483412	0.404193	0.0118137	-0.357065	0.539256	0.425693	-0.175821	-1.50088	-0.852622	-0.210459	-1.04589	-1.43129	-0.8328	-0.087537	-0.312674	-0.250401	-0.643137	-0.23523	-1.94377	0.259698	0.187998	0.268427	0.558863	-0.200465	-0.228299	0.947854	0.284841	0.827343	0.669205	0.0515553	0.241503
XM_001477224	100041927	Gm3577	-	PREDICTED: Mus musculus similar to OTTHUMP00000016594 (LOC100041927), mRNA.	-	-	-	-	-0.318654	-1.15511	-0.0620844	-1.27067	0.00369344	-1.12631	-1.26726	-1.19328	-0.931603	-0.411888	-0.55567	-1.09441	-0.369095	-0.877099	-1.14491	0.315567	0.460054	0.335684	0.24727	0.557524	0.265359	0.510986	0.811892	0.682425	-0.0294443	0.809969	0.665716	0.339356	0.564704	0.673037	0.729883	0.58337	0.524619	0.56708	0.229819	0.453163	0.409548	0.616282	0.450475
BC130027	17384	Mmp10	AV377895	Mus musculus matrix metallopeptidase 10, mRNA (cDNA clone MGC:161197 IMAGE:40140858), complete cds.	-	TD-B	-	-	0.216651	-0.375395	-0.0138522	-0.459138	-0.290381	0.680645	-0.856387	-0.238761	0.175563	-1.08479	-0.885669	-1.28657	0.0656529	-0.329361	0.0887876	-0.446372	0.649056	1.85402	-0.257701	0.163668	-1.01899	-0.120524	1.62501	-0.0212402	-0.447508	0.797403	-0.452211	-0.439683	-0.692553	0.983938	0.833217	-0.00195727	0.0435123	-0.687129	0.715183	0.242938	0.151754	0.110265	1.00891
BC127043	57349	Ppbp	2400003M24Rik#AI854500#CTAP3#CTAPIII#Cxcl7#LA-PF4#LDGF#MDGF#NAP-2#NAP-2-L1#Scyb7#TGB#TGB1#THBGB1#b-TG1#beta-TG	Mus musculus pro-platelet basic protein, mRNA (cDNA clone MGC:149962 IMAGE:40053104), complete cds.	-	-	-	MM-A	0.605188	0.809068	0.919808	-0.359207	0.334818	-0.611515	0.81845	0.362644	0.551925	-0.107483	-0.818501	-0.238103	-0.00030796	0.319934	-0.914074	-0.727501	-1.03851	-0.508896	-0.439236	-0.820839	-1.48806	0.695926	0.29094	-1.1403	-0.644517	-0.817547	-0.561443	0.801505	0.808409	0.707175	0.761676	-0.177648	0.627442	0.127748	-0.269676	1.3827	0.606091	0.347703	-0.195791
BC117842	16678	Krt1	Krt-2.1#Krt2-1#Krt86	Mus musculus keratin 1, mRNA (cDNA clone MGC:143810 IMAGE:40093577), complete cds.	-	-	-	-	-0.791801	0.0562395	-0.250813	0.8801	1.28142	-0.395897	-1.05401	0.144009	-0.679478	-0.335602	-1.11397	-1.32566	-0.420443	-0.631198	1.10748	-0.779004	0.358911	0.50314	0.322574	0.1771	0.76653	-0.285167	-0.00271394	-0.807297	1.05553	1.48822	0.573205	-0.498302	-0.747723	-0.308923	0.455407	0.00994754	-0.809536	-0.204499	0.562898	0.344694	0.238877	0.570554	0.545203
BC011042	21786	Tff3	ITF#mITF	Mus musculus trefoil factor 3, intestinal, mRNA (cDNA clone MGC:14072 IMAGE:4216708), complete cds.	-	-	-	-	-0.213691	-0.089674	0.274222	-0.404733	-1.05278	1.18109	1.2517	-0.700702	-0.40426	-0.167258	1.17406	1.64884	-0.102831	0.777037	-0.776729	1.76948	0.555059	-0.67651	-0.532012	-0.248256	0.318915	-0.143201	-0.34414	0.23368	-0.605883	-0.300213	-0.808842	0.459952	0.541665	-0.32232	-0.00665338	-0.383548	0.738008	-0.39135	-0.48874	-0.779153	-0.517869	-0.0510734	-0.411282
NM_001109914	381823	Apold1	Gm1075	Mus musculus apolipoprotein L domain containing 1 (Apold1), mRNA.	-	-	-	-	0.489841	0.32574	-0.101972	-0.630676	-0.731765	-0.263179	0.349495	-0.233443	0.169756	0.0399845	-0.380328	0.0844784	-0.514834	-0.360228	-0.711544	-0.134649	-0.295885	0.141705	2.71434	-0.0441453	-0.811282	-0.206693	-0.1737	-0.374259	-0.410533	-0.586326	0.320775	-0.429702	0.0917204	0.0356881	1.04394	0.57877	-0.470673	-0.507494	-0.383218	-0.48017	2.05516	0.647113	0.148193
BC132061	171199	V1rc26	-	Mus musculus vomeronasal 1 receptor, C26, mRNA (cDNA clone MGC:163692 IMAGE:40130338), complete cds.	-	-	-	-	-0.199163	-0.643764	0.584349	-0.295968	-0.78687	-1.53093	-2.18501	-0.645891	-0.358334	-0.186694	-0.317769	-0.807125	-0.860635	-0.53204	-0.698058	-0.078519	-0.373745	0.514721	0.425613	0.818431	1.18787	0.448069	0.875224	0.554813	-0.00392328	0.467794	0.56207	0.730572	0.422519	0.20801	0.453195	0.627267	0.883842	0.221313	0.0724563	-0.187382	-0.296823	0.34521	0.585302
XM_001478568	100042368	Gm3806	-	PREDICTED: Mus musculus similar to LOC434536 protein (LOC100042368), mRNA.	-	-	-	MM-A	-0.692164	-0.0566805	-1.27503	-0.0901036	-1.02412	1.43603	1.08011	0.993926	0.901493	1.05573	0.480801	0.281456	0.257683	-0.313572	-0.217785	0.782678	0.169292	-0.322308	0.456687	-0.973529	-0.125642	-0.705406	-0.456347	-0.00823251	-0.365304	-1.34416	-1.05632	0.79026	1.2415	-0.381689	0.444427	-0.103818	0.128232	-0.32756	-0.32345	-0.582512	0.102215	0.289204	-0.145995
NM_013606	17858	Mx2	AI528743#Mx-2	Mus musculus myxovirus (influenza virus) resistance 2 (Mx2), mRNA.	-	-	-	-	1.18199	0.41416	0.0921785	0.120641	1.03208	-0.211771	1.17641	-0.0510018	-1.02976	-0.528427	-0.475454	0.222324	1.32742	0.566563	0.252244	-0.587065	-0.593176	-0.236557	0.857911	-0.890784	-0.559884	0.497705	-0.163936	-0.426146	0.422598	1.66323	0.727685	-0.562966	0.816146	-0.21614	-0.404266	-0.329438	-0.698758	-0.321295	-0.948522	-0.235693	-0.775804	-0.909522	-0.214912
BC024588	233529	Kctd14	AI449310#D7Ertd760e	Mus musculus potassium channel tetramerisation domain containing 14, mRNA (cDNA clone MGC:37717 IMAGE:5066294), complete cds.	-	-	-	MM-A	-0.676674	-0.245207	-0.542716	-0.536227	-1.04289	1.17998	0.888212	1.30381	1.60475	1.26353	0.393327	-0.269646	-0.277291	-0.581157	0.0546339	-0.81244	-0.101203	-0.464138	-0.500096	-1.06687	-1.03926	-0.307803	-0.475661	-0.367082	-0.528102	-0.66156	0.0908851	0.541708	0.775586	0.86305	0.970764	0.555869	0.373854	-0.0303087	-0.152841	-0.191635	0.304285	-0.123982	-0.169456
XM_136368	226604	Gm4847	EG226604#Fmo12	PREDICTED: Mus musculus predicted gene, EG226604 (EG226604), mRNA.	-	-	-	-	3.75474	0.253212	-0.0682325	-0.100132	-0.393173	-0.334784	-0.352223	-0.545585	-0.840906	-0.778532	0.0619004	-0.0603752	0.191329	0.0776411	0.367486	-0.164849	-0.23761	0.235206	0.0650858	0.38001	0.587878	-0.0851436	0.059904	-0.0661577	0.379033	0.00907195	0.151984	-0.481133	-0.0863025	0.329655	0.087775	0.168332	-0.611778	-0.107505	-0.334195	-0.332082	-0.450454	-0.389904	-0.339185
BC100414	100040744	LOC100040744	MGC118215	Mus musculus similar to spermiogenesis specific transcript on the Y 2, mRNA (cDNA clone MGC:118215 IMAGE:30920635), complete cds.	-	-	-	-	-1.24621	0.130468	-0.785044	0.3667	-0.461322	-0.357142	-0.745728	-0.156155	-0.324981	-0.569338	-0.590442	0.0287579	-0.0625225	0.19039	-0.137474	-0.23111	0.331037	1.19314	2.61323	1.18264	-0.663103	0.142158	-0.481787	-0.410852	1.01722	0.468871	0.715694	-0.305961	-0.71953	0.122959	-0.315421	-0.203557	-0.424174	0.295318	0.402839	0.751661	-0.124608	-0.559738	-0.0768797
BC029903	27357	Gyg	AU017667#Gyg1	Mus musculus glycogenin, mRNA (cDNA clone MGC:35999 IMAGE:4487769), complete cds.	-	-	-	-	-0.607725	-0.170554	-0.150681	0.621834	1.13165	-0.771242	-0.48356	0.360834	0.978898	0.860643	-0.837755	-0.359375	-0.241964	-0.0574444	0.442222	-0.371733	-1.04374	-0.88344	-1.22891	1.34945	0.755356	-0.676295	0.0681892	0.777218	0.522094	-0.808032	1.05381	-0.589281	-0.172337	0.152407	0.253085	-0.215652	-0.532878	-0.446551	-0.193279	0.0439435	1.27575	0.830267	-0.63521
NM_001099349	100043381	Gm14308	OTTMUSG00000016254	Mus musculus KRAB box and zinc finger, C2H2 type domain containing (LOC100043381), mRNA.	-	-	-	MM-A	0.114176	-0.128373	0.0722559	0.360719	-0.0333419	0.812567	0.986387	0.876377	0.701571	0.612936	-0.0307501	0.0143316	0.107796	0.205143	0.057076	-0.254239	-0.594487	-0.86312	-1.01417	-0.434845	-0.919749	1.03105	0.638503	1.04721	1.19011	0.645537	1.0837	-0.0811361	-0.0536548	-0.0514527	-0.00271074	0.0288486	-0.121481	-1.02643	-0.863692	-1.06254	-0.778654	-0.986877	-1.28459
NM_207162	382133	LOC382133	MGC107099#MGC107100#MGC118214	Mus musculus similar to RIKEN cDNA 1700029H17 (LOC382133), mRNA.	-	-	-	-	-1.4925	0.0608242	-0.58347	0.060704	-0.428942	-0.175336	-0.764705	-0.172188	-0.249628	-0.354302	-0.590458	0.055851	0.0883818	0.292529	-0.129413	-0.118012	0.529193	0.903603	2.61849	1.02455	-0.932416	0.0841499	-0.700273	-0.115086	1.04004	0.405189	0.828636	-0.36079	-0.525803	0.0915112	-0.241346	-0.193844	-0.567065	0.262368	0.387537	0.753259	-0.201241	-0.644093	0.0540908
AK080070	109215	3010033K07Rik	-	Mus musculus adult male aorta and vein cDNA, RIKEN full-length enriched library, clone:A530056P13 product:unclassifiable, full insert sequence.	-	-	-	MM-A	1.32412	0.38643	1.28602	0.265689	-1.27855	0.118352	0.752224	0.0273761	-0.694857	-0.119606	0.504675	0.76791	0.369215	-0.0156457	-0.0602835	-0.0314572	-0.212984	-0.662886	-0.795853	-0.982344	-0.614888	1.33097	1.41509	0.41629	0.974256	-0.591399	0.171674	0.25371	-0.0865239	-0.481515	-0.477743	-1.09598	-0.539528	0.400214	-0.470395	-0.364323	-0.137124	-0.157342	-0.892993
XM_001472282	100039109	Gm2049	-	PREDICTED: Mus musculus similar to novel KRAB box and zinc finger, C2H2 type domain containing protein (LOC100039109), mRNA.	-	-	-	MM-A	-0.0724328	-0.202549	-0.0735227	-0.249079	-0.594679	-0.0577143	-0.266428	0.331172	0.393114	0.151695	-0.342969	-0.0359739	0.108795	0.158372	-0.327454	-0.65727	-0.487153	-0.940412	-1.12138	-0.248155	-0.784912	1.26757	0.891984	1.34384	0.803735	1.64413	1.43839	0.611287	0.48841	-0.061771	0.59945	0.399355	-0.061777	-0.455465	-0.966307	-0.565076	-0.624786	-0.40154	-1.0325
XM_484566	69699	2310079G19Rik	-	PREDICTED: Mus musculus RIKEN cDNA 2310079G19 gene (2310079G19Rik), mRNA.	-	-	-	-	-0.591729	-0.523973	-0.405346	-0.460639	0.164464	1.03271	2.29252	0.684389	0.152395	0.00579141	0.055751	2.16233	0.290892	-0.00254485	-0.457395	1.2007	0.908139	-0.43281	-0.560738	-0.43186	-0.573405	-0.234356	0.0274826	-0.805847	-0.305967	0.0594403	-0.340985	-0.296327	-0.133535	-0.38518	-0.604758	-0.185491	-0.439636	-0.509232	-0.418866	-0.0892376	-0.205464	0.185414	0.172898
BC120806	20290	Ccl1	BF534335#I-309#Scya1#Tca-3	Mus musculus chemokine (C-C motif) ligand 1, mRNA (cDNA clone MGC:156043 IMAGE:40129729), complete cds.	-	-	-	-	-1.27107	-0.928145	0.193718	1.07207	0.547458	-0.266924	-0.684377	-0.480109	0.783269	0.55929	-0.458449	-1.06306	0.277747	-0.526954	1.02155	-1.34107	0.547718	0.286462	-0.351007	-0.257379	0.375205	-0.78223	-0.484519	0.682007	0.329648	1.18135	-0.365444	-0.23559	-0.738479	-0.564262	0.393804	0.105827	-0.371617	-0.307635	-0.36948	0.750694	1.02605	0.938979	0.774951
BC115419	319875	Tmprss11b	9930019B18Rik	Mus musculus transmembrane protease, serine 11b, mRNA (cDNA clone MGC:143797 IMAGE:40093437), complete cds.	-	TD-B	-	-	-0.512206	0.771051	-0.234585	1.31293	-0.383771	0.442049	-0.135905	-0.488801	0.278528	-0.538538	-0.610745	-0.329148	-0.217981	-0.11335	-0.0767605	-0.223032	1.8686	-0.562511	-0.725171	0.165186	-0.265408	-0.333578	0.241846	-1.25044	-0.991155	0.114362	-0.258741	-0.66329	-0.262144	0.375804	0.125541	-0.116909	0.697826	0.0107602	0.35459	1.96733	-0.439322	-0.230879	1.23797
BC095921	17085	Ly9	AI893573#CD229#Lgp100#Ly-9#SLAMF3#T100	Mus musculus lymphocyte antigen 9, mRNA (cDNA clone MGC:103202 IMAGE:4935844), complete cds.	SC-E	TD-B	-	-	-0.37952	1.05855	0.304594	0.314222	-1.30379	-0.18192	-1.02344	0.416948	0.40046	0.0109298	-0.560321	-0.25099	0.482778	1.30734	-0.255041	-0.70599	-0.114584	0.990372	-0.294126	-0.77921	-0.558896	0.257992	-0.598463	-0.0179675	-0.231724	-1.01183	-1.34253	-0.0970039	0.16838	0.720113	0.525537	-0.6609	-0.112167	1.13867	0.839984	1.06846	-0.66014	0.35183	0.783406
BC030067	15945	Cxcl10	C7#CRG-2#INP10#IP-10#IP10#Ifi10#Scyb10#gIP-10#mob-1	Mus musculus chemokine (C-X-C motif) ligand 10, mRNA (cDNA clone MGC:41087 IMAGE:1446589), complete cds.	-	TD-B	-	-	0.995073	0.281248	-0.474744	1.69791	0.919622	0.0959092	-0.192264	0.0740216	-0.566326	-1.17193	0.222256	-0.527845	0.723704	0.163667	0.0119448	-1.00101	-0.706083	0.095077	1.14162	-0.924974	-0.447564	0.731911	-0.406344	-0.811728	-0.643435	1.34212	0.147233	0.106072	0.297355	-0.633318	-0.931031	0.211592	-0.707344	0.965378	-0.321992	-0.269067	0.452274	-0.0498663	0.110876
BC156687	381484	Gm5150	-	Synthetic construct Mus musculus clone IMAGE:100062192, MGC:190405 SIRP beta 1 like 1 protein (LOC381484) mRNA, encodes complete protein.	SC-E	-	-	-	1.50683	0.789293	0.897496	0.12431	-0.556749	-0.650461	0.529092	0.836992	0.326374	0.344929	-0.897841	-0.261531	0.175785	0.651643	-0.561319	0.216491	-0.28172	0.595368	-0.902639	-1.36601	-0.681506	-0.178152	-0.0838904	-0.493889	-0.0880986	-1.05915	-1.01709	-0.358634	-0.633679	0.800473	-0.393938	-0.469836	-0.190908	0.924193	0.388854	1.15976	-0.0829382	-0.0675752	1.00967
BC049723	76486	Ly6k	2410015A16Rik#3110035B01Rik#mLy-6K	Mus musculus lymphocyte antigen 6 complex, locus K, mRNA (cDNA clone MGC:58713 IMAGE:6743692), complete cds.	-	TD-B	-	-	0.996396	-0.622547	0.024494	0.101318	-0.797702	0.522826	0.0659522	-0.230426	1.09012	0.403457	-0.491189	-0.289355	-0.110866	-0.235572	-0.499547	-0.943929	-0.145142	-0.87282	-1.16201	-0.971317	-0.103686	0.565825	-0.345928	0.33702	1.69508	-0.591273	-0.426325	1.38031	0.885326	-0.740492	0.0648513	0.290613	-0.987745	0.572293	0.120691	1.09324	0.406697	-0.114131	0.0654962
BC152853	15426	Hoxc8	D130011F21Rik#Hox-3.1	Synthetic construct Mus musculus clone IMAGE:100016098, MGC:184417 homeo box C8 (Hoxc8) mRNA, encodes complete protein.	-	TD-B	-	-	-1.16761	-0.645261	0.781771	0.514481	0.561181	-0.858678	0.104996	0.143556	0.681772	0.685723	-0.94317	-0.563474	0.427824	0.469933	1.14094	-0.0150092	-0.243197	0.129649	-0.166557	0.448321	0.329392	-1.62621	-0.385894	0.0620743	0.883142	0.320419	0.312345	-1.27862	-0.516627	0.256733	0.366079	1.01456	0.00154953	-1.4006	-0.673016	0.23822	0.79327	0.279726	-0.463724
BC028532	381002	Gm5144	-	Mus musculus hypothetical LOC381002, mRNA (cDNA clone IMAGE:1399409).	-	-	-	-	1.37805	0.30966	-0.135384	-0.563838	0.802388	0.32432	1.04043	-0.124869	-0.284029	0.956317	0.673378	0.048112	0.370525	-0.0532194	0.333386	0.829868	0.0539924	-1.4399	-0.947132	1.13545	0.801624	0.244874	0.354346	-1.01713	-0.166385	-1.39634	0.0652495	0.243868	-0.961407	-0.496933	-0.360386	-0.58367	-0.534118	-0.394879	-0.6686	-0.50121	0.849972	0.00421004	-0.190592
BC002254	78896	1500015O10Rik	Ecrg4	Mus musculus RIKEN cDNA 1500015O10 gene, mRNA (cDNA clone MGC:7583 IMAGE:3493553), complete cds.	-	TD-B	-	-	-0.330942	-0.421473	-0.13251	-0.21336	0.889572	-0.231523	1.25872	0.795726	1.23572	1.54458	-0.362572	1.12871	0.20773	0.332073	1.29364	-0.523217	-0.503798	-0.840295	-1.22099	-0.481965	-0.227133	-0.256408	-0.968864	-0.548938	-0.274734	-1.06454	-0.617674	0.137924	0.556162	-0.151552	0.423282	0.452888	0.181742	0.481072	-0.676982	-0.411033	0.110238	-0.350507	-0.218768
BC100727	30927	Snai3	AI643946#Smuc#Zfp293	Mus musculus snail homolog 3 (Drosophila), mRNA (cDNA clone MGC:124017 IMAGE:40045283), complete cds.	-	-	-	-	0.0460953	-0.318702	-0.364122	0.62681	1.76294	0.0697822	0.0946885	0.0203986	0.642042	1.04146	-0.33643	0.481241	0.400787	0.306843	1.22186	-0.377653	-0.47611	-0.927508	-0.82261	0.144572	2.07666	-0.563098	-0.219957	-0.466604	-0.150851	-0.627113	0.0362051	-0.617807	-0.308563	-0.145273	-0.847688	-0.426465	-1.00367	-0.106427	-0.440518	-0.141629	0.639403	0.599657	-0.522647
BC028509	20568	Slpi	-	Mus musculus secretory leukocyte peptidase inhibitor, mRNA (cDNA clone MGC:41142 IMAGE:1513866), complete cds.	-	TD-B	-	-	0.64017	0.520986	0.447864	0.675014	0.14682	0.0986006	-0.499445	0.30387	0.6349	0.12365	-1.40343	0.284728	0.238108	-0.197662	-1.05027	-0.623516	0.747323	0.751549	-0.516508	0.312374	0.163624	-0.488599	0.372458	-0.848349	-0.604048	0.556282	-0.713282	-1.75799	-1.0731	0.255986	-0.14175	-0.00653614	-0.46388	-0.708638	0.791371	1.3505	0.523493	0.224355	0.932971
BC125545	56183	Nmu	-	Mus musculus neuromedin U, mRNA (cDNA clone MGC:159248 IMAGE:40130060), complete cds.	-	-	-	-	-0.0750666	-0.971331	-1.33336	-0.566653	0.603925	-0.31738	-0.0861674	0.24034	0.0775929	-0.554752	-0.396448	-1.07569	0.0762601	-0.35321	0.536505	-0.905548	-0.236843	-0.181635	0.00356413	-0.739807	-0.301781	-0.228093	0.448092	-0.590262	1.29015	1.47522	-0.0596063	0.0605124	0.297843	-0.61606	1.51352	1.07366	-0.255296	0.306977	-0.759239	0.856269	0.33917	0.43561	0.969032
AY055830	231699	Oas1e	C87484#MGC124108#oasl7	Mus musculus 2'-5'olygoadenylate synthetase 1E, 45kD isoform (Oas1e) mRNA, complete cds	-	-	-	-	-0.991582	-0.474342	-0.185099	0.506091	0.725825	-0.697106	-0.457558	0.249781	-0.309256	-0.685622	-0.238269	-0.685222	0.377323	0.0517382	1.0415	-1.02136	-0.168574	0.423151	-0.290087	0.927781	-0.0913796	-0.269884	-0.427198	0.38492	0.965806	2.05415	1.10228	-1.15982	-1.15504	-0.617086	0.0661115	0.198392	0.116245	-0.181617	-0.594602	0.252765	0.33724	0.632923	0.286669
AK018575	67866	Wfdc1	2310058A03Rik#ps20	Mus musculus adult male colon cDNA, RIKEN full-length enriched library, clone:9030625A11 product:PROSTATE STROMAL PROTEIN PS20, full insert sequence.	-	TD-B	-	-	-0.605782	-0.414888	-0.260824	0.338748	0.843381	-0.86114	-0.231381	0.299308	0.8759	0.896194	-0.362622	-0.247673	-0.109758	-0.1802	0.418666	-0.361872	-0.798209	-1.25275	-0.954	1.66861	0.587393	-0.519446	0.176301	0.818171	0.442403	-0.542989	1.03819	-0.554546	-0.305141	0.367476	0.359511	-0.103951	-1.14993	-0.499248	-0.418675	-0.052236	1.24281	0.866118	-0.451912
BC111889	74152	1300002K09Rik	MGC132877#MGC132878	Mus musculus RIKEN cDNA 1300002K09 gene, mRNA (cDNA clone MGC:132877 IMAGE:40060643), complete cds.	SC-E	-	-	-	-0.310817	0.767079	0.746416	0.0585016	-0.802846	-0.162115	-0.670153	0.529293	-0.266996	-0.461975	-0.68374	-0.465059	0.467639	1.1621	-1.01194	-0.568305	-0.147674	0.690245	0.262861	-1.07459	-0.755428	-0.270712	-0.80557	-0.327089	-1.02892	-0.75357	-0.650112	0.199876	0.411051	1.18324	0.915102	0.217194	1.08855	0.0666133	0.239922	1.28156	-0.192605	0.125666	0.997301
NM_001085542	627085	Gm13124	OTTMUSG00000010546	Mus musculus similar to arylacetamide deacetylase (LOC627085), mRNA.	-	-	-	MM-A	0.606523	0.428479	-0.762133	-0.413086	-1.17383	0.0948756	-0.611396	0.814392	-0.0214506	0.867538	0.121915	-1.15416	-0.443939	-0.30296	-0.202414	-1.59537	-0.918041	0.483923	-0.544006	-1.3528	-0.172372	-0.124896	0.625865	0.176706	0.590668	0.231047	-0.622996	0.731273	0.475282	-0.18643	0.620274	0.288477	0.297533	0.658721	0.586526	0.515978	-0.671091	1.04707	1.0103
BC018390	56720	Tdo2	AA407491#TDO#TO	Mus musculus tryptophan 2,3-dioxygenase, mRNA (cDNA clone MGC:25811 IMAGE:4159877), complete cds.	-	-	-	-	0.0512204	-1.40353	-0.598298	-0.655003	-0.071428	-0.847565	-0.698265	0.567872	-1.04631	0.375886	0.0507308	-0.689545	0.102216	-0.453052	0.225142	-0.299475	-0.000129805	0.484266	-0.942725	0.436927	-1.41605	0.60018	1.01139	1.21396	1.10939	0.588444	0.506132	-0.819518	0.323517	0.116041	0.433931	0.20409	0.19981	0.472169	-0.409547	0.130237	0.121155	1.44568	-0.419958
AK009464	56376	Pdlim5	1110001A05Rik#AI987914#C87059#Enh#Enh1#Enh2#Enh3#LIM	Mus musculus adult male tongue cDNA, RIKEN full-length enriched library, clone:2310022E02 product:SIMILAR TO ENIGMA HOMOLOG (R. NORVEGICUS) homolog [Homo sapiens], full insert sequence.	-	TD-B	-	-	-1.0157	-0.406592	-0.280227	0.399626	1.01063	-0.698581	-0.39712	0.311653	1.0469	0.858644	-0.551029	-0.396268	-0.0343828	-0.23265	0.866159	-0.176598	-0.732711	-0.546025	0.119	0.963619	0.974279	-0.727952	-0.116758	0.610319	0.687138	-0.591247	0.974394	-1.12296	-1.09689	0.12062	0.411469	0.236062	-0.704704	-0.981973	-0.332559	0.230353	1.09618	0.749768	-0.523889
BC012965	55985	Cxcl13	ANGIE2#Angie#BCA-1#BLC#BLR1L#Scyb13	Mus musculus chemokine (C-X-C motif) ligand 13, mRNA (cDNA clone MGC:13851 IMAGE:4217539), complete cds.	-	-	-	-	1.70324	0.529149	0.571884	-0.489312	-0.899285	-0.564703	1.3062	0.343166	-0.152758	0.684205	-0.306189	1.07938	0.0533504	-1.20569	-0.927151	0.667031	0.632572	0.53013	-0.505282	0.28353	-0.0137412	0.876789	-0.00750041	-0.574295	-0.254456	-1.13093	-0.488972	0.185079	0.434349	-0.22945	-0.913531	-0.954949	0.265909	0.0558933	0.38366	-0.771278	-0.513845	0.101623	0.216174
BC018233	26388	Ifi202b	Ifbip-1#Ifi202#Ifi202a#p202	Mus musculus interferon activated gene 202B, mRNA (cDNA clone MGC:18552 IMAGE:3990226), complete cds.	-	-	-	MM-A	0.514838	-0.267592	0.309308	0.133307	-0.321392	-0.17751	1.13885	0.619146	0.47035	0.266152	-0.506657	-0.124261	0.544739	0.11485	-0.149849	0.147731	0.703843	0.184289	0.778778	0.19489	-0.4299	0.0977925	0.479039	0.0159814	-0.0508892	-0.186285	-0.444383	-1.29753	-0.966161	-1.32525	-1.33727	-1.71959	-0.966799	0.714869	0.410766	0.261859	0.199123	0.623	1.34782
BC012227	17843	Mup4	Mup-4#Mup1	Mus musculus major urinary protein 4, mRNA (cDNA clone MGC:18534 IMAGE:4190774), complete cds.	-	-	-	MM-A	0.0708449	-0.302431	0.796715	0.359829	0.0578252	-1.44626	-0.219567	0.436602	-0.256017	0.0262705	-1.38634	0.104956	-0.708315	-0.825343	-0.112806	1.15969	1.35351	0.552959	-0.46901	-0.0345588	1.11915	0.0529452	0.132846	0.555295	0.864155	-0.838888	-0.555533	-1.16891	-0.223934	-0.0719205	-0.424039	-1.05103	-0.198254	-0.194057	0.838358	0.279336	0.769916	0.39158	0.564433
BC053912	17523	Mpo	KIAA4033#mKIAA4033	Mus musculus myeloperoxidase, mRNA (cDNA clone MGC:60590 IMAGE:30044601), complete cds.	-	-	-	MM-A	0.745127	0.625893	-0.0413811	0.12672	-0.238518	0.176936	-0.760299	0.932059	-0.30981	1.03551	0.139058	-0.554328	-0.237574	0.0523072	-0.140251	-1.6665	-1.26305	0.675525	-0.223539	-1.42745	-0.518499	-0.130168	-0.30513	-0.353653	0.506411	0.0552762	-0.615819	-0.230998	-0.573157	-0.478953	0.00407625	0.0397199	-0.0987061	0.882688	0.726186	0.353351	0.615564	1.70018	0.775193
AK013627	72893	2900040C04Rik	-	Mus musculus adult male hippocampus cDNA, RIKEN full-length enriched library, clone:2900040C04 product:unclassifiable, full insert sequence.	-	TD-B	-	-	-0.300277	0.106623	-0.506969	0.47568	1.67575	-0.672588	-0.164715	-0.374297	0.488697	0.779536	-0.505513	-0.313517	-0.298906	-0.102085	0.145182	-0.692466	-0.390478	-0.602447	-0.0971368	1.76181	0.299226	-0.967685	0.10282	0.335622	-0.0736947	-0.168815	0.886166	-0.469178	-0.732528	0.14214	0.217558	-0.975386	-0.7605	-0.719104	0.0274228	0.423492	1.66845	0.781138	-0.429027
BC019203	22361	Vnn1	V-1	Mus musculus vanin 1, mRNA (cDNA clone MGC:29064 IMAGE:5041670), complete cds.	-	-	-	MM-A	1.01371	-0.277456	-0.579987	-0.894117	-0.461642	0.126439	0.372095	0.513043	-0.265596	0.460602	-0.435012	-0.537641	-0.349828	-0.366061	-0.430511	0.894431	-0.747958	-1.14903	-0.816008	-0.0258502	-0.787397	0.454499	-0.742126	-0.704169	-0.303232	-1.06297	-0.477251	0.0918849	0.75804	0.0207672	0.395785	1.02328	0.122654	0.682705	0.986564	0.775326	0.135164	1.48629	1.10056
BC129875	16005	Igfals	ALS#Albs#KIAA4111#MGC150140#MGC150141#mKIAA4111	Mus musculus insulin-like growth factor binding protein, acid labile subunit, mRNA (cDNA clone MGC:150140 IMAGE:40110389), complete cds.	-	TD-B	-	-	1.13951	0.744058	-0.146644	-0.292604	-0.721923	0.948119	0.473119	-0.187708	-0.390097	0.124136	1.02657	1.14174	0.660589	-0.359508	0.274173	1.56628	0.190807	-0.328404	-1.18827	0.130915	-0.226545	0.212614	0.202736	-0.999095	-1.04567	-0.996578	-1.22335	0.51616	0.818218	-0.595814	-0.332087	-0.455022	-0.0629991	0.390638	0.124846	0.209628	-0.594712	-0.439765	-0.30805
BC109137	18173	Slc11a1	Bcg#Ity#Lsh#MGC129156#MGC129157#Nramp#Nramp1#ity	Mus musculus solute carrier family 11 (proton-coupled divalent metal ion transporters), member 1, mRNA (cDNA clone MGC:129156 IMAGE:40039390), complete cds.	SC-E	-	-	-	0.339353	1.46804	1.1462	0.759086	-0.661095	-0.472078	-0.248312	0.585777	-0.270152	-0.400486	-1.30027	-0.619105	0.178828	1.34348	-1.07917	-0.436591	-0.119108	0.511476	0.0476362	-0.617052	-0.262786	0.0753218	-0.686023	-0.775187	-0.702962	-0.824653	-0.916974	-0.355342	-0.308197	0.584959	0.159024	0.0195259	0.155578	0.833918	1.04001	0.872217	0.183452	0.338327	0.413335
BC010754	16612	Klk1	0610007D04Rik#Kal#Klk1b6#Klk6#mGk-6	Mus musculus kallikrein 1, mRNA (cDNA clone MGC:18433 IMAGE:4240906), complete cds.	-	-	-	MM-A	-0.178537	-0.351476	0.350982	0.260066	-0.040993	-1.21043	0.591734	-0.325631	-0.241358	0.896398	-0.238909	-0.133239	0.68714	1.10513	0.463731	-1.58847	-0.298402	0.57284	0.221164	0.0348746	-0.832145	0.121885	0.376974	1.53367	1.25677	1.0051	0.714102	-0.848707	-0.160666	-0.194542	-0.55603	0.0556932	-0.207238	0.241458	-1.05695	-0.437477	-0.945805	-0.299128	-0.34357
XM_001473876	100039972	Gm2528	-	PREDICTED: Mus musculus similar to retinitis pigmentosa GTPase regulator interacting protein 1 (LOC100039972), mRNA.	-	-	-	-	-0.117593	-0.351616	0.012174	0.1621	-0.262139	-0.425179	-0.161067	-0.504121	-0.0540138	-0.158937	1.388	-0.170657	-0.452322	-0.649816	-0.256574	0.172908	0.318029	-0.022607	-0.599951	0.0695281	3.21371	-0.241436	-0.40014	-0.0629774	0.0388002	-0.449954	0.380335	0.182741	-0.143083	-0.480464	0.997902	1.09052	-0.413509	0.0306531	-0.432679	-0.255728	-0.276874	-0.379194	-0.334766
BC025604	232078	Thnsl2	BC051244#MGC59076#TSH2	Mus musculus threonine synthase-like 2 (bacterial), mRNA (cDNA clone MGC:38040 IMAGE:5250319), complete cds.	-	-	-	MM-A	-0.473654	-0.0691803	-0.228819	-0.543251	-0.500051	-0.181167	-0.234942	-0.415587	-0.198122	0.0589273	-0.454996	-0.186711	-0.444925	-0.236288	-0.065956	-0.658307	-0.995996	-0.535114	-0.724088	-0.181791	-0.53404	-0.504517	-0.273417	-0.768782	-0.91583	-0.508931	-0.44685	1.59661	0.913683	0.95743	1.12331	0.743757	1.30134	0.988114	0.556816	0.56776	0.926671	1.00073	0.546165
BC111114	77836	Mlana	A930034P04Rik#MGC130556#Mart1	Mus musculus melan-A, mRNA (cDNA clone MGC:130556 IMAGE:40053172), complete cds.	-	-	-	MM-A	-0.277165	-0.613911	0.0773419	-0.528281	-0.337115	-0.391302	0.841411	-0.655171	-1.15511	-0.344524	1.08146	0.996066	0.162812	0.918093	-0.0295869	1.02126	0.537239	0.0328672	-0.396959	-0.745011	0.065806	0.264103	0.674975	-0.167126	-0.281499	-0.287555	-0.334483	1.28095	1.29193	0.367519	0.292511	0.2251	0.818519	0.00227204	-1.27266	-0.687254	-1.10258	-0.640038	-0.704907
NM_001101461	229550	9130204L05Rik	Gm127	Mus musculus RIKEN cDNA 9130204L05 gene (9130204L05Rik), mRNA.	-	-	-	-	0.91516	0.184865	-0.230323	-0.503171	-1.23513	-0.291016	-1.40939	-0.391128	-1.62385	-0.022707	0.684327	-0.0755154	0.330331	0.548208	0.261649	-1.09188	-0.574634	0.697994	0.142189	-1.01409	-0.308205	0.589379	0.724336	0.456187	0.872115	-0.0915973	-0.793302	1.17906	0.657855	0.00475479	0.41506	0.528134	0.462425	0.603289	-0.307904	-0.205131	-0.597028	0.662241	-0.153562
AK051750	68617	1110012J17Rik	D130071O13#MGC77963#mKIAA0802#t8219b25	Mus musculus 12 days embryo spinal ganglion cDNA, RIKEN full-length enriched library, clone:D130071O13 product:hypothetical protein, full insert sequence.	-	-	-	MM-A	-0.140955	-0.128751	0.113055	-0.364392	-0.55603	0.950562	1.63441	-0.288113	-0.0450401	0.45784	1.22381	1.45942	-0.000635838	0.579204	0.0805829	1.17142	0.0569058	-0.657794	-0.136512	-0.434098	-0.210481	-0.596468	-0.157013	-0.404643	-1.16513	-1.45042	-1.17263	0.826908	0.53156	0.0927899	0.113129	0.140088	0.527796	-0.579979	-0.0693743	-0.519483	-0.225038	-0.23269	-0.423799
NM_001011876	630952	Ang6	EG630952	Mus musculus angiogenin, ribonuclease A family, member 6 (Ang6), mRNA.	-	-	-	-	-0.0400033	-0.570612	-0.727995	-0.395797	-0.768189	-1.06234	-1.19449	-0.227733	-0.619943	0.290816	-0.327326	-0.917239	-0.223275	0.00387697	-0.015057	-0.936637	-0.66374	1.33898	0.528146	-0.037033	0.552094	0.0302807	1.44976	0.88163	1.23638	1.27903	-0.146862	-0.208538	0.345047	-0.408817	0.841026	0.731437	0.297463	-0.131108	-0.69218	-0.0174956	0.267858	0.48186	-0.223275
BC024587	74748	Slamf8	5830408F06Rik#Blame#SBBI42	Mus musculus SLAM family member 8, mRNA (cDNA clone MGC:37716 IMAGE:5066283), complete cds.	-	-	-	MM-A	0.461803	0.200071	0.355606	0.469288	-0.655924	0.292598	0.100493	0.580525	0.266492	0.496621	-0.272687	-1.26856	-0.173037	-0.0262593	-1.37731	-0.275323	-0.198614	0.862707	-0.554326	0.165968	-0.478968	-0.0370333	-0.728099	-0.492815	-1.28164	-0.710056	-1.03586	-0.0683594	0.234896	0.144791	-0.485003	-0.0906419	-0.482259	1.16295	1.41853	1.12227	0.617496	1.03669	0.702981
XM_001473181	100039603	Gm2334	-	PREDICTED: Mus musculus similar to Ubtf protein (LOC100039603), mRNA.	-	-	-	-	-0.980734	-0.292944	-0.42131	-0.272933	-0.683875	-0.41956	-1.34834	-0.437622	-0.540789	-0.899607	-0.56505	-0.108349	0.0369169	-0.116144	-0.698716	-0.370268	0.612206	0.988002	2.34345	0.847631	-0.307356	0.225415	-0.116374	0.646195	0.742316	0.998026	0.935509	-0.180925	-0.0998842	0.502269	0.513512	0.267621	0.0770602	-0.116635	-0.15786	0.39035	-0.281483	-0.629902	-0.0798208
AK084101	12293	Cacna2d1	Cacna2#Cchl2a#MGC141430	Mus musculus 12 days embryo spinal ganglion cDNA, RIKEN full-length enriched library, clone:D130092I18 product:calcium channel, voltage-dependent, alpha2/delta subunit 1, full insert sequence.	-	TD-B	-	-	-0.712805	-0.307967	-0.00807673	0.749703	0.909967	-0.673246	-0.0889745	0.416317	1.09176	0.955489	-0.43093	-0.182114	-0.171061	-0.267127	0.602424	-0.699428	-0.972195	-1.00495	-1.07827	1.41134	0.879655	-0.420966	0.0515663	0.678657	0.293691	-0.898344	1.0285	-0.517351	-0.357161	0.43398	0.417689	-0.130365	-0.770851	-0.966973	-0.306267	0.153603	0.821988	0.487638	-0.418538
XM_001471776	93967	Klra20	Ly49t	PREDICTED: Mus musculus hypothetical protein LOC100038894 (LOC100038894), mRNA.	-	-	-	-	0.204884	-1.07861	0.942545	-0.0358501	-0.995253	-0.175412	0.508352	0.248539	0.0448969	0.726991	-0.618081	0.350647	-0.00623531	-0.172349	-0.279183	-0.787254	-0.778138	-0.28074	-0.791616	-0.969631	-0.527811	-0.000870803	0.22898	0.323227	-0.157643	0.503083	-0.0564072	-0.184166	0.562193	0.175863	-0.639568	-0.496791	0.0990614	2.65674	0.948482	-0.249871	-0.106784	0.774801	0.0889805
BC010984	20702	Serpina1c	Pi3#Pi6#Skalp#Spi1-3#Spi1-6#Wap3	Mus musculus serine (or cysteine) peptidase inhibitor, clade A, member 1c, mRNA (cDNA clone MGC:13994 IMAGE:4163602), complete cds.	-	-	-	-	0.481681	0.569408	0.447853	-0.0477908	-0.293536	1.5286	1.23123	0.685751	-0.0362606	0.58746	0.769041	0.501349	-0.0885826	-0.0429712	-0.537565	0.933874	0.79327	0.425542	-0.735565	0.452639	-0.448405	-0.201344	0.127444	-0.647743	-0.720107	-1.58773	-0.457954	-0.602853	-0.160643	-0.585401	-1.22729	-0.795566	-1.02858	0.390822	0.638736	0.189735	-0.216822	-0.381667	0.0899358
BC117959	22437	Xirp1	AI415219#Cmya1#MGC144145#MGC144146#Xin#mXin	Mus musculus xin actin-binding repeat containing 1, mRNA (cDNA clone MGC:144145 IMAGE:40098186), complete cds.	-	-	-	-	-0.719128	-0.156884	-0.519526	0.313875	0.264731	0.0747219	-0.218131	-0.194946	0.524484	1.03674	-0.288447	0.28018	-0.348824	-0.317527	1.89336	-0.701585	-0.0559238	-0.404611	-0.00775307	-0.0364157	2.65393	-0.552471	-0.201047	-0.037586	-0.4734	-0.168228	-0.567319	-0.46577	-0.133572	-0.395564	-0.0674256	-0.0924892	-0.363055	-0.335577	-0.366868	0.0433306	0.307774	1.26385	-0.466908
BC119294	17199	Mc1r	Mshra#Tob#e	Mus musculus melanocortin 1 receptor, mRNA (cDNA clone MGC:155610 IMAGE:8734043), complete cds.	-	-	-	-	-0.236837	-0.564988	0.500361	-0.922604	-1.11141	-0.231522	0.113186	-0.330678	-0.72628	-0.29617	1.08307	0.706476	0.33443	0.696213	-0.162123	1.53052	1.52023	-0.711495	-0.230885	-0.286805	1.05096	-0.345246	0.55978	-0.704888	-0.0897257	-0.427058	-0.229079	1.53179	0.144186	0.615277	-0.213051	0.0188639	-0.681225	0.0338197	0.0876005	-0.503935	-0.404731	-0.435359	-0.680674
XM_001473054	100039524	Gm2289	-	PREDICTED: Mus musculus similar to keratin associated protein 5-2 (LOC100039524), mRNA.	-	-	-	MM-A	-0.544019	-0.0290232	-0.0106151	-0.863433	-0.150608	1.1804	1.49727	-0.224152	-0.20368	0.1446	0.96408	1.68886	0.53826	0.842426	-0.479759	1.52033	0.398175	0.180021	-0.354201	0.00807373	0.0333721	-0.471477	-0.427092	0.0911069	-0.152114	0.0571255	0.0812981	-0.207801	0.202753	-0.267481	0.02677	-0.14398	0.163217	-0.470003	-0.695487	-0.868388	-0.984118	-0.930608	-1.14009
BC022573	11572	Crisp3	Aeg2#CRISP-3#CRS3#SGP28	Mus musculus cysteine-rich secretory protein 3, mRNA (cDNA clone MGC:31016 IMAGE:4925349), complete cds.	-	-	-	-	0.466406	-0.382951	0.0433801	-0.645441	-0.693272	0.61258	1.78374	0.211632	-0.100917	0.179971	-0.0451825	1.50725	0.353653	0.132584	-0.0797729	2.15174	0.103178	-0.050029	0.245655	0.387576	0.0772977	0.146625	0.918287	0.0487588	-0.568957	-0.542905	-0.383266	-0.634201	-0.024741	-0.750219	-0.780895	-0.489645	0.0165449	-0.634992	-0.154259	-0.597012	-0.910414	-0.391049	-0.526744
BC117063	239790	Ostn	Ostc	Mus musculus osteocrin, mRNA (cDNA clone MGC:151440 IMAGE:40126382), complete cds.	-	-	-	-	0.145466	-0.335926	-0.669061	-0.341091	0.611558	-0.373321	-0.29971	0.0122843	0.58369	1.90514	-0.144634	-0.109798	-0.409242	-0.386492	1.06824	-0.768537	-0.560583	-0.883274	-0.432239	0.582252	1.38823	-0.324568	-0.9612	-0.304491	0.840413	0.0975909	-0.234535	-0.390951	-0.362072	-0.452695	0.468741	0.24916	-0.722992	-0.264642	-0.549726	1.078	0.937055	0.906496	-0.592523
XM_001471958	100038948	Mup9	Gm14076#Mup2#Mup6#OTTMUSG00000015595	PREDICTED: Mus musculus similar to major urinary protein 1 (LOC100038948), mRNA.	-	-	-	-	0.253657	0.0920261	0.951108	0.310077	0.264668	-1.50957	0.107837	0.7489	0.0676965	0.563844	-1.46415	0.167914	-0.698898	-0.746634	0.146474	0.750325	1.04014	0.369197	-0.705304	-0.226372	0.842156	0.057143	-0.0949374	0.304415	0.734113	-1.08042	-0.658991	-1.19917	-0.358079	0.0626908	-0.714595	-0.801785	-0.178415	-0.217013	0.984514	0.249079	0.753528	0.241303	0.591533
AK142599	22041	Trf	AI266983#Cd176#HP#MGC102653#Tfn#hpx	Mus musculus 10 days lactation, adult female mammary gland cDNA, RIKEN full-length enriched library, clone:D730004I19 product:transferrin, full insert sequence.	-	TD-B	-	-	1.34014	0.691038	0.370382	-0.104804	-0.62816	0.904827	0.278212	0.287772	-0.611525	-0.130977	0.731175	0.830888	0.0850126	-0.0633742	-0.561099	1.32655	0.336363	-0.529479	-1.2264	0.122362	-0.13758	1.13934	-0.219972	-0.498727	-0.79157	-1.47194	-0.667017	0.589702	0.17738	-0.297367	-0.879156	-0.740841	-0.245499	0.921865	0.510354	-0.506826	-0.284712	0.183741	-0.230058
AF539752	231382	Tmprss11d	AST#AsP#BC020151#MGC28382	Mus musculus airway trypsin-like protease precursor short isoform (MAT2) mRNA, complete cds	-	-	-	-	-0.815819	-0.0921995	-0.116107	-0.139526	0.237181	-0.44366	0.206346	0.499638	0.594156	0.603084	-0.434963	0.0163453	0.163783	-0.0967209	-0.273667	-0.816272	-0.187571	-0.886895	-0.816627	0.0344137	-0.145913	-0.791088	-0.485782	-0.695493	0.328702	1.79254	0.290468	-1.0278	-0.393704	0.105089	1.13955	0.163724	-0.719639	-0.781715	0.138062	1.69142	0.869961	0.268223	1.01847
NM_001017393	434935	MGC107098	MGC118215#MGC151463	Mus musculus similar to spermiogenesis specific transcript on the Y 2 (MGC107098), mRNA.	-	-	-	-	-1.51469	0.145026	-0.355611	0.39424	-0.424585	-0.413785	-0.625632	-0.250662	-0.216744	-0.302298	-0.599449	0.143353	0.204249	0.0619589	-0.0934055	-0.123287	0.346223	0.927369	2.54178	1.05219	-0.642633	0.116518	-0.631234	0.0985567	1.0143	0.504564	0.300159	-0.071437	-0.772	0.134851	-0.236296	-0.106439	-0.709889	0.142415	0.618942	0.7441	-0.662971	-0.432559	-0.305188
[truncated: 4,241 more rows]
