# Supplementary material for: Confounding Factors in the Transcriptome Analysis of an In-Vivo Exposure Experiment
Source: PLoS One. 2016 Jan 20;11(1):e0145252. doi: 10.1371/journal.pone.0145252 (PMC4720430; doi:10.1371/journal.pone.0145252)
Supplement: S4 Table — Genes with tissue specific expression highly correlation (≥0.85) with that of Myl1. (XLSX) [file pone.0145252.s008.xlsx]

## Sheet: Correlation_DS_4_reporter_14526
Table S4: BioGPS output genes which tissue specific expression highly correlation (0.85) with that of Myl1
Gene ID	Symbol	Reporter	Correlation	Cluster	TDB	HSA	MMA
17901	Myl1	1452651_A_AT	1	SC-B	-	-	-
21953	Tnni2	1416889_AT	0.9974	SC-B	-	-	-
11937	Atp2a1	1419312_AT	0.9955	SC-B	-	-	-
21957	Tnnt3	1450118_A_AT	0.9913	SC-B	-	-	-
17907	Mylpf	1448371_AT	0.9819	SC-B	-	-	-
21925	Tnnc2	1417464_AT	0.9814	SC-B	-	-	-
12715	Ckm	1417614_AT	0.9808	SC-B	-	-	-
22004	Tpm2	1449577_X_AT	0.9772
58916	Myot	1418155_AT	0.9761	SC-B	-	-	-
71886	2310002L09Rik	1432420_A_AT	0.9698	SC-B	-	-	-
17996	Neb	1435355_AT	0.9695	SC-B	-	-	-
11474	Actn3	1418677_AT	0.966	SC-B	-	-	-
20190	Ryr1	1427306_AT	0.9642
228003	Klhl41	1444494_AT	0.9611
19309	Pygm	1448602_AT	0.9546	SC-B	-	-	-
17884	Myh4	1427026_AT	0.9545	SC-B	-	-	-
233199	Mybpc2	1455736_AT	0.9535	SC-B	-	-	-
12372	Casq1	1422598_AT	0.953	SC-B	-	-	-
11811	Apobec2	1417889_AT	0.9523	SC-B	-	-	-
21393	Tcap	1423145_A_AT	0.9514	SC-B	-	-	-
100039528	1110002E22Rik	1430786_AT	0.9502
17879	Myh1	1452465_AT	0.9486	SC-B	-	-	-
12292	Cacna1s	1420442_AT	0.947	SC-B	-	-	-
13808	Eno3	1417951_AT	0.9469	SC-B	-	-	-
19293	Pvalb	1417653_AT	0.9458	SC-B	-	-	-
16561	Kif1b	1455182_AT	0.9446
76757	Trdn	1426143_AT	0.9445	SC-B	-	-	-
14936	Gys1	1416737_AT	0.9412	-	-	-	-
22004	Tpm2	1419739_AT	0.9408
53412	Ppp1r3c	1425631_AT	0.939	SC-B	-	-	-
53412	Ppp1r3c	1433691_AT	0.9389
73284	Ddit4l	1451751_AT	0.9378
16561	Kif1b	1425270_AT	0.9373
17878	Myf6	1419150_AT	0.9332	SC-B	-	-	-
17884	Myh4	1458368_AT	0.9316
20190	Ryr1	1457347_AT	0.93
100039528	1110002E22Rik	1447870_X_AT	0.9296
70392	Asb12	1420346_AT	0.9292	SC-B	-	-	-
76469	Cmya5	1427312_AT	0.9282	SC-B	-	-	-
76757	Trdn	1426144_X_AT	0.9273
109272	Mybpc1	1455645_AT	0.9249	SC-B	-	-	-
71912	Jsrp1	1432289_A_AT	0.924	SC-B	-	-	-
276829	Smtnl2	1455794_AT	0.9211	-	TD-B	-	-
68701	Ppp1r27	1431281_AT	0.9184
237611	Stac3	1458087_AT	0.9174	SC-B	-	-	-
57339	Jph1	1438428_AT	0.9168	SC-B	-	-	-
229665	Ampd1	1434722_AT	0.9156	SC-B	-	-	-
12922	Crhr2	1450462_AT	0.9155
329828	AI464131	1435417_AT	0.9151	-	-	-	-
11565	Adssl1	1449383_AT	0.9143	SC-B	-	-	-
11459	Acta1	1427735_A_AT	0.914	SC-B	-	-	-
18175	Nrap	1421253_AT	0.9133
74166	Tmem38a	1424177_AT	0.9128	SC-B	-	-	-
14936	Gys1	1450196_S_AT	0.9128
215031	Vgll2	1436361_AT	0.9124	-	-	-	-
381339	Tmem182	1428899_AT	0.9113
65973	Asph	1425275_AT	0.9094
		1440335_AT	0.9086
50874	Tmod4	1449969_AT	0.9086	SC-B	-	-	-
20167	Rtn2	1419056_AT	0.9076	-	TD-B	-	-
116904	Alpk3	1449573_AT	0.9075
68802	Mypn	1441551_AT	0.907	SC-B	-	-	-
22138	Ttn	1444083_AT	0.9064	SC-B	-	-	-
320502	Lmod3	1439658_AT	0.9058	SC-B	-	-	-
59011	Myoz1	1460202_AT	0.9057	SC-B	-	-	-
83679	Pde4dip	1417626_AT	0.9053	SC-B	-	-	-
75723	Amotl1	1455247_AT	0.905
72157	Pgm2	1451149_AT	0.9014	-	TD-B	-	-
16495	Kcna7	1450490_AT	0.8992
69585	Hfe2	1429223_A_AT	0.8989	SC-B	-	-	-
68802	Mypn	1435813_AT	0.8987
72330	Klhl40	1431043_AT	0.8986
21953	Tnni2	1438609_X_AT	0.8984
109272	Mybpc1	1444341_AT	0.8981
237781	Smcr7	1434072_AT	0.8978	-	-	-	-
24131	Ldb3	1416752_AT	0.8965
16561	Kif1b	1451642_AT	0.8965
22138	Ttn	1431928_AT	0.8962
17929	Myom1	1420693_AT	0.8947	-	TD-B	-	-
76757	Trdn	1426142_A_AT	0.8945
17306	Sypl2	1449206_AT	0.8939	SC-B	-	-	-
70807	Arrdc2	1428352_AT	0.8932
18642	Pfkm	1416780_AT	0.8929	SC-B	-	-	-
76755	2310045N14Rik	1433296_AT	0.892
11636	Ak1	1422184_A_AT	0.8898	-	-	-	-
276829	Smtnl2	1440823_X_AT	0.8894
110880	Scn4a	1450557_AT	0.8887
22138	Ttn	1427446_S_AT	0.8886
18682	Phkg1	1422315_X_AT	0.8856	SC-B	-	-	-
12808	Cobl	1442076_AT	0.8844	-	-	-	-
170947	Myoz3	1430738_AT	0.884
240892	Dusp27	1458716_AT	0.8812	SC-B	-	-	-
12335	Capn3	1426043_A_AT	0.881	SC-B	-	-	-
18679	Phka1	1422743_AT	0.8803	-	TD-B	-	-
56012	Pgam2	1418373_AT	0.88	SC-B	-	-	-
76294	Asb5	1449356_AT	0.8797	SC-B	-	-	-
228785	Mylk2	1427556_AT	0.8778	SC-B	-	-	-
68680	Fitm1	1451488_AT	0.8777	SC-B	-	-	-
20648	Snta1	1416825_AT	0.8769	-	-	-	-
66397	Sar1b	1428163_AT	0.8766
75723	Amotl1	1428785_AT	0.8764
239706	Mettl22	1424434_AT	0.8758
102093	Phkb	1434511_AT	0.8755
68515	Myadml2	1430885_AT	0.8753	-	TD-B	-	-
77559	Agl	1431032_AT	0.8743
66211	Rpl3l	1449398_AT	0.8742	SC-B	-	-	-
67399	Pdlim7	1417959_AT	0.8731	-	-	-	-
12632	Cfl2	1418066_AT	0.8725	-	-	-	-
69563	2310015B20Rik	1430036_AT	0.8724	SC-B	-	-	-
69585	Hfe2	1454137_S_AT	0.8713
381792	2310040G24Rik	1443575_AT	0.8712	SC-B	-	-	-
65973	Asph	1425274_AT	0.8709
66273	Aamdc	1451381_AT	0.8708
14371	Fzd9	1427529_AT	0.8704	-	-	-	-
118449	Synpo2	1452879_AT	0.8701
74166	Tmem38a	1424178_AT	0.8699
14154	Fem1a	1423583_AT	0.8689	-	-	-	-
353204	Aldoart1	1439375_X_AT	0.8682	-	TD-B	-	-
22229	Ucp3	1420657_AT	0.8674
24131	Ldb3	1433783_AT	0.8674
22229	Ucp3	1420658_AT	0.8671
56642	Ankrd2	1419621_AT	0.8663
101563	AI426330	1435591_AT	0.8662
77559	Agl	1431033_X_AT	0.8648
54378	Cacng6	1425730_AT	0.8645	-	TD-B	-	-
21953	Tnni2	1438608_AT	0.8638
12295	Cacnb1	1426108_S_AT	0.8619	-	TD-B	-	-
58522	Trim54	1419440_AT	0.8604	SC-B	-	-	-
68539	Tmem109	1416032_AT	0.8601
73284	Ddit4l	1444139_AT	0.8581
68770	Phtf2	1437637_AT	0.8571
24131	Ldb3	1451999_AT	0.857
216558	Ugp2	1426460_A_AT	0.8554	-	-	-	-
68016	Murc	1420551_AT	0.8547	SC-B	-	-	-
23956	Neu2	1431936_A_AT	0.8544	SC-B	-	-	-
74490	Mamstr	1431836_X_AT	0.854
		1444789_AT	0.8536
18767	Pkia	1420858_AT	0.8531	SC-B	-	-	-
20528	Slc2a4	1415958_AT	0.8528	-	-	-	-
74770	Hhatl	1424553_AT	0.8527	SC-B	-	-	-
18679	Phka1	1435567_AT	0.8522
235542	Ppp2r3a	1455091_AT	0.8511
		1449631_AT	0.8506
