# Supplementary material for: Confounding Factors in the Transcriptome Analysis of an In-Vivo Exposure Experiment
Source: PLoS One. 2016 Jan 20;11(1):e0145252. doi: 10.1371/journal.pone.0145252 (PMC4720430; doi:10.1371/journal.pone.0145252)
Supplement: S5 Table — (XLSX) [file pone.0145252.s009.xlsx]

## Sheet: Early
Table S5: Variety ranked genes Early and Late
id	Entrez	Symbol	Alternative	Description	Cluster	Score
AK054522	353187	Nr1d2	RVR#Rev-erb	Mus musculus 2 days pregnant adult female ovary cDNA, RIKEN full-length enriched library, clone:E330036N03 product:ORPHAN NUCLEAR RECEPTOR NR1D2 (REV-ERB-BETA) (EAR4) homolog [Rattus norvegicus], full insert sequence.	TD-A	1.06046
BC026198	17227	Mcpt4	MMCP-4#MMCP-4A#MMCP-4B#Mcp-4	Mus musculus mast cell protease 4, mRNA (cDNA clone MGC:41164 IMAGE:1314753), complete cds.	-	1.13193
BC103794	72780	Rspo3	2810459H04Rik#AW742308#Cristin1#MGC118442#Thsd2	Mus musculus R-spondin 3 homolog (Xenopus laevis), mRNA (cDNA clone MGC:118442 IMAGE:6517974), complete cds.	-	1.40372
BC100703	17224	Mcpt1	AV080368#Mcp-1	Mus musculus mast cell protease 1, mRNA (cDNA clone MGC:123822 IMAGE:40043848), complete cds.	-	1.40709
AK040211	235320	Zbtb16	AI467657#PLZF#Zfp145#lu	Mus musculus 0 day neonate thymus cDNA, RIKEN full-length enriched library, clone:A430077H20 product:zinc finger protein 145, full insert sequence.	TD-A	1.4911
BC036986	15404	Hoxa7	AV118143#Hox-1.1	Mus musculus homeo box A7, mRNA (cDNA clone IMAGE:4986801), complete cds.	TD-A	1.50487
AK088937	319946	5830436I19Rik	-	Mus musculus 2 days neonate thymus thymic cells cDNA, RIKEN full-length enriched library, clone:E430032J10 product:unclassifiable, full insert sequence.	TD-A	1.50627
BC132000	11556	Adrb3	Adrb-3	Mus musculus adrenergic receptor, beta 3, mRNA (cDNA clone MGC:163631 IMAGE:40130277), complete cds.	-	1.50684
AF201287	14605	Tsc22d3	DIP#Dsip1#Gilz#TSC-22R#Tilz3	Mus musculus TSC22-related inducible leucine zipper 3a (Tilz3a) mRNA, complete cds.	TD-A	1.5105
BC139759	17228	Cma1	MMCP-5#Mcp-5#Mcpt5	Mus musculus chymase 1, mast cell, mRNA (cDNA clone MGC:149967 IMAGE:40055147), complete cds.	-	1.51179
AK081813	18626	Per1	MGC102121#Per#m-rigui#mPer1	Mus musculus 16 days embryo head cDNA, RIKEN full-length enriched library, clone:C130078P18 product:period homolog (Drosophila), full insert sequence.	TD-A	1.51436
NR_001277	27208	Snord33	Rnu33#U33	Mus musculus small nucleolar RNA, C/D box 33 (Snord33) on chromosome 7.	-	1.57775
AK135840	225518	Prdm6	Gm92#PRISM	Mus musculus in vitro fertilized eggs cDNA, RIKEN full-length enriched library, clone:7420424M16 product:PR-domain zinc finger protein 6 (Fragment) homolog [Homo sapiens], full insert sequence.	-	1.59725
BC018315	16019	Igh-6	AI326478#IGHM#Igh-M#Igh6#Igm#MGC107036#MGC107507#muH	Mus musculus immunoglobulin heavy chain 6 (heavy chain of IgM), mRNA (cDNA clone MGC:18788 IMAGE:4189350), complete cds.	-	1.67657
BC017616	100689	Spon2	2310045I24Rik#AI504350#M-spondin#Mindin#Mspondin	Mus musculus spondin 2, extracellular matrix protein, mRNA (cDNA clone MGC:27697 IMAGE:4923292), complete cds.	-	1.68672
XM_001478412	676923	Gm16470	EG668299	PREDICTED: Mus musculus similar to Glyceraldehyde-3-phosphate dehydrogenase (GAPDH) (LOC676923), mRNA.	TD-A	1.7249
BC018323	13170	Dbp	-	Mus musculus D site albumin promoter binding protein, mRNA (cDNA clone MGC:18803 IMAGE:4195116), complete cds.	TD-A	1.72493
AK040279	76933	Ifi27l2a	2310061N23Rik#Ifi27#Isg12#Isg12(b1)	Mus musculus 0 day neonate thymus cDNA, RIKEN full-length enriched library, clone:A430083A20 product:unclassifiable, full insert sequence.	-	1.73491
BC003713	56264	Cpxm1	AA986902#Cpx-1#Cpx1#Cpxm	Mus musculus carboxypeptidase X 1 (M14 family), mRNA (cDNA clone MGC:5707 IMAGE:3593211), complete cds.	-	1.73697
BC111105	57277	Slurp1	1110021N19Rik#AI415082#ARS#ArsB#MGC130552#Slurp-1	Mus musculus secreted Ly6/Plaur domain containing 1, mRNA (cDNA clone MGC:130552 IMAGE:40052992), complete cds.	-	1.74484
XM_001481140	100043864	Gm12759	OTTMUSG00000008368	PREDICTED: Mus musculus similar to Androgen binding protein alpha (LOC100043864), mRNA.	-	1.74778
XM_001478193	635737	Gm7165	Gm419	PREDICTED: Mus musculus similar to Protein S100-A9 (S100 calcium-binding protein A9) (Calgranulin-B) (Neutrophil cytosolic 23 kDa protein) (P23) (BEE22) (LOC635737), mRNA.	-	1.84282
AK142599	22041	Trf	AI266983#Cd176#HP#MGC102653#Tfn#hpx	Mus musculus 10 days lactation, adult female mammary gland cDNA, RIKEN full-length enriched library, clone:D730004I19 product:transferrin, full insert sequence.	-	1.85009
BC014722	20319	Sfrp2	AI851596#Sdf5	Mus musculus secreted frizzled-related protein 2, mRNA (cDNA clone MGC:25299 IMAGE:4487469), complete cds.	-	1.86838
AK162363	320187	E230001N04Rik	-	Mus musculus adult male epididymis cDNA, RIKEN full-length enriched library, clone:9230022O22 product:hypothetical protein, full insert sequence.	-	1.89806
BC026527	319942	A530016L24Rik	-	Mus musculus RIKEN cDNA A530016L24 gene, mRNA (cDNA clone MGC:32149 IMAGE:4924828), complete cds.	-	1.94376
AY251056	216616	Efemp1	MGC37612	Mus musculus EFEMP1 (Efemp1) mRNA, complete cds.	-	1.94466
BC108990	14468	Gbp1	5830475C06#Gbp-1#MGC124334#Mag-1#Mpa-1#Mpa1	Mus musculus guanylate nucleotide binding protein 1, mRNA (cDNA clone MGC:124334 IMAGE:40047769), complete cds.	-	1.97056
BC012710	19733	Rgn	AI265316#SMP30	Mus musculus regucalcin, mRNA (cDNA clone MGC:14006 IMAGE:4210374), complete cds.	-	1.97963
BC048431	64337	Gng13	1500031D04Rik#AB030194#Ggamma13	Mus musculus guanine nucleotide binding protein 13, gamma, mRNA (cDNA clone MGC:58102 IMAGE:6601662), complete cds.	-	1.98547
AB004048	18111	Nnat	5730414I02Rik#AW107673#Peg5	Mus musculus mRNA for neuronatin, complete cds.	-	1.98901
BC011202	20341	Selenbp1	Lp56#Lpsb#MGC18519	Mus musculus selenium binding protein 1, mRNA (cDNA clone MGC:18519 IMAGE:4209393), complete cds.	-	2.02056
AK018993	320092	E030003E18Rik	1700127G21Rik	Mus musculus adult male testis cDNA, RIKEN full-length enriched library, clone:1700127G21 product:unclassifiable, full insert sequence.	-	2.04759
BC043338	12266	C3	AI255234#ASP#Plp	Mus musculus complement component 3, mRNA (cDNA clone MGC:49527 IMAGE:5134713), complete cds.	-	2.06537
AK131612	15416	Hoxb8	Hox-2.4	Mus musculus 18-day embryo whole body cDNA, RIKEN full-length enriched library, clone:1110025L10 product:homeo box B8, full insert sequence.	-	2.095
BC022108	14276	Folr2	FBP2#FR-P3#Folbp-2#Folbp2	Mus musculus folate receptor 2 (fetal), mRNA (cDNA clone MGC:36142 IMAGE:5102303), complete cds.	-	2.11033
XM_001480321	100043251	Gm4316	-	PREDICTED: Mus musculus hypothetical protein LOC100043251 (LOC100043251), mRNA.	-	2.11478
BC096626	12766	Cxcr3	Cd183#Cmkar3	Mus musculus chemokine (C-X-C motif) receptor 3, mRNA (cDNA clone MGC:106368 IMAGE:30749408), complete cds.	-	2.12004
NM_009669	11723	Amy2a5	1810008N23Rik#Amy-2#Amy2#mAmy2-2	Mus musculus amylase 2, pancreatic (Amy2), mRNA.	-	2.12493
XM_001004117	624439	Gm6504	EG624439	PREDICTED: Mus musculus predicted gene, EG624439, transcript variant 3 (EG624439), mRNA.	-	2.13189
AK007638	69142	Cd209f	1810029C22Rik#AI647041#SIGNR8	Mus musculus 10 day old male pancreas cDNA, RIKEN full-length enriched library, clone:1810029C22 product:weakly similar to DC-SIGN [Mus musculus], full insert sequence.	-	2.13314
BC053501	15497	Hsd3b6	D19210	Mus musculus hydroxy-delta-5-steroid dehydrogenase, 3 beta- and steroid delta-isomerase 6, mRNA (cDNA clone MGC:60535 IMAGE:30018625), complete cds.	-	2.15502
XM_979591	78044	4930556A17Rik	-	PREDICTED: Mus musculus RIKEN cDNA 4930556A17 gene (4930556A17Rik), mRNA.	-	2.1597
BC011063	15402	Hoxa5	Hox-1.3	Mus musculus homeo box A5, mRNA (cDNA clone MGC:18622 IMAGE:3985274), complete cds.	TD-A	2.23926
XM_619923	545541	Gm5849	EG545541	PREDICTED: Mus musculus predicted gene, EG545541 (EG545541), mRNA.	-	2.24998
M65237	17835	Mug-ps1	Mug3	Mouse murinoglobulin (MUG3) mRNA, last 2 exons.	-	2.27509
BC027521	20292	Ccl11	Scya11#eotaxin	Mus musculus small chemokine (C-C motif) ligand 11, mRNA (cDNA clone MGC:41147 IMAGE:1527856), complete cds.	-	2.27996
BC024106	20342	Selenbp2	AP56#Lpsb2	Mus musculus selenium binding protein 2, mRNA (cDNA clone MGC:35927 IMAGE:5096831), complete cds.	-	2.28489
BC013638	12583	Cdo1	1300002L19Rik#Cdo#D18Ucla3	Mus musculus cysteine dioxygenase 1, cytosolic, mRNA (cDNA clone MGC:18800 IMAGE:4194939), complete cds.	-	2.28749
XM_001479648	100043159	Gm4272	-	PREDICTED: Mus musculus hypothetical protein LOC100043159 (LOC100043159), mRNA.	-	2.2892
XM_001478112	11730	Ang3	Angl#Rnase5c	PREDICTED: Mus musculus angiogenin, ribonuclease A family, member 3 (Ang3), mRNA.	-	2.29488
XM_138240	238395	Gm4931	AI506554#EG238395	PREDICTED: Mus musculus predicted gene, EG238395 (EG238395), mRNA.	-	2.29855
XM_890946	626358	Gm6669	EG626358	PREDICTED: Mus musculus predicted gene, EG626358 (EG626358), mRNA.	-	2.34073
XM_885642	546672	Gm5965	EG546672	PREDICTED: Mus musculus predicted gene, EG546672, transcript variant 3 (EG546672), mRNA.	-	2.37253
AK004666	16497	Kcnab1	Akr8a8#Kvbeta1.1#mKv(beta)1	Mus musculus adult male lung cDNA, RIKEN full-length enriched library, clone:1200009D09 product:potassium voltage-gated channel, shaker-related subfamily, beta member 1, full insert sequence.	-	2.41624
NR_002172	449630	Gm5774	EG449630#Rnu15-a	Mus musculus predicted gene, EG449630 (EG449630) on chromosome 7.	-	2.42404
BC061179	19716	Bex1	AA407839#AU018692#Bex4#MGC107097#Rex3	Mus musculus brain expressed gene 1, mRNA (cDNA clone MGC:74319 IMAGE:6531808), complete cds.	-	2.42705
BC051196	57264	Retn	ADSF#Fizz3#Rstn#Xcp4	Mus musculus resistin, mRNA (cDNA clone MGC:62882 IMAGE:1448672), complete cds.	-	2.46911
BC028770	11450	Adipoq	30kDa#APN#Acdc#Acrp30#GBP28#adipo#apM1	Mus musculus adiponectin, C1Q and collagen domain containing, mRNA (cDNA clone MGC:41360 IMAGE:1329799), complete cds.	-	2.47271
BC095921	17085	Ly9	AI893573#CD229#Lgp100#Ly-9#SLAMF3#T100	Mus musculus lymphocyte antigen 9, mRNA (cDNA clone MGC:103202 IMAGE:4935844), complete cds.	SC-E	2.4917
BC145867	20296	Ccl2	AI323594#HC11#JE#MCAF#MCP-1#MCP1#SMC-CF#Scya2#Sigje	Mus musculus chemokine (C-C motif) ligand 2, mRNA (cDNA clone MGC:175754 IMAGE:40131170), complete cds.	-	2.49401
XM_001472515	100039229	Gm10358	ENSMUSG00000072432	PREDICTED: Mus musculus similar to Glyceraldehyde-3-phosphate dehydrogenase (GAPDH), transcript variant 1 (LOC100039229), mRNA.	-	2.50189
XM_001472771	75873	4930568B11Rik	-	PREDICTED: Mus musculus RIKEN cDNA 4930568B11 gene (4930568B11Rik), mRNA.	-	2.50766
BC055291	12349	Car2	AI131712#CAII#Car-2#Ltw-5#Lvtw-5	Mus musculus carbonic anhydrase 2, mRNA (cDNA clone MGC:62540 IMAGE:6479187), complete cds.	-	2.52252
BC075704	19378	Aldh1a2	AV116159#Aldh1a7#Raldh1#Raldh2	Mus musculus aldehyde dehydrogenase family 1, subfamily A2, mRNA (cDNA clone MGC:76772 IMAGE:30471325), complete cds.	-	2.52898
XM_001479168	100042740	Gm10191	ENSMUSG00000066956	PREDICTED: Mus musculus similar to ribosomal protein L31 (LOC100042740), mRNA.	-	2.54765
BC141546	69165	Cd209b	1810030I22Rik#OtB7#SIGNR1#mSIGNR1	Synthetic construct Mus musculus clone IMAGE:100014572, MGC:175428 CD209b antigen (Cd209b) mRNA, encodes complete protein.	-	2.55171
BC117014	330122	Cxcl3	Dcip1#Gm1960	Mus musculus chemokine (C-X-C motif) ligand 3, mRNA (cDNA clone MGC:151391 IMAGE:40126333), complete cds.	SC-E	2.582
XM_892538	69397	1700019A02Rik	-	PREDICTED: Mus musculus RIKEN cDNA 1700019A02 gene (1700019A02Rik), mRNA.	-	2.58254
XM_001478461	100042581	Gm3914	-	PREDICTED: Mus musculus similar to CG4877-PA (LOC100042581), mRNA.	-	2.59054
AK142396	269275	Acvr1c	ACVRLK7#ALK7#Alk-7#C230097P10	Mus musculus 13 days embryo lung cDNA, RIKEN full-length enriched library, clone:D430037D01 product:activin A receptor, type IC, full insert sequence.	-	2.59188
BC141498	624367	Gm6498	EG624367	Synthetic construct Mus musculus clone IMAGE:100014758, MGC:175512 predicted gene, EG624367 (EG624367) mRNA, encodes complete protein.	-	2.60338
BC048653	66328	1700010M22Rik	-	Mus musculus RIKEN cDNA 1700010M22 gene, mRNA (cDNA clone MGC:58798 IMAGE:6773017), complete cds.	-	2.60502
AK150926	17474	Clec4d	Clecsf8#MGC117678#Mpcl#mcl	Mus musculus bone marrow macrophage cDNA, RIKEN full-length enriched library, clone:I830018G01 product:C-type (calcium dependent, carbohydrate recognition domain) lectin, superfamily member 8, full insert sequence.	SC-E	2.61417
XM_001475962	100041204	Gm3200	-	PREDICTED: Mus musculus similar to Glyceraldehyde-3-phosphate dehydrogenase (GAPDH) (LOC100041204), mRNA.	-	2.61672
BC016270	76219	6530401D17Rik	-	Mus musculus RIKEN cDNA 6530401D17 gene, mRNA (cDNA clone MGC:28976 IMAGE:4502106), complete cds.	-	2.62304
XM_001481097	100043839	Gm14148	OTTMUSG00000015803	PREDICTED: Mus musculus similar to glyceraldehyde-3-phosphate dehydrogenase (LOC100043839), mRNA.	-	2.62389
BC048602	100126269	BC048602	-	Mus musculus, clone IMAGE:6741154, mRNA.	-	2.63553
BC023373	654812	Angptl7	-	Mus musculus angiopoietin-like 7, mRNA (cDNA clone MGC:32448 IMAGE:5043159), complete cds.	-	2.6372
XM_001473172	100039762	Gm10293	ENSMUSG00000070490	PREDICTED: Mus musculus similar to Glyceraldehyde-3-phosphate dehydrogenase (GAPDH) (LOC100039762), mRNA.	-	2.63833
BC061146	14938	Gzma	AW494114#Ctla-3#Ctla3#Hf#SE1#TSP-1#TSP1	Mus musculus granzyme A, mRNA (cDNA clone MGC:74278 IMAGE:30296854), complete cds.	-	2.64028
XM_980162	665897	Gm7844	EG665897	PREDICTED: Mus musculus predicted gene, EG665897 (EG665897), mRNA.	-	2.65402
AJ536019	245195	Retnlg	Fizz3#Relmg#Xcp1	Mus musculus mRNA for resistin-like molecule gamma (Retnlg gene).	-	2.66783
BC012226	15985	Cd79b	B29#Ig-beta#Igb#Igbeta	Mus musculus CD79B antigen, mRNA (cDNA clone MGC:18588 IMAGE:4164551), complete cds.	-	2.68288
X82561	545622	Ptpn3	9530011I20Rik#PTP-H1#PTPCL	M.musculus mRNA for protein tyrosine phosphatase.	-	2.6919
XM_977642	665540	Gm7677	EG665540	PREDICTED: Mus musculus predicted gene, EG665540 (EG665540), mRNA.	-	2.6956
XM_001476037	100041245	Gm13464	OTTMUSG00000012316	PREDICTED: Mus musculus similar to Glyceraldehyde-3-phosphate dehydrogenase (GAPDH) (LOC100041245), mRNA.	-	2.69888
BC089613	381530	Mup20	Gm12560#MGC103310#MGC107671#Mup24#OTTMUSG00000007485	Mus musculus predicted gene, OTTMUSG00000007485, mRNA (cDNA clone MGC:107671 IMAGE:6746470), complete cds.	-	2.70557
XM_001476404	666661	Gm8221	-	PREDICTED: Mus musculus apolipoprotein L, 3-like (LOC666661), mRNA.	-	2.71465
XM_001479851	100043349	Gm13882	OTTMUSG00000014946	PREDICTED: Mus musculus similar to glyceraldehyde-3-phosphate dehydrogenase (LOC100043349), mRNA.	-	2.7184
XM_001475874	667384	Gm16050	OTTMUSG00000029531	PREDICTED: Mus musculus similar to Smok4a protein (LOC667384), mRNA.	-	2.73014
BC094642	629746	EG629746	-	Mus musculus similar to osteopetrosis associated transmembrane protein 1, mRNA (cDNA clone IMAGE:1511969).	-	2.73067
AK142698	103988	Gck	GLK#Gk#HK4#HKIV#HXKP#MODY2	Mus musculus 16 days neonate heart cDNA, RIKEN full-length enriched library, clone:D830011E21 product:glucokinase, full insert sequence.	-	2.73573
BC067039	11517	Adcyap1r1	2900024I10Rik#AI846590#PAC1#PAC1R#PACAP1-R	Mus musculus adenylate cyclase activating polypeptide 1 receptor 1, mRNA (cDNA clone MGC:85983 IMAGE:6852762), complete cds.	TD-A	2.73916
BC009165	21835	Thrsp	S14	Mus musculus thyroid hormone responsive SPOT14 homolog (Rattus), mRNA (cDNA clone MGC:6563 IMAGE:2811774), complete cds.	-	2.74776
BC120769	258555	Olfr862	MOR146-1	Mus musculus olfactory receptor 862, mRNA (cDNA clone MGC:156006 IMAGE:40129692), complete cds.	-	2.76003
BC052833	15186	Hdc	4732480P20#AW108189#Hdc-a#Hdc-c#Hdc-e#Hdc-s	Mus musculus histidine decarboxylase, mRNA (cDNA clone MGC:60408 IMAGE:30044098), complete cds.	SC-E	2.76358
BC125439	11435	Chrna1	AI385656#AI608266#Achr-1#Acra	Mus musculus cholinergic receptor, nicotinic, alpha polypeptide 1 (muscle), mRNA (cDNA clone MGC:159142 IMAGE:40129954), complete cds.	-	2.77727
XM_001476070	100041267	Gm3241	-	PREDICTED: Mus musculus hypothetical protein LOC100041267 (LOC100041267), mRNA.	-	2.79538
XM_001479932	100043310	Gm4351	-	PREDICTED: Mus musculus similar to Ubtf protein (LOC100043310), mRNA.	-	2.80372
BC064791	14459	Gast	GAS	Mus musculus gastrin, mRNA (cDNA clone MGC:76711 IMAGE:6431366), complete cds.	-	2.82665
AK156116	235712	Mrgpra2	MrgA2	Mus musculus activated spleen cDNA, RIKEN full-length enriched library, clone:F830008G21 product:MAS-related GPR, member A2, full insert sequence.	SC-E	2.83975
BC133710	258409	Olfr1431	MOR214-5	Mus musculus olfactory receptor 1431, mRNA (cDNA clone MGC:161299 IMAGE:40142241), complete cds.	-	2.84268
BC119435	257971	Olfr1382	GA_x5J8B7TT7LR-4113-3651#MOR256-43P#MOR256-57	Mus musculus olfactory receptor 1382, mRNA (cDNA clone MGC:140880 IMAGE:40041463), complete cds.	-	2.87711
AK156308	240328	F830016B08Rik	-	Mus musculus activated spleen cDNA, RIKEN full-length enriched library, clone:F830016B08 product:hypothetical protein, full insert sequence.	-	2.88074
BC027329	22169	Cmpk2	1200004E04Rik#TDKI#Tyki	Mus musculus thymidylate kinase family LPS-inducible member, mRNA (cDNA clone MGC:28140 IMAGE:3982036), complete cds.	-	2.88497
BC027543	77037	Mrap	1110025G12Rik#Falp#ORF61	Mus musculus melanocortin 2 receptor accessory protein, mRNA (cDNA clone MGC:41286 IMAGE:1477097), complete cds.	-	2.88498
BC052681	20343	Sell	AI528707#CD62L#L-selectin#LECAM-1#Lnhr#Ly-22#Ly-m22#Lyam-1#Lyam1	Mus musculus selectin, lymphocyte, mRNA (cDNA clone MGC:60578 IMAGE:30072021), complete cds.	SC-E	2.89039
BC021639	21789	Tfpi2	AV000670#PP5/TFPI-2	Mus musculus tissue factor pathway inhibitor 2, mRNA (cDNA clone MGC:13885 IMAGE:4023742), complete cds.	-	2.90031
BC156787	622339	Gm6316	EG622339	Synthetic construct Mus musculus clone IMAGE:100062279, MGC:190447 predicted gene, EG622339 (EG622339) mRNA, encodes complete protein.	-	2.90963
AF357401	100217440	Snora61	MBI-164	Mus musculus clone MBI-164 H/ACA box snoRNA, partial sequence.	-	2.92926
BC034902	228642	BC034902	A530021K05#MGC41714	Mus musculus cDNA sequence BC034902, mRNA (cDNA clone MGC:41714 IMAGE:1364939), complete cds.	-	2.93253
AK137508	140781	Myh7	Myhc-b#Myhcb	Mus musculus adult male bone cDNA, RIKEN full-length enriched library, clone:9830121K03 product:myosin, heavy polypeptide 7, cardiac muscle, beta, full insert sequence.	-	2.93509
BC140106	258748	Olfr1195	MOR230-4	Synthetic construct Mus musculus clone IMAGE:100001088, MGC:167491 olfactory receptor 1195 (Olfr1195) mRNA, encodes complete protein.	-	2.94257
XM_990888	638833	Gm7251	EG638833	PREDICTED: Mus musculus predicted gene, EG638833 (EG638833), mRNA.	-	2.94466
BC020160	74614	4833422F24Rik	-	Mus musculus RIKEN cDNA 4833422F24 gene, mRNA (cDNA clone MGC:28100 IMAGE:3966086), complete cds.	SC-E	2.95987
XM_001476503	100041748	Gm10291	ENSMUSG00000070443	PREDICTED: Mus musculus similar to Glyceraldehyde-3-phosphate dehydrogenase (GAPDH) (LOC100041748), mRNA.	-	2.96611
BC146408	14997	H2-M9	M9	Synthetic construct Mus musculus clone IMAGE:100015101, MGC:180371 histocompatibility 2, M region locus 9 (H2-M9) mRNA, encodes complete protein.	TD-A	2.97006
BC060291	170765	Ripply3	Dscr6	Mus musculus ripply3 homolog (zebrafish), mRNA (cDNA clone MGC:70097 IMAGE:30135244), complete cds.	-	2.98092
BC028509	20568	Slpi	-	Mus musculus secretory leukocyte peptidase inhibitor, mRNA (cDNA clone MGC:41142 IMAGE:1513866), complete cds.	-	2.98104
XM_001474703	639116	Gm7262	EG639116	PREDICTED: Mus musculus predicted gene, EG639116 (EG639116), mRNA.	-	3.00004
AK011286	29857	Mapk12	AW123708#Erk6#P38gamma#Prkm12#Sapk3	Mus musculus 10 days embryo whole body cDNA, RIKEN full-length enriched library, clone:2610002F22 product:MITOGEN-ACTIVATED PROTEIN KINASE 12 (EC 2.7.1.-) (EXTRACELLULAR SIGNAL-REGULATED KINASE 6) (ERK-6) (STRESS-ACTIVATED PROTEIN KINASE-3) (MITOGEN-ACTIVATED PROTEIN KINASE P38 GAMMA) (MAP KINASE P38 GAMMA) homolog [Mus musculus], full insert sequence.	-	3.01646
AK009869	69657	2310047D07Rik	-	Mus musculus adult male tongue cDNA, RIKEN full-length enriched library, clone:2310047D07 product:unclassifiable, full insert sequence.	-	3.01803
BC044865	20558	Slfn4	AI450778	Mus musculus schlafen 4, mRNA (cDNA clone MGC:51546 IMAGE:4459564), complete cds.	SC-E	3.03511
BC065160	30948	Bin1	ALP-1#Amphl#BRAMP-2#SH3P9	Mus musculus bridging integrator 1, mRNA (cDNA clone MGC:90098 IMAGE:5718309), complete cds.	-	3.04171
AK012157	70045	2610528A11Rik	AW494830	Mus musculus 10 days embryo whole body cDNA, RIKEN full-length enriched library, clone:2610528A11 product:unclassifiable, full insert sequence.	-	3.04938
BC012259	17841	Mup2	AA589603#MGC117823#Mup-2#Mup4	Mus musculus major urinary protein 2, mRNA (cDNA clone MGC:18535 IMAGE:4196403), complete cds.	-	3.05482
XM_975980	665304	Gm7578	EG665304#Gm1694	PREDICTED: Mus musculus predicted gene, EG665304 (EG665304), mRNA.	-	3.05557
AK160756	68828	Sync	1110057H03Rik#MGC124230#SNIP4	Mus musculus 13 days embryo head cDNA, RIKEN full-length enriched library, clone:3110018I03 product:syncoilin, full insert sequence.	-	3.05725
AK151069	20750	Spp1	AA960535#AI790405#Apl-1#BNSP#BSPI#Bsp#ETA-1#Eta#OP#Opn#Opnl#Ric#Spp-1	Mus musculus bone marrow macrophage cDNA, RIKEN full-length enriched library, clone:I830022H08 product:secreted phosphoprotein 1, full insert sequence.	SC-E	3.06114
BC051037	17836	Mug1	-	Mus musculus murinoglobulin 1, mRNA (cDNA clone MGC:58950 IMAGE:4195193), complete cds.	-	3.06487
BC061126	20306	Ccl7	MCP-3#Scya7#fic#marc#mcp3	Mus musculus chemokine (C-C motif) ligand 7, mRNA (cDNA clone MGC:74254 IMAGE:30276350), complete cds.	-	3.06543
AK009464	56376	Pdlim5	1110001A05Rik#AI987914#C87059#Enh#Enh1#Enh2#Enh3#LIM	Mus musculus adult male tongue cDNA, RIKEN full-length enriched library, clone:2310022E02 product:SIMILAR TO ENIGMA HOMOLOG (R. NORVEGICUS) homolog [Homo sapiens], full insert sequence.	-	3.06631
BC110462	72373	Psca	2210408B04Rik#MGC123434	Mus musculus prostate stem cell antigen, mRNA (cDNA clone MGC:123434 IMAGE:40039785), complete cds.	-	3.06774
NR_003681	100113364	Snora15	MBI-79	Mus musculus MBI-79 H/ACA box snoRNA (LOC100113364).	-	3.07634
XM_986849	666342	Gm8055	EG666342	PREDICTED: Mus musculus predicted gene, EG666342 (EG666342), mRNA.	-	3.08619
BC094922	20928	Abcc9	AI414027#AI449286#SUR2A#SUR2B#Sur2	Mus musculus ATP-binding cassette, sub-family C (CFTR/MRP), member 9, mRNA (cDNA clone IMAGE:6434110), complete cds.	-	3.09754
BC013457	14079	Fabp2	Fabpi#I-FABP	Mus musculus fatty acid binding protein 2, intestinal, mRNA (cDNA clone MGC:18570 IMAGE:4218050), complete cds.	-	3.11226
BC013494	72054	Cyp4f18	1810054N16Rik#Cypf18	Mus musculus cytochrome P450, family 4, subfamily f, polypeptide 18, mRNA (cDNA clone MGC:19144 IMAGE:4218398), complete cds.	SC-E	3.12487
AK163061	74548	Gsdmc4	9030605I04Rik	Mus musculus 0 day neonate thymus cDNA, RIKEN full-length enriched library, clone:A430110B17 product:Similar to MLZE homolog [Mus musculus], full insert sequence.	-	3.12942
BC013479	234564	AU018778	MGC18894#TGH-2	Mus musculus expressed sequence AU018778, mRNA (cDNA clone MGC:18894 IMAGE:4239756), complete cds.	-	3.15128
BC048564	73863	4930415O20Rik	-	Mus musculus RIKEN cDNA 4930415O20 gene, mRNA (cDNA clone MGC:58575 IMAGE:6705104), complete cds.	-	3.1574
BC115962	100040732	Gm2933	MGC141289	Mus musculus germ cell-less homolog 1 (Drosophila)-like, mRNA (cDNA clone MGC:141289 IMAGE:40057634), complete cds.	-	3.15913
AK028217	66060	0610010O12Rik	-	Mus musculus 10, 11 days embryo whole body cDNA, RIKEN full-length enriched library, clone:2810014E15 product:PUTATIVE NUCLEAR PROTEIN (PUTATIVE NUCLEAR PROTEIN ORF1-FL49) homolog [Homo sapiens], full insert sequence.	-	3.1617
BC031122	16979	Lrrn1	2810047E21Rik#NLRR-1	Mus musculus leucine rich repeat protein 1, neuronal, mRNA (cDNA clone MGC:36161 IMAGE:4972803), complete cds.	-	3.1632
BC008653	107227	Macrod1	AI604841#AW743046#D930010J01Rik	Mus musculus MACRO domain containing 1, mRNA (cDNA clone MGC:11843 IMAGE:3597023), complete cds.	-	3.1653
BC109326	101533	Klk9	1200016C12Rik#AI324041#MGC130095#MGC130096	Mus musculus kallikrein related-peptidase 9, mRNA (cDNA clone MGC:130095 IMAGE:40051199), complete cds.	-	3.16759
XM_001472149	100039054	Mup12	Gm2024	PREDICTED: Mus musculus similar to major urinary protein 1 (LOC100039054), mRNA.	-	3.16985
AK030426	18679	Phka1	5330411D17#9830108K24Rik#Phka	Mus musculus adult male pituitary gland cDNA, RIKEN full-length enriched library, clone:5330411D17 product:phosphorylase kinase alpha 1, full insert sequence.	-	3.17031
BC005453	18109	Mycn	N-myc#Nmyc#Nmyc-1#Nmyc1#bHLHe37#c-nmyc	Mus musculus v-myc myelocytomatosis viral related oncogene, neuroblastoma derived (avian), mRNA (cDNA clone MGC:6240 IMAGE:3495446), complete cds.	-	3.19665
AK085956	75761	Apol7a	9130022K13Rik#Apol3	Mus musculus 16 days neonate heart cDNA, RIKEN full-length enriched library, clone:D830033E19 product:weakly similar to APOLIPOPROTEIN L3 (APOLIPOPROTEIN L-III) (APOL-III) (TNF-INDUCIBLE PROTEIN CG12-1) (CG12_1) [Homo sapiens], full insert sequence.	-	3.20166
BC036961	230863	Sh2d5	BC036961	Mus musculus SH2 domain containing 5, mRNA (cDNA clone IMAGE:4505120), partial cds.	-	3.20296
BC116939	66175	Mustn1	1110028G01Rik#MGC151316#MGC151318#Mustang	Mus musculus musculoskeletal, embryonic nuclear protein 1, mRNA (cDNA clone MGC:151316 IMAGE:40126258), complete cds.	-	3.2137
AK132878	21916	Tmod1	E-Tmod#MGC124125#MGC124126#Tmod	Mus musculus adult male testis cDNA, RIKEN full-length enriched library, clone:4930480L01 product:tropomodulin 1, full insert sequence.	-	3.238
AK020369	77552	Shisa4	9330132O05Rik#Tmem58#mShisa4	Mus musculus adult male diencephalon cDNA, RIKEN full-length enriched library, clone:9330132O05 product:hypothetical protein, full insert sequence.	-	3.23994
BC012221	17840	Mup1	Ltn-1#Lvtn-1#Mup-1#Mup-a#Mup10#Mup7#Up-1	Mus musculus major urinary protein 1, mRNA (cDNA clone MGC:18536 IMAGE:4195753), complete cds.	-	3.25165
BC046826	52250	Reep1	AW558420#C87808#D6Ertd253e	Mus musculus receptor accessory protein 1, mRNA (cDNA clone MGC:61280 IMAGE:6417744), complete cds.	-	3.25868
BC016212	76113	Lpo	5830499B15Rik	Mus musculus lactoperoxidase, mRNA (cDNA clone MGC:27708 IMAGE:4924899), complete cds.	-	3.2626
BC156710	435350	Serpinb6e	Gm11396#OTTMUSG00000000720#SPI3B#ovalbumin	Synthetic construct Mus musculus clone IMAGE:100062207, MGC:190412 predicted gene, OTTMUSG00000000720 (OTTMUSG00000000720) mRNA, encodes complete protein.	-	3.27333
AK036437	17882	Myh2	MHC2A#MyHC-IIa#Myh2a#Myhs-f#Myhs-f1#Myhsf1	Mus musculus adult male bone cDNA, RIKEN full-length enriched library, clone:9830108D13 product:SIMILAR TO MYOSIN, HEAVY POLYPEPTIDE 2, SKELETAL MUSCLE, ADULT homolog [Mus musculus], full insert sequence.	-	3.27609
AK013259	100189605	LOC100189605	-	Mus musculus 10, 11 days embryo whole body cDNA, RIKEN full-length enriched library, clone:2810437I12 product:major urinary protein 1, full insert sequence.	-	3.28298
AF155353	65256	Asb2	1110008E15Rik	Mus musculus ankyrin repeat-containing protein Asb-2 mRNA, partial cds.	-	3.29839
AK014378	70230	3300002P13Rik	-	Mus musculus 17 days embryo head cDNA, RIKEN full-length enriched library, clone:3300002P13 product:hypothetical protein, full insert sequence.	-	3.30196
XM_001477023	100042929	Gm14477	OTTMUSG00000016783	PREDICTED: Mus musculus similar to 1700012L04Rik protein (LOC100042929), mRNA.	-	3.31249
XM_001478175	676402	Gm9677	-	PREDICTED: Mus musculus hypothetical LOC676402 (LOC676402), mRNA.	-	3.32381
BC107319	16694	Krtap12-1	AI507309#AI586068#D10Jhu14e#MGC130277#MGC130278	Mus musculus keratin associated protein 12-1, mRNA (cDNA clone MGC:130277 IMAGE:40053395), complete cds.	SC-A	3.32657
BC055353	100048884	CU104690.1	LOC100048884#Mup6	Mus musculus cDNA clone IMAGE:5054356, **** WARNING: chimeric clone ****.	-	3.33549
XM_001478810	68469	1110006G14Rik	-	PREDICTED: Mus musculus RIKEN cDNA 1110006G14 gene (1110006G14Rik), mRNA.	-	3.34129
BC034855	225742	St8sia5	MGC41119#ST8SiaV#Siat8e	Mus musculus ST8 alpha-N-acetyl-neuraminide alpha-2,8-sialyltransferase 5, mRNA (cDNA clone MGC:41119 IMAGE:5146703), complete cds.	-	3.34647
AY993942	107513	Ssr1	2510001K09Rik#6330400D04#AI159733#AI452176#SSR#TRAPA	Mus musculus translocon-associated protein alpha, muscle specific isoform (Trap-alpha) mRNA, complete cds.	-	3.35211
BC028505	20295	Ccl17	Abcd-2#Scya17#Scya17l#Tarc	Mus musculus chemokine (C-C motif) ligand 17, mRNA (cDNA clone MGC:41116 IMAGE:3328278), complete cds.	-	3.3609
BC091000	68515	Myadml2	1110012N22Rik#MGC107698	Mus musculus RIKEN cDNA 1110012N22 gene, mRNA (cDNA clone MGC:107698 IMAGE:6756293), complete cds.	-	3.36537
BC012706	18979	Pon1	Pon	Mus musculus paraoxonase 1, mRNA (cDNA clone MGC:13984 IMAGE:4158951), complete cds.	-	3.36973
AB034730	96875	Prg4	CACP#DOL54#JCAP#MGC161183#MSF#SZP#lubricin	Mus musculus mRNA, complete cds, similar to megakaryocyte stimulating factor precursor and cartilage superficial zone protein.	-	3.3725
BC117553	16670	Krt32	Ha3#Krt1-2#MGC144672#MGC144673#mHa2	Mus musculus keratin 32, mRNA (cDNA clone MGC:144672 IMAGE:40104816), complete cds.	-	3.38603
BC125555	69576	2310010M20Rik	-	Mus musculus RIKEN cDNA 2310010M20 gene, mRNA (cDNA clone MGC:159258 IMAGE:40130070), complete cds.	-	3.38928
AJ309921	100039008	Mup10	2610016E04Rik#Mup8	Mus musculus mRNA for major urinary protein (group 1 major urinary protein gene).	-	3.39294
NM_001105186	620928	Vmn2r73	EG620928	Mus musculus vomeronasal 2, receptor 73 (Vmn2r73), mRNA.	-	3.39423
XM_001474206	623688	Gm6445	-	PREDICTED: Mus musculus similar to prostatic steroid binding protein (LOC623688), mRNA.	-	3.40124
BC006967	19252	Dusp1	3CH134#Ptpn16#U19515#erp#mkp-1	Mus musculus dual specificity phosphatase 1, mRNA (cDNA clone MGC:6265 IMAGE:3589849), complete cds.	-	3.4035
BC002189	620316	BC002189	ENSMUSG00000074670	Mus musculus predicted gene, ENSMUSG00000074670, mRNA (cDNA clone MGC:7386 IMAGE:3487872), complete cds.	TD-A	3.42318
BC080820	16687	Krt6a	2310016L08Rik#Krt2-6a#Krt2-6c#MK6a#mK6[a]	Mus musculus keratin 6A, mRNA (cDNA clone MGC:91279 IMAGE:30141946), complete cds.	-	3.42322
AK005653	75654	1700003O08Rik	-	Mus musculus adult male testis cDNA, RIKEN full-length enriched library, clone:1700003O08 product:unclassifiable, full insert sequence.	-	3.42724
BC058860	58865	Tdh	-	Mus musculus L-threonine dehydrogenase, mRNA (cDNA clone MGC:60410 IMAGE:30014660), complete cds.	-	3.44202
AK081487	18788	Serpinb2	PAI-2#Planh2#ovalbumin	Mus musculus 16 days embryo head cDNA, RIKEN full-length enriched library, clone:C130020L09 product:serine (or cysteine) proteinase inhibitor, clade B (ovalbumin), member 2, full insert sequence.	-	3.45996
BC056203	18811	Prl2c2	MRP-1#PLF-1#Plf	Mus musculus prolactin family 2, subfamily c, member 2, mRNA (cDNA clone MGC:60423 IMAGE:30014401), complete cds.	-	3.46388
BC051677	12765	Il8rb	CD128#CDw128#CXCR2#Cmkar2#Gpcr16#IL-8Rh#IL-8rb#IL8RA#mIL-8RH	Mus musculus interleukin 8 receptor, beta, mRNA (cDNA clone MGC:60615 IMAGE:30023687), complete cds.	-	3.47359
XM_985247	666660	Gm8220	EG666660	PREDICTED: Mus musculus predicted gene, EG666660 (EG666660), mRNA.	SC-A	3.4816
BC118611	320454	9930032O22Rik	Desc4	Mus musculus RIKEN cDNA 9930032O22 gene, mRNA (cDNA clone MGC:148215 IMAGE:40107184), complete cds.	-	3.48562
AK006997	73487	1700084M14Rik	-	Mus musculus adult male testis cDNA, RIKEN full-length enriched library, clone:1700084M14 product:unclassifiable, full insert sequence.	-	3.48781
BC065175	11647	Alpl	AP-TNAP#Akp-2#Akp2#TNAP#TNSALP	Mus musculus alkaline phosphatase 2, liver, mRNA (cDNA clone MGC:90091 IMAGE:6807509), complete cds.	-	3.50226
BC064787	574437	Xlr3b	EG574437#MGC102490#MGC76689#Xlr3	Mus musculus X-linked lymphocyte-regulated 3B, mRNA (cDNA clone MGC:76689 IMAGE:30046437), complete cds.	-	3.50596
AK052863	98660	Atp1a2	AW060654#Atpa-3#mKIAA0778	Mus musculus 16 days neonate heart cDNA, RIKEN full-length enriched library, clone:D830012G18 product:NA,K-ATPASE ALPHA 1 ISOFORM (EC 3.6.1.37) (FRAGMENT) homolog [Salmo salar], full insert sequence.	-	3.50603
BC091754	637227	Gm7202	19-23#EG637227#IgK#Igkv6-23	Mus musculus immunoglobulin kappa chain, constant region, mRNA (cDNA clone MGC:103317 IMAGE:4219018), complete cds.	-	3.51716
BC055059	15405	Hoxa9	D6a9#Hox-1.7	Mus musculus homeo box A9, mRNA (cDNA clone MGC:62545 IMAGE:6529502), complete cds.	SC-B	3.53059
NM_001085509	242702	Myom3	8430427K15Rik#Gm434	Mus musculus myomesin family, member 3 (Myom3), mRNA.	-	3.53444
BC035244	236690	Nyx	CLNP#CSNB1#CSNB4#MGC38926#nob	Mus musculus nyctalopin, mRNA (cDNA clone MGC:38926 IMAGE:5362608), complete cds.	-	3.54641
BC119521	406221	Krt40	Ka36#MGC141167	Mus musculus keratin 40, mRNA (cDNA clone MGC:141166 IMAGE:40055957), complete cds.	-	3.56514
BC140412	14293	Fpr1	FPR#LXA4R#fMLF-R	Synthetic construct Mus musculus clone IMAGE:100014405, MGC:173272 formyl peptide receptor 1 (Fpr1) mRNA, encodes complete protein.	SC-E	3.57058
AK155452	56619	Clec4e	C86253#Clecsf9#Mincle	Mus musculus NOD-derived CD11c +ve dendritic cells cDNA, RIKEN full-length enriched library, clone:F630229A01 product:C-type (calcium dependent, carbohydrate recognition domain) lectin, superfamily member 9, full insert sequence.	SC-E	3.57733
BC046991	17395	Mmp9	AW743869#B/MMP9#Clg4b#MMP-9#pro-MMP-9	Mus musculus matrix metallopeptidase 9, mRNA (cDNA clone MGC:54599 IMAGE:6309245), complete cds.	-	3.58506
BC064772	26421	Prl2c4	MRP-3#Mrpplf3#PLF-3#mrp/plf3	Mus musculus prolactin family 2, subfamily c, member 4, mRNA (cDNA clone MGC:76610 IMAGE:30434146), complete cds.	-	3.58912
AK220522	18601	Padi3	AI507004#KIAA4171#Pad3#Pdi3#mKIAA4171	Mus musculus mRNA for mKIAA4171 protein.	-	3.60404
BC115602	233090	Abpz	C2b#Scgb2b3	Mus musculus androgen binding protein zeta, mRNA (cDNA clone MGC:144501 IMAGE:40102624), complete cds.	-	3.60586
AK013627	72893	2900040C04Rik	-	Mus musculus adult male hippocampus cDNA, RIKEN full-length enriched library, clone:2900040C04 product:unclassifiable, full insert sequence.	-	3.60848
BC040093	233335	Synm	4930412K21Rik#AI852401#Dmn#E130104F11#MGC56976#Syn#Synemin	Mus musculus desmuslin, mRNA (cDNA clone IMAGE:3980674), with apparent retained intron.	-	3.62136
BC148490	20765	Sprr2k	-	Synthetic construct Mus musculus clone IMAGE:100015407, MGC:183283 small proline-rich protein 2K (Sprr2k) mRNA, encodes complete protein.	-	3.6263
BC008527	72157	Pgm2	2610020G18Rik#AA407108#AI098105#Pgm-2#Pgm1	Mus musculus phosphoglucomutase 2, mRNA (cDNA clone MGC:6642 IMAGE:3495694), complete cds.	-	3.62713
AK040806	223286	A530026G17	-	Mus musculus adult male aorta and vein cDNA, RIKEN full-length enriched library, clone:A530026G17 product:similar to COMPLEMENT COMPONENT C7 PRECURSOR [Homo sapiens], full insert sequence.	TD-A	3.65322
BC013518	21743	Inmt	Temt	Mus musculus indolethylamine N-methyltransferase, mRNA (cDNA clone MGC:19191 IMAGE:4236077), complete cds.	-	3.65362
NR_002869	432986	Gm5477	EG432986#Kb16p	Mus musculus predicted gene, EG432986 (EG432986) on chromosome 15.	-	3.65674
AK036404	12295	Cacnb1	Cchb1#Cchlb1	Mus musculus adult male bone cDNA, RIKEN full-length enriched library, clone:9830006D01 product:calcium channel, voltage-dependent, beta 1 subunit, full insert sequence.	-	3.67728
AK039734	100038725	Gm9766	ENSMUSG00000038594	Mus musculus adult male spinal cord cDNA, RIKEN full-length enriched library, clone:A330099J10 product:similar to Serologically defined breast cancer antigen NY-BR-15-like protein [Homo sapiens], full insert sequence.	-	3.68168
BC042742	17394	Mmp8	BB138268	Mus musculus matrix metallopeptidase 8, mRNA (cDNA clone MGC:51623 IMAGE:5032770), complete cds.	-	3.6837
AK030458	246313	Prokr2	B830005M06Rik#EG-VEGRF2#Gpcr73l1#Gpr73l1#PKR2	Mus musculus adult male pituitary gland cDNA, RIKEN full-length enriched library, clone:5330415A01 product:weakly similar to DJ680N4.3 (NOVEL G-PROTEIN COUPLED RECEPTOR SIMILAR TO MOUSE GPR73) (FRAGMENT), full insert sequence.	SC-E	3.68453
BC004770	15370	Nr4a1	GFRP1#Gfrp#Hbr-1#Hbr1#Hmr#N10#NGFI-B#NGFIB#NP10#TIS1#TR3#nur77	Mus musculus nuclear receptor subfamily 4, group A, member 1, mRNA (cDNA clone MGC:7048 IMAGE:3156434), complete cds.	-	3.68925
AK079235	14598	Ggt1	AI746379#CD224#GGT#Ggtp	Mus musculus adult male urinary bladder cDNA, RIKEN full-length enriched library, clone:9530046H10 product:gamma-glutamyl transpeptidase, full insert sequence.	-	3.72849
BC030939	192200	Wfdc12	MGC32134#Swam2#WAP2	Mus musculus WAP four-disulfide core domain 12, mRNA (cDNA clone MGC:32134 IMAGE:4923469), complete cds.	-	3.73628
XM_983277	666356	Gm8060	EG666356	PREDICTED: Mus musculus predicted gene, EG666356 (EG666356), mRNA.	-	3.75182
BC045143	15891	Ibsp	BSP#Bsp2	Mus musculus integrin binding sialoprotein, mRNA (cDNA clone MGC:54706 IMAGE:6391115), complete cds.	-	3.75686
BC132502	14825	Cxcl1	Fsp#Gro1#KC#Mgsa#N51#Scyb1#gro	Mus musculus chemokine (C-X-C motif) ligand 1, mRNA (cDNA clone MGC:164133 IMAGE:40130779), complete cds.	SC-E	3.75968
BC107224	20863	Stfa3	MGC130145#MGC130146#Stf3	Mus musculus stefin A3, mRNA (cDNA clone MGC:130145 IMAGE:40051891), complete cds.	-	3.76288
XM_001472071	100039003	Gm2005	-	PREDICTED: Mus musculus similar to Xmr protein (LOC100039003), mRNA.	-	3.76846
BC030067	15945	Cxcl10	C7#CRG-2#INP10#IP-10#IP10#Ifi10#Scyb10#gIP-10#mob-1	Mus musculus chemokine (C-X-C motif) ligand 10, mRNA (cDNA clone MGC:41087 IMAGE:1446589), complete cds.	-	3.787
BC132310	17844	Mup5	Mup18	Mus musculus major urinary protein 5, mRNA (cDNA clone MGC:163941 IMAGE:40130587), complete cds.	-	3.80088
BC130027	17384	Mmp10	AV377895	Mus musculus matrix metallopeptidase 10, mRNA (cDNA clone MGC:161197 IMAGE:40140858), complete cds.	-	3.81077
BC115419	319875	Tmprss11b	9930019B18Rik	Mus musculus transmembrane protease, serine 11b, mRNA (cDNA clone MGC:143797 IMAGE:40093437), complete cds.	-	3.81602
BC125320	17386	Mmp13	Clg#MMP-13#Mmp1	Mus musculus matrix metallopeptidase 13, mRNA (cDNA clone MGC:159023 IMAGE:40129835), complete cds.	-	3.81605
EF662061	353204	Aldoart1	4921524E03Rik#Aldo1-ps#Aldo1-ps2#Aldoa-ps2	Mus musculus aldolase A retroprotein 1 (Aldoart1) mRNA, complete cds.	-	3.82369
NR_002868	432985	Gm5476	EG432985#Kb17P	Mus musculus predicted gene, EG432985 (EG432985) on chromosome 15.	-	3.82411
XM_983688	666415	Gm8090	EG666415	PREDICTED: Mus musculus predicted gene, EG666415 (EG666415), mRNA.	-	3.85431
AK035085	70475	5730409N16Rik	-	Mus musculus 12 days embryo embryonic body between diaphragm region and neck cDNA, RIKEN full-length enriched library, clone:9430086F23 product:unclassifiable, full insert sequence.	-	3.85583
BC026134	27273	Pdk4	AV005916	Mus musculus pyruvate dehydrogenase kinase, isoenzyme 4, mRNA (cDNA clone MGC:13840 IMAGE:4188580), complete cds.	-	3.86261
EF662062	79459	Aldoart2	4933425L11Rik#Aldo1-ps1#Aldoa-ps1	Mus musculus aldolase A retroprotein 2 (Aldoart2) mRNA, complete cds.	-	3.86413
XM_979477	78172	4930487D11Rik	-	PREDICTED: Mus musculus RIKEN cDNA 4930487D11 gene (4930487D11Rik), mRNA.	-	3.87264
BC049723	76486	Ly6k	2410015A16Rik#3110035B01Rik#mLy-6K	Mus musculus lymphocyte antigen 6 complex, locus K, mRNA (cDNA clone MGC:58713 IMAGE:6743692), complete cds.	-	3.88847
AK084101	12293	Cacna2d1	Cacna2#Cchl2a#MGC141430	Mus musculus 12 days embryo spinal ganglion cDNA, RIKEN full-length enriched library, clone:D130092I18 product:calcium channel, voltage-dependent, alpha2/delta subunit 1, full insert sequence.	-	3.89955
BC052917	14283	Fosl1	AW538199#Fra1#fra-1	Mus musculus fos-like antigen 1, mRNA (cDNA clone MGC:60604 IMAGE:30063479), complete cds.	-	3.93094
BC119342	17231	Mcpt8	BB139338#MMCP-8	Mus musculus mast cell protease 8, mRNA (cDNA clone MGC:155658 IMAGE:8734091), complete cds.	-	3.94288
BC125551	19660	Rbp2	Crbp-2#CrbpII#MGC159254#MGC159256#Rbp-2	Mus musculus retinol binding protein 2, cellular, mRNA (cDNA clone MGC:159254 IMAGE:40130066), complete cds.	-	3.94763
BC145832	14663	Glycam1	Sgp50	Mus musculus glycosylation dependent cell adhesion molecule 1, mRNA (cDNA clone MGC:175719 IMAGE:40131135), complete cds.	-	3.97269
BC128283	69533	Krtap26-1	2310002B14Rik#AI507462	Mus musculus keratin associated protein 26-1, mRNA (cDNA clone MGC:150009 IMAGE:40101041), complete cds.	SC-A	3.97783
BC009652	20266	Scn1b	-	Mus musculus sodium channel, voltage-gated, type I, beta, mRNA (cDNA clone MGC:5891 IMAGE:3489368), complete cds.	-	4.01143
XM_001003345	668727	LOC668727	-	PREDICTED: Mus musculus similar to Mrgpra2 protein (LOC668727), mRNA.	SC-E	4.01786
AF469169	11829	Aqp4	WCH4	Mus musculus aquaporin-4 M23X isoform (Aqp4) mRNA, complete cds.	-	4.07493
BC152778	626834	Klk13	Egfbp-2#mGk-13	Synthetic construct Mus musculus clone IMAGE:100015957, MGC:184395 kallikrein related-peptidase 13 (Klk13) mRNA, encodes complete protein.	-	4.07762
AK165915	20167	Rtn2	MGC35990#MMS10-P#Ms10p#Nspl1	Mus musculus lung RCB-0558 LLC cDNA, RIKEN full-length enriched library, clone:G730018P09 product:reticulon 2 (Z-band associated protein), full insert sequence.	-	4.09042
BC115456	54378	Cacng6	2310033H20Rik#AW050150#MGC144251#MGC144252	Mus musculus calcium channel, voltage-dependent, gamma subunit 6, mRNA (cDNA clone MGC:144251 IMAGE:40100157), complete cds.	-	4.11425
AK155874	20310	Cxcl2	CINC-2a#GROb#Gro2#MIP-2#MIP-2a#Mgsa-b#Mip2#Scyb#Scyb2	Mus musculus B6-derived CD11 +ve dendritic cells cDNA, RIKEN full-length enriched library, clone:F730311N19 product:chemokine (C-X-C motif) ligand 2, full insert sequence.	SC-E	4.12687
AK157245	16176	Il1b	IL-1beta#Il-1b	Mus musculus activated spleen cDNA, RIKEN full-length enriched library, clone:F830208B07 product:interleukin 1 beta, full insert sequence.	SC-E	4.12997
BC003804	15959	Ifit3	Ifi49#MGC107331	Mus musculus interferon-induced protein with tetratricopeptide repeats 3, mRNA (cDNA clone MGC:6081 IMAGE:3487345), complete cds.	-	4.13052
BC029248	57262	Retnla	1810019L16Rik#Fizz-1#Fizz1#HIMF#RELM-alpha#RELMa#RELMalpha#Xcp2	Mus musculus resistin like alpha, mRNA (cDNA clone MGC:35890 IMAGE:4189285), complete cds.	-	4.13376
BC037993	276829	Smtnl2	D130058I21Rik#MGC47155	Mus musculus smoothelin-like 2, mRNA (cDNA clone MGC:47155 IMAGE:5064159), complete cds.	-	4.13772
AK018575	67866	Wfdc1	2310058A03Rik#ps20	Mus musculus adult male colon cDNA, RIKEN full-length enriched library, clone:9030625A11 product:PROSTATE STROMAL PROTEIN PS20, full insert sequence.	-	4.14818
BC145914	78242	Spink12	9230117E20Rik	Mus musculus serine peptidase inhibitor, Kazal type 11, mRNA (cDNA clone MGC:175801 IMAGE:40131217), complete cds.	-	4.16212
BC018341	59083	Fetub	2310011O17Rik#AI255764#D17980#Gugu	Mus musculus fetuin beta, mRNA (cDNA clone MGC:25848 IMAGE:4194184), complete cds.	-	4.16245
BC111443	20302	Ccl3	AI323804#G0S19-1#LD78alpha#MIP-1alpha#MIP1-(a)#MIP1-alpha#Mip1a#Scya3	Mus musculus chemokine (C-C motif) ligand 3, mRNA (cDNA clone MGC:130461 IMAGE:40041119), complete cds.	SC-E	4.17348
AK083464	30953	Schip1	Nf2ip#SCHIP-1#Schip-1a#Schip-1b	Mus musculus 9 days embryo whole body cDNA, RIKEN full-length enriched library, clone:D030021M14 product:schwannomin interacting protein 1, full insert sequence.	-	4.1777
BC115787	170651	Krtap16-1	-	Mus musculus keratin associated protein 16-1, mRNA (cDNA clone MGC:144702 IMAGE:40105094), complete cds.	SC-A	4.18109
X75650	16671	Krt33b	Ha3#Ha4#Krt1-3#mHa3	M.musculus mRNA for mouse hair acidic 3.	SC-A	4.21882
BC115793	329244	Il19	-	Mus musculus interleukin 19, mRNA (cDNA clone MGC:144324 IMAGE:40100999), complete cds.	-	4.22428
BC024814	239706	BC024814	MGC38788	Mus musculus cDNA sequence BC024814, mRNA (cDNA clone MGC:38788 IMAGE:5359405), complete cds.	-	4.22567
AK133727	16703	Krtap8-1	AI326176	Mus musculus 10 days neonate head cDNA, RIKEN full-length enriched library, clone:5530401F02 product:keratin associated protein 8-1, full insert sequence.	SC-A	4.22601
AK052539	17929	Myom1	D430047A17Rik	Mus musculus 13 days embryo lung cDNA, RIKEN full-length enriched library, clone:D430047A17 product:myomesin 1, full insert sequence.	-	4.2346
BC058190	12578	Cdkn2a	ARF-INK4a#Arf#INK4a-ARF#Ink4a/Arf#MTS1#Pctr1#p16#p16(INK4a)#p16INK4a#p19<ARF>#p19ARF	Mus musculus cyclin-dependent kinase inhibitor 2A, mRNA (cDNA clone MGC:68189 IMAGE:5342027), complete cds.	-	4.23545
BC034853	20379	Sfrp4	-	Mus musculus secreted frizzled-related protein 4, mRNA (cDNA clone MGC:41113 IMAGE:1364770), complete cds.	-	4.24416
BC013122	66993	Smarcd3	1500001J14Rik#2210409C08Rik#BAF60C	Mus musculus SWI/SNF related, matrix associated, actin dependent regulator of chromatin, subfamily d, member 3, mRNA (cDNA clone MGC:8018 IMAGE:3586276), complete cds.	-	4.26823
BC120910	15968	Ifna5	Ifa5	Mus musculus interferon alpha 5, mRNA (cDNA clone MGC:143599 IMAGE:40091152), complete cds.	-	4.27151
AK051172	11739	Slc25a4	AU019225#Ant1	Mus musculus 12 days embryo spinal ganglion cDNA, RIKEN full-length enriched library, clone:D130011A21 product:solute carrier family 25 (mitochondrial carrier	-	4.31809
BC100421	27389	Dusp13	Gm1203#LMW-DSP6#MDSP#TMDP#TS-DSP6	Mus musculus dual specificity phosphatase 13, mRNA (cDNA clone MGC:118225 IMAGE:30919819), complete cds.	-	4.33618
NR_002865	353373	Rnu11	MBII-407#Mirn801#mir-801#mmu-mir-801	Mus musculus U11 small nuclear RNA (Rnu11) on chromosome 4.	-	4.34006
XM_001474715	100040462	Gm2785	-	PREDICTED: Mus musculus similar to interferon-activatable protein (LOC100040462), mRNA.	-	4.34437
BC148438	20759	Sprr2e	-	Synthetic construct Mus musculus clone IMAGE:100015424, MGC:183290 small proline-rich protein 2E (Sprr2e) mRNA, encodes complete protein.	-	4.35665
BC027551	268905	Krtap13-1	AA589563#KAP13.1#MGC41371	Mus musculus keratin associated protein 13-1, mRNA (cDNA clone MGC:41371 IMAGE:1363815), complete cds.	SC-A	4.37778
AK036385	207215	Fbxo40	9830003A13Rik#KIAA1195#MGC130416#MGC130417#mKIAA1195	Mus musculus adult male bone cDNA, RIKEN full-length enriched library, clone:9830003A13 product:similar to MUSCLE DISEASE-RELATED PROTEIN [Homo sapiens], full insert sequence.	-	4.38017
AK016515	74376	Myo18b	4932408L24Rik#4933411E19Rik#Gm448	Mus musculus adult male testis cDNA, RIKEN full-length enriched library, clone:4932408L24 product:hypothetical Myosin head (motor domain) containing protein, full insert sequence.	SC-B	4.38338
XM_977282	239932	Krtap24-1	Gm312	PREDICTED: Mus musculus gene model 312, (NCBI) (Gm312), mRNA.	SC-A	4.39339

## Sheet: Late
Table S6: Variety ranked genes Early and Late
id	Entrez	Symbol	Alternative	Description	Cluster	Score
AK040211	235320	Zbtb16	AI467657#PLZF#Zfp145#lu	Mus musculus 0 day neonate thymus cDNA, RIKEN full-length enriched library, clone:A430077H20 product:zinc finger protein 145, full insert sequence.	TD-A	0.532261
AF201287	14605	Tsc22d3	DIP#Dsip1#Gilz#TSC-22R#Tilz3	Mus musculus TSC22-related inducible leucine zipper 3a (Tilz3a) mRNA, complete cds.	TD-A	0.75926
AF545043	233079	Ffar2	GPCR43#Gpr43#MGC28611	Mus musculus orphan GPCR protein (Lssig) mRNA, complete cds.	-	0.77352
BC067039	11517	Adcyap1r1	2900024I10Rik#AI846590#PAC1#PAC1R#PACAP1-R	Mus musculus adenylate cyclase activating polypeptide 1 receptor 1, mRNA (cDNA clone MGC:85983 IMAGE:6852762), complete cds.	TD-A	0.818534
BC026527	319942	A530016L24Rik	-	Mus musculus RIKEN cDNA A530016L24 gene, mRNA (cDNA clone MGC:32149 IMAGE:4924828), complete cds.	-	0.872498
BC100415	331532	Tceal5	6430401A05Rik	Mus musculus transcription elongation factor A (SII)-like 5, mRNA (cDNA clone MGC:118216 IMAGE:6535676), complete cds.	-	0.886459
BC064779	14264	Fmod	AI131919#AU041740#SLRR2E	Mus musculus fibromodulin, mRNA (cDNA clone MGC:76645 IMAGE:30058603), complete cds.	-	0.897837
BC054386	11668	Aldh1a1	Ahd-2#Ahd2#Aldh1#Aldh1a2#E1#Raldh1	Mus musculus aldehyde dehydrogenase family 1, subfamily A1, mRNA (cDNA clone MGC:62611 IMAGE:6477503), complete cds.	-	0.91224
AK079196	18162	Npr3	B430320C24Rik#C81222#NPR-C#lgj#stri	Mus musculus adult male urinary bladder cDNA, RIKEN full-length enriched library, clone:9530023J11 product:natriuretic peptide receptor 3, full insert sequence.	-	0.941285
BC036986	15404	Hoxa7	AV118143#Hox-1.1	Mus musculus homeo box A7, mRNA (cDNA clone IMAGE:4986801), complete cds.	TD-A	1.05573
XM_619923	545541	Gm5849	EG545541	PREDICTED: Mus musculus predicted gene, EG545541 (EG545541), mRNA.	-	1.0612
BC064033	208164	Fam180a	B230314O19	Mus musculus cDNA sequence BC064033, mRNA (cDNA clone MGC:73523 IMAGE:851727), complete cds.	-	1.07562
AK142698	103988	Gck	GLK#Gk#HK4#HKIV#HXKP#MODY2	Mus musculus 16 days neonate heart cDNA, RIKEN full-length enriched library, clone:D830011E21 product:glucokinase, full insert sequence.	-	1.07971
XM_001478193	635737	Gm7165	Gm419	PREDICTED: Mus musculus similar to Protein S100-A9 (S100 calcium-binding protein A9) (Calgranulin-B) (Neutrophil cytosolic 23 kDa protein) (P23) (BEE22) (LOC635737), mRNA.	-	1.08916
BC019187	26874	Abcd2	ABC39#ALDL1#ALDR#ALDRP	Mus musculus ATP-binding cassette, sub-family D (ALD), member 2, mRNA (cDNA clone MGC:29110 IMAGE:5027149), complete cds.	-	1.10149
AK040806	223286	A530026G17	-	Mus musculus adult male aorta and vein cDNA, RIKEN full-length enriched library, clone:A530026G17 product:similar to COMPLEMENT COMPONENT C7 PRECURSOR [Homo sapiens], full insert sequence.	TD-A	1.10266
BC018323	13170	Dbp	-	Mus musculus D site albumin promoter binding protein, mRNA (cDNA clone MGC:18803 IMAGE:4195116), complete cds.	TD-A	1.16583
AK085927	59006	Myoz2	1110012I24Rik#Myozl2	Mus musculus 16 days neonate heart cDNA, RIKEN full-length enriched library, clone:D830030K03 product:myozenin 2, full insert sequence.	SC-B	1.16644
AK017227	12350	Car3	BB219044#Car-3	Mus musculus adult male xiphoid cartilage cDNA, RIKEN full-length enriched library, clone:5230400J22 product:carbonic anhydrase 3, full insert sequence.	-	1.19199
BC152853	15426	Hoxc8	D130011F21Rik#Hox-3.1	Synthetic construct Mus musculus clone IMAGE:100016098, MGC:184417 homeo box C8 (Hoxc8) mRNA, encodes complete protein.	TD-A	1.20817
BC008653	107227	Macrod1	AI604841#AW743046#D930010J01Rik	Mus musculus MACRO domain containing 1, mRNA (cDNA clone MGC:11843 IMAGE:3597023), complete cds.	-	1.20948
BC011063	15402	Hoxa5	Hox-1.3	Mus musculus homeo box A5, mRNA (cDNA clone MGC:18622 IMAGE:3985274), complete cds.	TD-A	1.2148
AK142599	22041	Trf	AI266983#Cd176#HP#MGC102653#Tfn#hpx	Mus musculus 10 days lactation, adult female mammary gland cDNA, RIKEN full-length enriched library, clone:D730004I19 product:transferrin, full insert sequence.	-	1.22002
BC099676	14311	Cidec	CIDE-3#Fsp27	Mus musculus cell death-inducing DFFA-like effector c, mRNA (cDNA clone MGC:106221 IMAGE:5043221), complete cds.	-	1.22575
BC116939	66175	Mustn1	1110028G01Rik#MGC151316#MGC151318#Mustang	Mus musculus musculoskeletal, embryonic nuclear protein 1, mRNA (cDNA clone MGC:151316 IMAGE:40126258), complete cds.	-	1.23984
AK012888	72713	Angptl1	2810039D03Rik#ANG3#ANGPT3#ANGY#ARP1#MGC100363	Mus musculus 10, 11 days embryo whole body cDNA, RIKEN full-length enriched library, clone:2810039D03 product:angiopoietin-like 1, full insert sequence.	-	1.26623
XM_001481140	100043864	Gm12759	OTTMUSG00000008368	PREDICTED: Mus musculus similar to Androgen binding protein alpha (LOC100043864), mRNA.	-	1.27358
BC146408	14997	H2-M9	M9	Synthetic construct Mus musculus clone IMAGE:100015101, MGC:180371 histocompatibility 2, M region locus 9 (H2-M9) mRNA, encodes complete protein.	TD-A	1.31562
AK009464	56376	Pdlim5	1110001A05Rik#AI987914#C87059#Enh#Enh1#Enh2#Enh3#LIM	Mus musculus adult male tongue cDNA, RIKEN full-length enriched library, clone:2310022E02 product:SIMILAR TO ENIGMA HOMOLOG (R. NORVEGICUS) homolog [Homo sapiens], full insert sequence.	-	1.31628
AK017368	71368	5430431A17Rik	-	Mus musculus 6 days neonate head cDNA, RIKEN full-length enriched library, clone:5430431A17 product:unclassifiable, full insert sequence.	-	1.33445
BC117498	71887	Ppm1j	2310008J22Rik#MGC144853#PP2Czeta#Ppp2cz	Mus musculus protein phosphatase 1J, mRNA (cDNA clone MGC:144853 IMAGE:40106734), complete cds.	SC-B	1.33534
BC031809	19662	Rbp4	Rbp-4	Mus musculus retinol binding protein 4, plasma, mRNA (cDNA clone MGC:19321 IMAGE:4193984), complete cds.	-	1.33692
BC117038	14373	G0s2	AI255151#AV006465#MGC151415#MGC151417	Mus musculus G0/G1 switch gene 2, mRNA (cDNA clone MGC:151415 IMAGE:40126357), complete cds.	-	1.353
BC129875	16005	Igfals	ALS#Albs#KIAA4111#MGC150140#MGC150141#mKIAA4111	Mus musculus insulin-like growth factor binding protein, acid labile subunit, mRNA (cDNA clone MGC:150140 IMAGE:40110389), complete cds.	-	1.35922
BC028754	22095	Tshr	AI481368#hypothroid#hyt#pet	Mus musculus thyroid stimulating hormone receptor, mRNA (cDNA clone IMAGE:1179318), complete cds.	-	1.35962
BC027521	20292	Ccl11	Scya11#eotaxin	Mus musculus small chemokine (C-C motif) ligand 11, mRNA (cDNA clone MGC:41147 IMAGE:1527856), complete cds.	-	1.36026
AK160756	68828	Sync	1110057H03Rik#MGC124230#SNIP4	Mus musculus 13 days embryo head cDNA, RIKEN full-length enriched library, clone:3110018I03 product:syncoilin, full insert sequence.	-	1.3605
BC024814	239706	BC024814	MGC38788	Mus musculus cDNA sequence BC024814, mRNA (cDNA clone MGC:38788 IMAGE:5359405), complete cds.	-	1.39082
BC046315	26358	Aldh1a7	AI987940#Ahd2-like#Aldh-pb#Aldh1a4#Aldhpb	Mus musculus aldehyde dehydrogenase family 1, subfamily A7, mRNA (cDNA clone MGC:54619 IMAGE:6314273), complete cds.	-	1.39784
AK003800	100040972	Tceal7	1110018P05Rik#AI118095	Mus musculus 18-day embryo whole body cDNA, RIKEN full-length enriched library, clone:1110018P05 product:similar to HYPOTHETICAL 12.3 KDA PROTEIN [Homo sapiens], full insert sequence.	SC-B	1.39881
AK009897	69678	2310050B05Rik	-	Mus musculus adult male tongue cDNA, RIKEN full-length enriched library, clone:2310050B05 product:unclassifiable, full insert sequence.	SC-B	1.40783
BC125376	22293	Slc45a2	Aim-1#Aim1#Dbr#Matp#blanc-sale#bls#uw	Mus musculus solute carrier family 45, member 2, mRNA (cDNA clone MGC:159079 IMAGE:40129891), complete cds.	-	1.40804
BC032877	22403	Wisp2	Ccn5#Crgr4#Ctgfl#Rcop1	Mus musculus WNT1 inducible signaling pathway protein 2, mRNA (cDNA clone MGC:41105 IMAGE:1067632), complete cds.	-	1.41609
BC034902	228642	BC034902	A530021K05#MGC41714	Mus musculus cDNA sequence BC034902, mRNA (cDNA clone MGC:41714 IMAGE:1364939), complete cds.	-	1.42298
BC020160	74614	4833422F24Rik	-	Mus musculus RIKEN cDNA 4833422F24 gene, mRNA (cDNA clone MGC:28100 IMAGE:3966086), complete cds.	SC-E	1.43247
AK036385	207215	Fbxo40	9830003A13Rik#KIAA1195#MGC130416#MGC130417#mKIAA1195	Mus musculus adult male bone cDNA, RIKEN full-length enriched library, clone:9830003A13 product:similar to MUSCLE DISEASE-RELATED PROTEIN [Homo sapiens], full insert sequence.	-	1.44528
AY044451	225638	Alpk2	Gm549#Hak	Mus musculus heart alpha-kinase mRNA, partial cds.	-	1.45032
BC013638	12583	Cdo1	1300002L19Rik#Cdo#D18Ucla3	Mus musculus cysteine dioxygenase 1, cytosolic, mRNA (cDNA clone MGC:18800 IMAGE:4194939), complete cds.	-	1.48631
AK080261	18534	Pck1	AI265463#PEPCK#Pck-1	Mus musculus adult male aorta and vein cDNA, RIKEN full-length enriched library, clone:A530099A19 product:phosphoenolpyruvate carboxykinase 1, cytosolic, full insert sequence.	-	1.4885
BC009165	21835	Thrsp	S14	Mus musculus thyroid hormone responsive SPOT14 homolog (Rattus), mRNA (cDNA clone MGC:6563 IMAGE:2811774), complete cds.	-	1.50729
AK051985	68794	Flnc	1110055E19Rik#ABP-280#ABPL#Fln2	Mus musculus 12 days embryo eyeball cDNA, RIKEN full-length enriched library, clone:D230030L22 product:weakly similar to CGABP260 ACTIN-BINDING DOMAIN (FRAGMENT) [Gallus gallus], full insert sequence.	-	1.50849
BC002254	78896	1500015O10Rik	Ecrg4	Mus musculus RIKEN cDNA 1500015O10 gene, mRNA (cDNA clone MGC:7583 IMAGE:3493553), complete cds.	-	1.51102
BC026134	27273	Pdk4	AV005916	Mus musculus pyruvate dehydrogenase kinase, isoenzyme 4, mRNA (cDNA clone MGC:13840 IMAGE:4188580), complete cds.	-	1.53126
BC064005	64082	Popdc2	AV006127#Pop2	Mus musculus popeye domain containing 2, mRNA (cDNA clone MGC:70008 IMAGE:30287674), complete cds.	-	1.53578
BC047280	17130	Smad6	Madh6	Mus musculus MAD homolog 6 (Drosophila), mRNA (cDNA clone MGC:54743 IMAGE:6477199), complete cds.	-	1.53656
AK047768	11472	Actn2	1110008F24Rik#MGC107582	Mus musculus adult male corpus striatum cDNA, RIKEN full-length enriched library, clone:C030030I18 product:ALPHA-ACTININ 2 (ALPHA ACTININ SKELETAL MUSCLE ISOFORM 2) (F-ACTIN CROSS LINKING PROTEIN) homolog [Mus musculus], full insert sequence.	SC-B	1.56303
BC060261	244416	Ppp1r3b	6430576E21#AW821953#GL	Mus musculus protein phosphatase 1, regulatory (inhibitor) subunit 3B, mRNA (cDNA clone IMAGE:6839533), partial cds.	-	1.57474
AK036404	12295	Cacnb1	Cchb1#Cchlb1	Mus musculus adult male bone cDNA, RIKEN full-length enriched library, clone:9830006D01 product:calcium channel, voltage-dependent, beta 1 subunit, full insert sequence.	-	1.58469
AK016515	74376	Myo18b	4932408L24Rik#4933411E19Rik#Gm448	Mus musculus adult male testis cDNA, RIKEN full-length enriched library, clone:4932408L24 product:hypothetical Myosin head (motor domain) containing protein, full insert sequence.	SC-B	1.59146
AK054456	14268	Fn1	E330027I09#Fn#Fn-1#MGC117493	Mus musculus 2 days pregnant adult female ovary cDNA, RIKEN full-length enriched library, clone:E330027I09 product:fibronectin 1, full insert sequence.	SC-E	1.59289
BC027543	77037	Mrap	1110025G12Rik#Falp#ORF61	Mus musculus melanocortin 2 receptor accessory protein, mRNA (cDNA clone MGC:41286 IMAGE:1477097), complete cds.	-	1.60341
AF334943	170743	Tlr7	-	alt '-'	SC-E	1.60355
BC053501	15497	Hsd3b6	D19210	Mus musculus hydroxy-delta-5-steroid dehydrogenase, 3 beta- and steroid delta-isomerase 6, mRNA (cDNA clone MGC:60535 IMAGE:30018625), complete cds.	-	1.60436
AK012780	69253	Hspb2	27kDa#2810021G24Rik#HSP27#MKBP	Mus musculus 10, 11 days embryo whole body cDNA, RIKEN full-length enriched library, clone:2810021G24 product:heat shock 27kD protein 2, full insert sequence.	SC-B	1.6236
BC028770	11450	Adipoq	30kDa#APN#Acdc#Acrp30#GBP28#adipo#apM1	Mus musculus adiponectin, C1Q and collagen domain containing, mRNA (cDNA clone MGC:41360 IMAGE:1329799), complete cds.	-	1.63183
BC023304	20471	Six1	BB138287	Mus musculus sine oculis-related homeobox 1 homolog (Drosophila), mRNA (cDNA clone MGC:30484 IMAGE:4188451), complete cds.	-	1.63713
AK016850	71146	Golga7b	4933417O08Rik#AI839934	Mus musculus adult male testis cDNA, RIKEN full-length enriched library, clone:4933417O08 product:similar to HYPOTHETICAL PROTEIN, MNCB-1213 [Homo sapiens], full insert sequence.	-	1.65389
AK009836	69642	2310046A06Rik	AI931782#MGC107700	Mus musculus adult male tongue cDNA, RIKEN full-length enriched library, clone:2310046A06 product:hypothetical protein, full insert sequence.	SC-B	1.67274
BC043020	15122	Hba-a1	Hba1#Hbat1	Mus musculus hemoglobin alpha, adult chain 1, mRNA (cDNA clone MGC:57888 IMAGE:5684314), complete cds.	SC-C	1.67684
XM_001474392	100040257	Gm13180	OTTMUSG00000010774	PREDICTED: Mus musculus hypothetical protein LOC100040257 (LOC100040257), mRNA.	-	1.69505
BC116341	170799	Rtkn2	B130039D23Rik#MGC189880#Mbf#Plekhk1	Mus musculus pleckstrin homology domain containing, family K member 1, mRNA (cDNA clone MGC:144135 IMAGE:40098130), complete cds.	-	1.69541
AK036437	17882	Myh2	MHC2A#MyHC-IIa#Myh2a#Myhs-f#Myhs-f1#Myhsf1	Mus musculus adult male bone cDNA, RIKEN full-length enriched library, clone:9830108D13 product:SIMILAR TO MYOSIN, HEAVY POLYPEPTIDE 2, SKELETAL MUSCLE, ADULT homolog [Mus musculus], full insert sequence.	-	1.70241
BC031436	67473	Slc47a1	1300013J15Rik#AI036982#MATE1#mMATE1	Mus musculus solute carrier family 47, member 1, mRNA (cDNA clone MGC:28678 IMAGE:4238749), complete cds.	-	1.70747
BC040093	233335	Synm	4930412K21Rik#AI852401#Dmn#E130104F11#MGC56976#Syn#Synemin	Mus musculus desmuslin, mRNA (cDNA clone IMAGE:3980674), with apparent retained intron.	-	1.72329
BC010814	229302	Tm4sf4	Iltmp#MGC19127	Mus musculus transmembrane 4 superfamily member 4, mRNA (cDNA clone MGC:19127 IMAGE:4211816), complete cds.	-	1.72433
BC002073	20305	Ccl6	MRP-1#Scya6#c10	Mus musculus chemokine (C-C motif) ligand 6, mRNA (cDNA clone MGC:6215 IMAGE:3492808), complete cds.	SC-E	1.72451
AK082321	244810	AW551984	3222402N16	Mus musculus 0 day neonate cerebellum cDNA, RIKEN full-length enriched library, clone:C230037I09 product:similar to LOSS OF HETEROZYGOSITY, 11, CHROMOSOMAL REGION 2, GENE A [Homo sapiens], full insert sequence.	-	1.73558
BC132000	11556	Adrb3	Adrb-3	Mus musculus adrenergic receptor, beta 3, mRNA (cDNA clone MGC:163631 IMAGE:40130277), complete cds.	-	1.73567
BC064762	67310	Prl8a9	1600019F10Rik#PLP-Cbeta#Prlpc2	Mus musculus prolactin family8, subfamily a, member 9, mRNA (cDNA clone MGC:76571 IMAGE:30013931), complete cds.	-	1.73585
NM_001085509	242702	Myom3	8430427K15Rik#Gm434	Mus musculus myomesin family, member 3 (Myom3), mRNA.	-	1.74169
AK084541	68760	Synpo2l	1110054M18Rik	Mus musculus 13 days embryo heart cDNA, RIKEN full-length enriched library, clone:D330013K06 product:CDNA FLJ12921 FIS, CLONE NT2RP2004600 homolog [Homo sapiens], full insert sequence.	SC-B	1.74595
NM_001085537	547154	Gm14501	OTTMUSG00000016887#Rp23-423l11.5	Mus musculus novel protein similar to histone H2a (1700012L04Rik) (Rp23-423l11.5), mRNA.	-	1.7584
AK142396	269275	Acvr1c	ACVRLK7#ALK7#Alk-7#C230097P10	Mus musculus 13 days embryo lung cDNA, RIKEN full-length enriched library, clone:D430037D01 product:activin A receptor, type IC, full insert sequence.	-	1.76804
BC132483	268807	Klhl38	8230402K04Rik	Mus musculus RIKEN cDNA 8230402K04 gene, mRNA (cDNA clone MGC:164114 IMAGE:40130760), complete cds.	-	1.77441
BC028755	19124	Procr	AI325044#Ccca#Ccd41#Epcr	Mus musculus protein C receptor, endothelial, mRNA (cDNA clone MGC:41156 IMAGE:1054063), complete cds.	-	1.78908
AK016893	71166	4933424G06Rik	1700104I15Rik	Mus musculus adult male testis cDNA, RIKEN full-length enriched library, clone:4933424G06 product:unclassifiable, full insert sequence.	-	1.7944
XM_001473420	100039742	Gm2397	-	PREDICTED: Mus musculus similar to SP140 nuclear body protein family member (LOC100039742), mRNA.	-	1.80124
BC019531	98363	Efhd1	4931430I01Rik#AI452351#MGC103094#PP3051#mitocalcin	Mus musculus EF hand domain containing 1, mRNA (cDNA clone MGC:28727 IMAGE:4459208), complete cds.	-	1.80881
BC025169	69065	Chac1	1810008K03Rik	Mus musculus ChaC, cation transport regulator-like 1 (E. coli), mRNA (cDNA clone MGC:36866 IMAGE:4483043), complete cds.	-	1.81279
AK004577	26364	Cd97	AA409984#TM7LN1	Mus musculus adult male lung cDNA, RIKEN full-length enriched library, clone:1200003K19 product:CD97 antigen, full insert sequence.	SC-E	1.81844
AF155353	65256	Asb2	1110008E15Rik	Mus musculus ankyrin repeat-containing protein Asb-2 mRNA, partial cds.	-	1.82031
AK137568	328829	9830107B12Rik	Trem5	Mus musculus adult male bone cDNA, RIKEN full-length enriched library, clone:9830142N24 product:weakly similar to Weakly similar to TREM-1 [Mus musculus], full insert sequence.	-	1.82495
BC048482	27281	Hrasls	2810012B06Rik#A-C1#Hrasrs	Mus musculus HRAS-like suppressor, mRNA (cDNA clone MGC:58260 IMAGE:6774856), complete cds.	SC-B	1.82508
