# Supplementary material for: Confounding Factors in the Transcriptome Analysis of an In-Vivo Exposure Experiment
Source: PLoS One. 2016 Jan 20;11(1):e0145252. doi: 10.1371/journal.pone.0145252 (PMC4720430; doi:10.1371/journal.pone.0145252)
Supplement: S6 Table — (XLSX) [file pone.0145252.s010.xlsx]

## Sheet: Biopsy_DEGs_ranking
Table S6: Handling stress DEGs ranked on variety
id	Entrez	Symbol	Alternative	Description	Cluster	Score
AK046142	192292	Nrbp1	B230344L17Rik#MGC6961#Nrbp	Mus musculus adult male corpora quadrigemina cDNA, RIKEN full-length enriched library, clone:B230344L17 product:nuclear receptor binding protein, full insert sequence.	-	0.177554
BC002115	21402	Skp1a	15kDa#2610043E24Rik#2610206H23Rik#EMC19#OCP-II#OCP2#SKP1#Tceb1l#p19A#p19Skp1	Mus musculus S-phase kinase-associated protein 1A, mRNA (cDNA clone MGC:6619 IMAGE:3490159), complete cds.	-	0.18749
BC057096	28185	Tomm70a	2610044B22Rik#D16Ium22#D16Ium22e#D16Wsu109e#Tom70#mKIAA0719	Mus musculus translocase of outer mitochondrial membrane 70 homolog A (yeast), mRNA (cDNA clone MGC:64791 IMAGE:5709110), complete cds.	-	0.187723
AK016563	51885	Tubgcp4	4932441P04Rik#76p#D2Ertd435e#MGC28085	Mus musculus adult male testis cDNA, RIKEN full-length enriched library, clone:4932441P04 product:UNKNOWN (PROTEIN FOR MGC:2720) (GAMMA TUBULIN RING COMPLEX PROTEIN) (76P GENE) homolog [Homo sapiens], full insert sequence.	-	0.20388
AK134955	432940	Fam105b	C79097	Mus musculus adult male olfactory brain cDNA, RIKEN full-length enriched library, clone:6430527E17 product:LOC90268 protein homolog [Homo sapiens], full insert sequence.	-	0.21333
BC106104	66167	Ccdc72	1110017O22Rik#MGC117874	Mus musculus coiled-coil domain containing 72, mRNA (cDNA clone MGC:117874 IMAGE:5029265), complete cds.	-	0.217401
XM_001476805	100041098	Gm15431	ENSMUSG00000059058#OTTMUSG00000021761	PREDICTED: Mus musculus similar to coiled-coil domain containing 72 (LOC100041098), mRNA.	-	0.221341
AK003723	11798	Xiap	1110015C02Rik#Aipa#Api3#Birc4#IAP3#ILP-1#MIHA#mXIAP	Mus musculus 18-day embryo whole body cDNA, RIKEN full-length enriched library, clone:1110015C02 product:unclassifiable, full insert sequence.	-	0.228026
BC030344	52700	Txndc17	4831443O22Rik#D11Ertd672e#TRP14#Txnl5	Mus musculus thioredoxin domain containing 17, mRNA (cDNA clone MGC:40618 IMAGE:3673521), complete cds.	-	0.228949
AK088675	71807	Tars2	2610024N01Rik#AI429208#Tarsl1	Mus musculus 2 days neonate thymus thymic cells cDNA, RIKEN full-length enriched library, clone:E430023E17 product:similar to threonyl-tRNA synthetase (Hypothetical protein) [Homo sapiens], full insert sequence.	-	0.238725
AK150563	12540	Cdc42	AI747189#AU018915	Mus musculus bone marrow macrophage cDNA, RIKEN full-length enriched library, clone:I830012B19 product:cell division cycle 42 homolog (S. cerevisiae), full insert sequence.	-	0.241353
AK011248	93790	Nipa2	2600017P10Rik#3830408P04Rik#AB041581	Mus musculus 10 days embryo whole body cDNA, RIKEN full-length enriched library, clone:2600017P10 product:BRAIN CDNA, CLONE MNCB-2146, SIMILAR TO HUMAN CLONE 23773 MRNA SEQUENCE homolog [Mus musculus], full insert sequence.	-	0.24343
BC120708	12868	Cox8a	COX8L	Mus musculus cytochrome c oxidase, subunit VIIIa, mRNA (cDNA clone MGC:155945 IMAGE:40129631), complete cds.	-	0.24443
AF190666	56873	Lmbr1	1110048D14Rik#AU017641	alt '1110048D14Rik#AU017641'	-	0.245517
AF061270	18771	Pknox1	D17Wsu76e#PREP1	Mus musculus homeobox protein PKNOX1 (Pknox1) mRNA, complete cds.	-	0.245909
XM_001473903	100039978	Gm2531	-	PREDICTED: Mus musculus similar to LSM6 homolog, U6 small nuclear RNA associated (LOC100039978), mRNA.	-	0.248129
AK122425	67074	Mon2	2610528O22Rik#AW495628#Sf21#mKIAA1040	Mus musculus mRNA for mKIAA1040 protein.	-	0.260242
AK080170	15547	Trmt2a	Htf9c	Mus musculus adult male aorta and vein cDNA, RIKEN full-length enriched library, clone:A530075H22 product:HpaII tiny fragments locus 9c, full insert sequence.	-	0.261659
BC062180	69672	Txndc15	2310047H23Rik#AI854086#C5orf14#UNQ335	Mus musculus thioredoxin domain containing 15, mRNA (cDNA clone MGC:70144 IMAGE:6336176), complete cds.	-	0.263495
AK154575	230789	Fam76a	MGC11672	Mus musculus NOD-derived CD11c +ve dendritic cells cDNA, RIKEN full-length enriched library, clone:F630048K01 product:hypothetical Cytochrome c heme-binding site containing protein, full insert sequence.	-	0.263838
BC028874	13167	Dbi	ACBD1#Acbp#EP#endozepine	Mus musculus diazepam binding inhibitor, mRNA (cDNA clone MGC:18631 IMAGE:4194069), complete cds.	-	0.263864
AK032354	319513	Fam113a	A930025D01Rik#AI480484	Mus musculus adult male olfactory brain cDNA, RIKEN full-length enriched library, clone:6430525G08 product:BA12M19.1.3 (NOVEL PROTEIN) (CDNA FLJ31791 FIS, CLONE NT2RI2008749, WEAKLY SIMILAR TO SPLICEOSOME ASSOCIATED PROTEIN 49) homolog [Homo sapiens], full insert sequence.	-	0.264281
AF272946	54673	Sh3glb1	AA409932#AI314629#AU015566#Bif-1#KIAA0491#mKIAA0491	Mus musculus endophilin B1b mRNA, complete cds	-	0.267803
AK011273	18120	Mrpl49	4833419D18Rik#Nof1	Mus musculus 10 days embryo whole body cDNA, RIKEN full-length enriched library, clone:2610002C10 product:mitochondrial ribosomal protein L49, full insert sequence.	-	0.271544
BC082275	70093	Ube2q1	1110002C01Rik#2310012M18Rik#AI854014#NICE-5#PRO3094#Ube2q	Mus musculus ubiquitin-conjugating enzyme E2Q (putative) 1, mRNA (cDNA clone MGC:90946 IMAGE:6310111), complete cds.	-	0.272237
BC005575	12729	Clns1a	2610036D06Rik#2610100O04Rik#Clci#Clcni#ICLN	Mus musculus chloride channel, nucleotide-sensitive, 1A, mRNA (cDNA clone MGC:11600 IMAGE:3967933), complete cds.	-	0.27272
AK035697	235682	Zfp445	AW610627#ZNF168#mszf29#mszf50	Mus musculus adult male urinary bladder cDNA, RIKEN full-length enriched library, clone:9530092C12 product:unclassifiable, full insert sequence.	-	0.274171
AK079817	20585	Hltf	AF010600#BC057116#P113#Smarca3#Snf2l3	Mus musculus 0 day neonate thymus cDNA, RIKEN full-length enriched library, clone:A430076C13 product:SWI/SNF related, matrix associated, actin dependent regulator of chromatin, subfamily a, member 3, full insert sequence.	-	0.275548
BC005671	59288	Dctn5	4930427E12Rik#C78178	Mus musculus dynactin 5, mRNA (cDNA clone MGC:11760 IMAGE:3153175), complete cds.	-	0.277861
BC006625	20220	Sap18	C530046K05Rik#D11Ertd539e#EMegR4#Sinbp1	Mus musculus Sin3-associated polypeptide 18, mRNA (cDNA clone MGC:11444 IMAGE:3968600), complete cds.	-	0.2815
BC003758	15374	Hn1	-	Mus musculus hematological and neurological expressed sequence 1, mRNA (cDNA clone MGC:5893 IMAGE:3591830), complete cds.	-	0.281803
BC048362	24068	Sra1	AA959952#Sra#Srap#Straa1#Strra1	Mus musculus steroid receptor RNA activator 1, mRNA (cDNA clone MGC:58879 IMAGE:2646489), complete cds.	-	0.281897
BC024385	15528	Hspe1	10kDa#Hsp10#MGC117526#mt-cpn10	Mus musculus heat shock protein 1 (chaperonin 10), mRNA (cDNA clone MGC:36134 IMAGE:5004427), complete cds.	-	0.282734
AK003688	66310	Dpy30	2810410M20Rik#C87842	Mus musculus 18-day embryo whole body cDNA, RIKEN full-length enriched library, clone:1110014E22 product:DPY-30-LIKE PROTEIN homolog [Mus musculus], full insert sequence.	-	0.283583
AK042170	50995	Uba2	AA986091#Arx#Sae2#UBA1#Ubl1a2#Uble1b	Mus musculus 3 days neonate thymus cDNA, RIKEN full-length enriched library, clone:A630066E21 product:inferred: ARX {Mus musculus}, full insert sequence.	-	0.284287
AK159601	72831	Dhx30	2810477H02Rik#AA682062#AU015424#C130058C04Rik#Ddx30#HELG#Ret-CoR	Mus musculus osteoclast-like cell cDNA, RIKEN full-length enriched library, clone:I420025H11 product:DEAH (Asp-Glu-Ala-His) box polypeptide 30, full insert sequence.	-	0.284913
XM_893180	628438	Hspe1-rs1	Cpn10-rs1#EG628438#EPF	PREDICTED: Mus musculus predicted gene, EG628438 (EG628438), mRNA.	-	0.285064
BC028503	79059	Nme3	1810009F08Rik#AI413736#DR-nm23#Ndk3#Nm23-DR#Nm23-M3	Mus musculus expressed in non-metastatic cells 3, mRNA (cDNA clone MGC:41092 IMAGE:3326648), complete cds.	-	0.285519
AK152710	83701	Srrt	2810019G02Rik#ASR2A#ASR2B#ASR2C#ASR2D#Ars2#Asr2	Mus musculus bone marrow macrophage cDNA, RIKEN full-length enriched library, clone:I830082P16 product:Arsenite-resistance protein 2 (Fragment) homolog [Cricetulus griseus], full insert sequence.	-	0.287096
AK020099	68180	Hyi	2700033B16Rik#6430559E15Rik#HT036	Mus musculus adult male olfactory brain cDNA, RIKEN full-length enriched library, clone:6430559E15 product:similar to HT036-ISO [Homo sapiens], full insert sequence.	-	0.287485
AB022179	20872	Stk16	EDPK#Krct#PKL12	Mus musculus mRNA for F5-2, complete cds.	-	0.288545
BC116971	74277	Chic2	1700081B18Rik#4930502K01Rik#BTL	Mus musculus cysteine-rich hydrophobic domain 2, mRNA (cDNA clone MGC:151348 IMAGE:40126290), complete cds.	-	0.289044
BC037452	67493	Mett10d	2610100D03Rik#2810013M15Rik#A830095F14Rik#AI846133	Mus musculus methyltransferase 10 domain containing, mRNA (cDNA clone IMAGE:4019294), with apparent retained intron.	-	0.28946
BC021451	74252	Armc1	2310016N05Rik#2900046P06Rik#3110009G21Rik#AA409258#AW048872#Arcp#C330014L16Rik	Mus musculus armadillo repeat containing 1, mRNA (cDNA clone MGC:29418 IMAGE:5043872), complete cds.	-	0.28949
BC003781	22194	Ube2e1	UbcM3#Ubce5#ubcM2	Mus musculus ubiquitin-conjugating enzyme E2E 1, UBC4/5 homolog (yeast), mRNA (cDNA clone MGC:6003 IMAGE:3484294), complete cds.	-	0.290173
AK030533	211401	Mtss1	2310003N14Rik#BC024131#D130001D01Rik#MGC37896#Mim#mKIAA0429	Mus musculus adult male pituitary gland cDNA, RIKEN full-length enriched library, clone:5330428E08 product:METASTASIS SUPPRESSOR PROTEIN homolog [Homo sapiens], full insert sequence.	-	0.291785
AK012413	67878	Tmem33	1110006G02Rik#1600019D15Rik#2410089A21Rik#2700052H22Rik#5430406L04Rik#AA388285#AI314185#AI426615#db83	Mus musculus 11 days embryo whole body cDNA, RIKEN full-length enriched library, clone:2700052H22 product:2700052H22RIK PROTEIN, full insert sequence.	-	0.292698
BC039745	22318	Vamp2	Syb-2#Syb2	Mus musculus vesicle-associated membrane protein 2, mRNA (cDNA clone MGC:49500 IMAGE:3156993), complete cds.	-	0.294858
AK082925	60365	Rbm8a	2310057C03Rik#AA673428#Rbm8	Mus musculus 7 days embryo whole body cDNA, RIKEN full-length enriched library, clone:C430020G24 product:RNA binding motif protein 8, full insert sequence.	-	0.295136
AK019085	66576	Uqcrh	2210416J04Rik#2310021J10Rik#2610041P16Rik	Mus musculus adult male tongue cDNA, RIKEN full-length enriched library, clone:2310021J10 product:weakly similar to UBIQUINOL-CYTOCHROME C REDUCTASE COMPLEX 11 KDA PROTEIN, MITOCHONDRIAL PRECURSOR (EC 1.10.2.2) (MITOCHONDRIAL HINGE PROTEIN) (CYTOCHROME C1, NONHEME 11 KDA PROTEIN) (COMPLEX III SUBUNIT VIII) [Mus musculus], full insert sequence.	-	0.295676
BC011253	18221	Nudc	SIG-92#Silg92	Mus musculus nuclear distribution gene C homolog (Aspergillus), mRNA (cDNA clone MGC:19328 IMAGE:4207838), complete cds.	-	0.296023
BC049380	74868	Tmem65	2610029O13Rik#4930438D12Rik	Mus musculus transmembrane protein 65, mRNA (cDNA clone MGC:28807 IMAGE:4503473), complete cds.	-	0.296924
AF516607	78808	Stxbp5	0710001E20Rik#4930565N16Rik#AW742610#LGL3#mKIAA1006	Mus musculus strain Swiss Albino b-tomosyn mRNA, partial cds.	-	0.297343
AK132949	19360	Rad50	Mrell#Rad50l	Mus musculus adult male testis cDNA, RIKEN full-length enriched library, clone:4930528I04 product:RAD50 homolog [Mus musculus], full insert sequence.	-	0.297865
BC023857	217737	Ahsa1	BC023857#MGC36589#MGC36618#p38	Mus musculus AHA1, activator of heat shock protein ATPase homolog 1 (yeast), mRNA (cDNA clone MGC:36618 IMAGE:5346745), complete cds.	-	0.298817
BC003866	30960	Vapa	33kDa#VAP33	Mus musculus vesicle-associated membrane protein, associated protein A, mRNA (cDNA clone MGC:6617 IMAGE:3490082), complete cds.	-	0.299055
AB241120	14225	Fkbp1a	12kDa#FKBP12#FKBP12-T1#FKBP12-T2#Fkbp#Fkbp1#mFKBP1#mFKBP12	Mus musculus FKBP12-T1 mRNA for FK506 Binding Protein12-T1, complete cds.	-	0.299657
AK133251	170707	Usp48	2810449C13Rik#AI115503#BC021769#D330022K21Rik#MGC25724#Usp31	Mus musculus adult male testis cDNA, RIKEN full-length enriched library, clone:4932423I15 product:ubiquitin specific protease 31, full insert sequence.	-	0.300376
BC008262	20643	Snrpe	AL022645#C76690#SME	Mus musculus small nuclear ribonucleoprotein E, mRNA (cDNA clone MGC:6518 IMAGE:2650413), complete cds.	-	0.300953
XM_001479274	675440	Gm13430	OTTMUSG00000012141	PREDICTED: Mus musculus similar to SMT3 suppressor of mif two 3 homolog 2 (S. cerevisiae), transcript variant 1 (LOC675440), mRNA.	-	0.302527
AK155895	19244	Ptp4a2	MGC102154#MGC103400#Prl-2	Mus musculus B6-derived CD11 +ve dendritic cells cDNA, RIKEN full-length enriched library, clone:F730316B14 product:protein tyrosine phosphatase 4a2, full insert sequence.	-	0.303551
AK017838	67452	Pnpla8	1200006O19Rik#AI467579#Ipla2(gamma)#MGC150064	Mus musculus 8 days embryo whole body cDNA, RIKEN full-length enriched library, clone:5730554F19 product:CALCIUM-INDEPENDENT PHOSPHOLIPASE A2 (MEMBRANE-ASSOCIATED CALCIUM- INDEPENDENT PHOSPHOLIPASE A2 GAMMA) homolog [Homo sapiens], full insert sequence.	-	0.304315
XM_486246	434428	Gm5620	EG434428	PREDICTED: Mus musculus predicted gene, EG434428, transcript variant 1 (EG434428), mRNA.	-	0.30524
AK019958	15381	Hnrnpc	AL022939#D14Wsu171e#Hnrpc#Hnrpc1#Hnrpc2#hnRNPC1#hnRNPC2#hnrnp-C	Mus musculus 8 days embryo whole body cDNA, RIKEN full-length enriched library, clone:5730417N15 product:heterogeneous nuclear ribonucleoprotein C, full insert sequence.	-	0.305306
AK017858	13831	Epc1	2400007E14Rik#5730566F07Rik#A930032N02Rik	Mus musculus 8 days embryo whole body cDNA, RIKEN full-length enriched library, clone:5730566F07 product:BA135A24.1.2 (ENHANCER OF POLYCOMB 1 (EPC1), ISOFORM 2) (FRAGMENT) homolog [Homo sapiens], full insert sequence.	-	0.306275
BC027271	121022	Mrps6	AW046321	Mus musculus mitochondrial ribosomal protein S6, mRNA (cDNA clone MGC:27789 IMAGE:3156971), complete cds.	-	0.307732
AK017608	12412	Cbx1	Cbx#Cbx-rs2#E430007M08Rik#HP1B#M31#MOD1	Mus musculus 8 days embryo whole body cDNA, RIKEN full-length enriched library, clone:5730433G16 product:chromobox homolog 1 (Drosophila HP1 beta), full insert sequence.	-	0.307953
AK166128	50789	Fbxl3	AU041772#AW212966#FBK#Fbl3a#Fbxl3a#Ovtm	Mus musculus lung RCB-0558 LLC cDNA, RIKEN full-length enriched library, clone:G730041N15 product:F-box and leucine-rich repeat protein 3a, full insert sequence.	-	0.308161
BC023941	11692	Gfer	Alr#ERV1	Mus musculus growth factor, erv1 (S. cerevisiae)-like (augmenter of liver regeneration), mRNA (cDNA clone MGC:35826 IMAGE:5342526), complete cds.	-	0.30833
BC095944	67755	Ddx47	4930588A18Rik#C77285	Mus musculus DEAD (Asp-Glu-Ala-Asp) box polypeptide 47, mRNA (cDNA clone MGC:106325 IMAGE:4935970), complete cds.	-	0.310084
AF071070	15257	Hipk1	1110062K04Rik#Myak	alt '1110062K04Rik#Myak'	-	0.310365
BC016080	103963	Rpn1	AU018702#D6Wsu137e#Rpn-1	Mus musculus ribophorin I, mRNA (cDNA clone MGC:27584 IMAGE:4489287), complete cds.	-	0.310553
BC005580	67710	Polr2g	2410046K11Rik#A230108L04Rik#C76415#RBP7#Rpo2-7l	Mus musculus polymerase (RNA) II (DNA directed) polypeptide G, mRNA (cDNA clone MGC:11735 IMAGE:3968561), complete cds.	-	0.313218
AK032229	74386	Rmi1	4932432N11Rik#C79893	Mus musculus adult male olfactory brain cDNA, RIKEN full-length enriched library, clone:6430508D13 product:RIKEN cDNA 4932432N11 gene, full insert sequence.	-	0.313474
BC057009	13642	Efnb2	ELF-2#Epl5#Eplg5#Htk-L#LERK-5#Lerk5#NLERK-1	Mus musculus ephrin B2, mRNA (cDNA clone MGC:67047 IMAGE:6827408), complete cds.	-	0.313596
AK018455	16558	Kif16b	8430434E15Rik#AA623607#AI789011#C80253#C80902#mKIAA1590	Mus musculus 16 days embryo lung cDNA, RIKEN full-length enriched library, clone:8430434E15 product:weakly similar to SORTING NEXIN SNX23 [Homo sapiens], full insert sequence.	-	0.313618
AK077642	407819	BC031181	-	Mus musculus 8 days embryo whole body cDNA, RIKEN full-length enriched library, clone:5730496F02 product:HYPOTHETICAL 8.0 KDA PROTEIN homolog [Mus musculus], full insert sequence.	-	0.31392
AK135997	12417	Cbx3	HP1g#M32#MGC118084	Mus musculus in vitro fertilized eggs cDNA, RIKEN full-length enriched library, clone:7420444P16 product:unclassifiable, full insert sequence.	-	0.314347
XM_001478249	100042244	Gm9836	ENSMUSG00000049380	PREDICTED: Mus musculus similar to SMT3 suppressor of mif two 3 homolog 2 (LOC100042244), mRNA.	-	0.315038
XM_001480733	100043459	Gm10241	ENSMUSG00000068529	PREDICTED: Mus musculus similar to SMT3B protein, transcript variant 2 (LOC100043459), mRNA.	-	0.315169
AK213250	225995	D030056L22Rik	-	Mus musculus cDNA, clone:Y2G0127L09, strand:plus, reference:ENSEMBL:Mouse-Transcript-ENST:ENSMUST00000055792, based on BLAT search.	-	0.31555
AK143885	17904	Myl6	ESMLC#LC17-GI#LC17-NM#LC17A#LC17B#MGC106465#MGC107135#MLC1SM#MLC3SM#MLC3nm#Myln	Mus musculus adult male kidney cDNA, RIKEN full-length enriched library, clone:F520002O22 product:myosin, light polypeptide 6, alkali, smooth muscle and non-muscle, full insert sequence.	-	0.31581
BC015082	13688	Eif4ebp2	2810011I19Rik#4E-BP2#AA792569#BC010348#MGC141219#PHAS-II	Mus musculus eukaryotic translation initiation factor 4E binding protein 2, mRNA (cDNA clone MGC:13950 IMAGE:4218820), complete cds.	-	0.316877
AK050120	75805	Nln	4930472G13Rik#C79345	Mus musculus adult male liver tumor cDNA, RIKEN full-length enriched library, clone:C730017O19 product:hypothetical Metalloproteases ('zincins'), catalytic domain structure containing protein, full insert sequence.	-	0.320402
BC025089	12237	Bub3	AU019800#AU021329#AU043350#AW146323#C78067	Mus musculus budding uninhibited by benzimidazoles 3 homolog (S. cerevisiae), mRNA (cDNA clone MGC:36204 IMAGE:3586753), complete cds.	-	0.321286
BC006861	231889	Bud31	C77604#EDG-2#EDG2#G10	Mus musculus cDNA clone IMAGE:3594956, containing frame-shift errors.	-	0.322657
AK014855	104884	Tdp1	2810481F14Rik#4921509N21Rik#AI838772#AW493413#E430034L06Rik#SCAN1	Mus musculus adult male testis cDNA, RIKEN full-length enriched library, clone:4921509N21 product:TYROSYL-DNA PHOSPHODIESTERASE PROTEIN (FRAGMENT) homolog [Homo sapiens], full insert sequence.	-	0.323808
AK013278	66689	Klhl28	2810440N09Rik#4122402F11Rik#4931401E10Rik#Btbd5#MGC47075	Mus musculus 10, 11 days embryo whole body cDNA, RIKEN full-length enriched library, clone:2810440N09 product:BTB/POZ domain containing protein, full insert sequence.	-	0.325149
AK019886	68151	Gpr177	5031439A09Rik#AI173978#AI987742	Mus musculus 11 days pregnant adult female ovary and uterus cDNA, RIKEN full-length enriched library, clone:5031439A09 product:hypothetical protein, full insert sequence.	-	0.3257
AB251963	208263	Tor1aip1	LAP1#Lap1B#MGC6357	Mus musculus Lap1B mRNA for lamina-associated polypeptide 1B, complete cds.	-	0.325785
AK090038	66229	Rpl7l1	1500016H10Rik	Mus musculus kidney CCL-142 RAG cDNA, RIKEN full-length enriched library, clone:G430069H10 product:hypothetical protein, full insert sequence.	-	0.327478
AK031726	269800	Zfp384	BB163993#C130073D16Rik#NMP4#NP	Mus musculus 13 days embryo male testis cDNA, RIKEN full-length enriched library, clone:6030497I06 product:CAGH1A (FRAGMENT) homolog [Homo sapiens], full insert sequence.	-	0.328952
AK010848	70099	Smc4	2500002A22Rik#C79747#Smc4l1	Mus musculus 13 days embryo liver cDNA, RIKEN full-length enriched library, clone:2500002A22 product:SMC4 PROTEIN homolog [Microtus arvalis], full insert sequence.	-	0.329308
BC024342	66637	Tsen15	5730449L18Rik#AL023077#Sen15	Mus musculus RIKEN cDNA 5730449L18 gene, mRNA (cDNA clone MGC:35720 IMAGE:5002659), complete cds.	-	0.329381
AK181628	18744	Pja1	-	Mus musculus cDNA, clone:Y0G0118N14, strand:plus, reference:ENSEMBL:Mouse-Transcript-ENST:ENSMUST00000060502, based on BLAT search.	-	0.329934
AK045454	19335	Rab23	AW545388#opb#opb2	Mus musculus adult male corpora quadrigemina cDNA, RIKEN full-length enriched library, clone:B230202K21 product:RAB23, member RAS oncogene family, full insert sequence.	-	0.330087
AK044478	52563	Cdc23	6030435O18#D18Ertd243e	Mus musculus adult retina cDNA, RIKEN full-length enriched library, clone:A930015D01 product:CDC23 (cell division cycle 23, yeast, homolog), full insert sequence.	-	0.330789
AK006871	66200	Commd6	1110059J08Rik#1700063H17Rik	Mus musculus adult male testis cDNA, RIKEN full-length enriched library, clone:1700063H17 product:unclassifiable, full insert sequence.	-	0.330857
AK035997	22247	Umps	1700095D23Rik#AA408257#AL033308#BB164745	Mus musculus 16 days neonate cerebellum cDNA, RIKEN full-length enriched library, clone:9630025M18 product:uridine monophosphate synthetase, full insert sequence.	-	0.3314
XM_993473	667952	Gm8894	EG667952#Myl6	PREDICTED: Mus musculus predicted gene, EG667952 (EG667952), mRNA.	-	0.332404
AK051405	26385	Grk6	Gprk6	Mus musculus 12 days embryo spinal ganglion cDNA, RIKEN full-length enriched library, clone:D130046K22 product:G PROTEIN-COUPLED RECEPTOR KINASE GRK6 (EC 2.7.1.-) homolog [Mus musculus], full insert sequence.	-	0.333378
AK153310	70640	Dcp2	2410015D23Rik#5730537H01Rik#AL118268	Mus musculus bone marrow macrophage cDNA, RIKEN full-length enriched library, clone:I830136K23 product:mRNA-decapping enzyme (Decapping enzyme hDcp2) homolog [Homo sapiens], full insert sequence.	-	0.334047
AK009056	66617	Mettl11a	2610205E22Rik#AL033331#AL033332#MGC25577	Mus musculus adult male tongue cDNA, RIKEN full-length enriched library, clone:2310001A13 product:AD-003 PROTEIN homolog [Homo sapiens], full insert sequence.	-	0.33438
AK005989	71853	Pdia6	1700015E05Rik#AL023058#C77895#CaBP5#P5#Txndc7	Mus musculus adult male testis cDNA, RIKEN full-length enriched library, clone:1700015E05 product:protein disulfide-isomerase homolog P5 precursor (fragment) homolog [Rattus norvegicus], full insert sequence.	-	0.334415
BC014742	67943	Mesdc2	2210015O11Rik#AW537813#MGC25959#mKIAA0081	Mus musculus mesoderm development candidate 2, mRNA (cDNA clone MGC:25959 IMAGE:4239248), complete cds.	-	0.334683
AK203176	22143	Tuba1b	MGC102558#MGC117866#MGC118411#Tuba2	Mus musculus cDNA, clone:Y1G0144A17, strand:minus, reference:ENSEMBL:Mouse-Transcript-ENST:ENSMUST00000039800, based on BLAT search.	-	0.3348
AK080714	67870	Enoph1	2310057D15Rik#BB183658#C81437	Mus musculus adult retina cDNA, RIKEN full-length enriched library, clone:A930014C04 product:E-1 ENZYME homolog [Homo sapiens], full insert sequence.	-	0.334919
BC016606	107047	Psmg2	1700017I17Rik#AW545363#Clast3#Tnfsf5ip1	Mus musculus proteasome (prosome, macropain) assembly chaperone 2, mRNA (cDNA clone MGC:27732 IMAGE:2646038), complete cds.	-	0.335043
BC016412	66530	Ubxn6	1200008L11Rik#2210415J11Rik#AU040909#Ubxd1#Ubxdc2	Mus musculus UBX domain containing 1, mRNA (cDNA clone MGC:25886 IMAGE:4215883), complete cds.	-	0.335403
AK089937	16413	Itgb1bp1	AI449260#AU019480#Icap1	Mus musculus nullipotent stem cell CRL-2070 NE cDNA, RIKEN full-length enriched library, clone:G430008I05 product:integrin beta 1 binding protein 1, full insert sequence.	-	0.335848
AK077557	67501	Ccdc50	2610529H08Rik#5730448P06Rik#AW048328#AW546090#C3orf6#D16Bwg1543e	Mus musculus 8 days embryo whole body cDNA, RIKEN full-length enriched library, clone:5730446H01 product:RIKEN cDNA 2610529H08 gene, full insert sequence.	-	0.336146
XM_001477766	100042253	Gm10043	ENSMUSG00000058567	PREDICTED: Mus musculus similar to Lsm6 protein (LOC100042253), mRNA.	-	0.336162
BC056169	22142	Tuba1a	MGC102097#MGC102098#MGC102099#Tuba-1#Tuba1	Mus musculus tubulin, alpha 1A, mRNA (cDNA clone MGC:67012 IMAGE:5715646), complete cds.	-	0.336686
BC046773	110809	Sfrs1	1110054N12Rik#5730507C05Rik#6330415C05Rik#AI482334#AW491331#Asf#Sf2	Mus musculus splicing factor, arginine/serine-rich 1 (ASF/SF2), mRNA (cDNA clone MGC:61417 IMAGE:5708288), complete cds.	-	0.337111
XM_001473957	621832	Gm10349	ENSMUSG00000071868	PREDICTED: Mus musculus similar to nuclear transport factor 2 (LOC621832), mRNA.	-	0.337176
BC009660	109042	Prkcdbp	3110015B12Rik#6330514M23Rik#MGC6598#SRBC	Mus musculus protein kinase C, delta binding protein, mRNA (cDNA clone MGC:6598 IMAGE:3486461), complete cds.	-	0.337693
BC026983	28035	Usp39	AA408960#AI894154#CGI-21#D6Wsu157e#SAD1	Mus musculus ubiquitin specific peptidase 39, mRNA (cDNA clone MGC:36658 IMAGE:5365862), complete cds.	-	0.338045
AK011640	72183	Snx6	2010006G21Rik#2610032J07Rik#2810425K19Rik#AU018928#C85963	Mus musculus 10 days embryo whole body cDNA, RIKEN full-length enriched library, clone:2610032J07 product:similar to SORTING NEXIN 6 (TRAF4-ASSOCIATED FACTOR 2) [Homo sapiens], full insert sequence.	-	0.338651
AF041861	20975	Synj2	AI481647#SJ2#mKIAA0348	Mus musculus synaptojanin 2 isoform zeta mRNA, partial cds.	-	0.338944
AK020213	26900	Ddx3y	8030469F12Rik#D1Pas1-rs1#Dby	Mus musculus 15 days embryo male testis cDNA, RIKEN full-length enriched library, clone:8030469F12 product:unclassifiable, full insert sequence.	-	0.338951
BC082556	19367	Rad9	-	Mus musculus RAD9 homolog (S. pombe), mRNA (cDNA clone MGC:100350 IMAGE:30538342), complete cds.	-	0.339827
AK032896	53605	Nap1l1	AA407126#AI256722#D10Ertd68e#NAP-1	Mus musculus 12 days embryo male wolffian duct includes surrounding region cDNA, RIKEN full-length enriched library, clone:6720469M23 product:nucleosome assembly protein 1-like 1, full insert sequence.	-	0.340047
AK002745	71999	Fbxo22	0610033L19Rik#1600016C16Rik	Mus musculus adult male kidney cDNA, RIKEN full-length enriched library, clone:0610033L19 product:F-box only protein 22, full insert sequence.	-	0.340063
AK162592	50753	Fbxo8	Fbx8	Mus musculus 16 days neonate cerebellum cDNA, RIKEN full-length enriched library, clone:9630044A18 product:F-box only protein 8, full insert sequence.	-	0.340185
BC005624	227707	BC005624	MGC11690	Mus musculus cDNA sequence BC005624, mRNA (cDNA clone MGC:11690 IMAGE:3962182), complete cds.	-	0.340606
AK156671	52588	Tspan14	AA958793#D14Ertd226e#MGC36554#Tm4sf14	Mus musculus activated spleen cDNA, RIKEN full-length enriched library, clone:F830036J11 product:Similar to region containing hypothetical protein MGC11352, slingshot (Hypothetical protein) (Similar to transmembrane 4 superfamily member 9 homolog), full insert sequence.	-	0.341324
AK169560	56529	Sec11a	1810012E07Rik#18kDa#Sec11l1#Sid2895p#Spc18#sid2895	Mus musculus 2 days neonate thymus thymic cells cDNA, RIKEN full-length enriched library, clone:C920001O15 product:signal peptidase complex, full insert sequence.	-	0.341737
BC004686	15452	Hprt1	C81579#HPGRT#Hprt#MGC103149	Mus musculus hypoxanthine guanine phosphoribosyl transferase 1, mRNA (cDNA clone MGC:6197 IMAGE:3500885), complete cds.	-	0.341805
BC017522	170930	Sumo2	SUMO-2#Smt3b#Smt3h2	Mus musculus SMT3 suppressor of mif two 3 homolog 2 (yeast), mRNA (cDNA clone MGC:27653 IMAGE:4512364), complete cds.	-	0.342209
AK044744	13821	Epb4.1l1	4.1N#NBL1#mKIAA0338	Mus musculus adult retina cDNA, RIKEN full-length enriched library, clone:A930039B10 product:erythrocyte protein band 4.1-like 1, full insert sequence.	-	0.342316
AK133112	381259	Als2cr4	AI853305#Gm972	Mus musculus adult male testis cDNA, RIKEN full-length enriched library, clone:4930579E14 product:Potential LAG1 interactor (Fragment) homolog [Homo sapiens], full insert sequence.	-	0.342398
AK057671	19349	Rab7	MGC102153	Mus musculus cDNA fis, clone TRACH2000981, highly similar to RAS-RELATED PROTEIN RAB-7.	-	0.342846
AJ505051	71805	Nup93	2410008G02Rik	Mus musculus partial pre-mRNA for CBP-interacting protein (Cip4 gene).	-	0.343037
AK010569	19384	Ran	-	Mus musculus ES cells cDNA, RIKEN full-length enriched library, clone:2410022D08 product:GTP-BINDING NUCLEAR PROTEIN RAN (TC4) (RAN GTPASE) (ANDROGEN RECEPTOR- ASSOCIATED PROTEIN 24) homolog [Mus musculus], full insert sequence.	-	0.343515
AK218706	52856	Gtpbp5	1810011P19Rik#2900056P18Rik#D2Bwg0647e	Mus musculus cDNA, clone:Y2G0146A22, strand:minus, reference:ENSEMBL:Mouse-Transcript-ENST:ENSMUST00000040942, based on BLAT search.	-	0.343803
AK078466	232334	Vgll4	BC048841#MGC54805#VGL-4	Mus musculus 12 days embryo male wolffian duct includes surrounding region cDNA, RIKEN full-length enriched library, clone:6720490I17 product:unclassifiable, full insert sequence.	-	0.34509
AK082625	108934	BC024659	2900036K02Rik	Mus musculus 0 day neonate cerebellum cDNA, RIKEN full-length enriched library, clone:C230071E12 product:unclassifiable, full insert sequence.	-	0.345271
BC031192	83962	Btbd1	1190005H08Rik#MGC37676	Mus musculus BTB (POZ) domain containing 1, mRNA (cDNA clone MGC:37676 IMAGE:5043252), complete cds.	-	0.345295
AK052854	55936	Ctps2	CTPsH	Mus musculus 16 days neonate heart cDNA, RIKEN full-length enriched library, clone:D830005I19 product:cytidine 5'-triphosphate synthase 2, full insert sequence.	-	0.345791
BC064444	13589	Mapre1	5530600P05Rik#AI462499#AI504412#AW260097#BIM1p#D2Ertd459e#Eb1	Mus musculus microtubule-associated protein, RP/EB family, member 1, mRNA (cDNA clone MGC:69614 IMAGE:6815724), complete cds.	-	0.34594
BC057345	13006	Smc3	Bamacan#Cspg6#HCAP#Mmip1#SmcD	Mus musculus structural maintenace of chromosomes 3, mRNA (cDNA clone MGC:67063 IMAGE:6811961), complete cds.	-	0.347248
XM_001003873	668830	Gm9386	EG668830	PREDICTED: Mus musculus predicted gene, EG668830 (EG668830), mRNA.	-	0.348203
AK147078	16568	Kif3a	111-11-71#111-11-86#AW124694#Kif3#Kifl#Kns3	Mus musculus 17 days pregnant adult female amnion cDNA, RIKEN full-length enriched library, clone:I920098F22 product:kinesin family member 3A, full insert sequence.	-	0.348325
AK076370	99412	Golga2	AW555139#GM130#KIAA4150#mKIAA4150	Mus musculus 10 days neonate skin cDNA, RIKEN full-length enriched library, clone:4732469G08 product:CIS-GOLGI MATRIX PROTEIN GM130 homolog [Rattus norvegicus], full insert sequence.	-	0.348836
AK153073	20383	Sfrs3	AL024116#X16	Mus musculus bone marrow macrophage cDNA, RIKEN full-length enriched library, clone:I830120O14 product:splicing factor, arginine/serine-rich 3 (SRp20), full insert sequence.	-	0.349519
AK131729	20492	Slbp	-	Mus musculus adult male testis cDNA, RIKEN full-length enriched library, clone:1700030E24 product:stem-loop binding protein, full insert sequence.	-	0.34967
AK135529	77254	Yif1b	9430029K10Rik#MGC130116#Yip1b	Mus musculus 12 days embryo female mullerian duct includes surrounding region cDNA, RIKEN full-length enriched library, clone:6820444L10 product:PP4519 homolog [Homo sapiens], full insert sequence.	-	0.349705
AK043606	14376	Ganab	AU042638#G2an#GluII#MGC144011#MGC144012#mKIAA0088	Mus musculus 10 days neonate cortex cDNA, RIKEN full-length enriched library, clone:A830012A04 product:alpha glucosidase 2, alpha neutral subunit, full insert sequence.	-	0.349853
AK129208	75710	Rbm12	5730420G12Rik#9430070C08Rik#AI852903#MGC30712#MGC38279#SWAN#mKIAA0765	Mus musculus mRNA for mKIAA0765 protein.	-	0.350824
AK150183	28199	Dcaf11	0710008A13Rik#C76035#D14Ucla1#Dacf11#GLO14#Wdr23	Mus musculus bone marrow macrophage cDNA, RIKEN full-length enriched library, clone:G530142G06 product:WD repeat domain 23, full insert sequence.	-	0.351522
AK017852	68011	Snrpg	2810024K17Rik#AL022803#SMG	Mus musculus 8 days embryo whole body cDNA, RIKEN full-length enriched library, clone:5730563P06 product:small nuclear ribonucleoprotein polypeptide G, full insert sequence.	-	0.351586
BC024492	108159	Ubxn8	D0H8S2298E#Rep-8#Rep8h#Ubxd6	Mus musculus UBX domain containing 6, mRNA (cDNA clone MGC:37419 IMAGE:4981720), complete cds.	-	0.35214
AK017311	20619	Snap23	23kDa#AA408749#SNAP-23#Sndt#Syndet	Mus musculus 6 days neonate head cDNA, RIKEN full-length enriched library, clone:5430414P11 product:synaptosomal-associated protein, 23kD, full insert sequence.	-	0.352644
AK129244	218333	BC018507	C77245#MGC27742#mKIAA0947	Mus musculus mRNA for mKIAA0947 protein.	-	0.352691
NR_002884	665646	Gm7729	EG665646	Mus musculus predicted gene, EG665646 (EG665646) on chromosome 18.	-	0.353017
AK029250	16562	Kif1c	B430105J22Rik#D11Bwg1349e#Ltxs1#MGC28766	Mus musculus 0 day neonate head cDNA, RIKEN full-length enriched library, clone:4831440N04 product:kinesin 1C, full insert sequence.	-	0.353268
AF213670	21428	Mlx	Tcfl4#bHLHd13	Mus musculus bHLHZip transcription factor BIGMAX alpha mRNA, complete cds.	-	0.354104
AK005904	66832	Rshl2a	1700012G05Rik#4930524H12Rik#MGC183574#R74860#Rshl2	Mus musculus adult male testis cDNA, RIKEN full-length enriched library, clone:1700012G05 product:RIKEN cDNA 1700012G05 gene, full insert sequence.	-	0.355313
XM_894739	625631	Gm13540	OTTMUSG00000012638	PREDICTED: Mus musculus predicted gene, OTTMUSG00000012638 (OTTMUSG00000012638), mRNA.	-	0.356226
BC006857	66073	Txndc12	0610040B21Rik#ERp16#ERp19	Mus musculus thioredoxin domain containing 12 (endoplasmic reticulum), mRNA (cDNA clone MGC:6460 IMAGE:2615934), complete cds.	-	0.356267
AK014492	13046	Cugbp1	1600010O03Rik#AA407467#Brunol2#CUG-BP#CUG-BP1#CUGBP#D2Wsu101e#HNAB50#NAB50	Mus musculus 14 days embryo liver cDNA, RIKEN full-length enriched library, clone:4432412L08 product:CUG triplet repeat, RNA binding protein 1, full insert sequence.	-	0.356274
BC038020	107373	Fam111a	4632417K18Rik#AW413625	Mus musculus RIKEN cDNA 4632417K18 gene, mRNA (cDNA clone MGC:46762 IMAGE:3599082), complete cds.	-	0.356884
XM_001480657	100043429	Gm12335	OTTMUSG00000006192	PREDICTED: Mus musculus similar to SMT3B protein, transcript variant 1 (LOC100043429), mRNA.	-	0.357785
BC048176	23881	G3bp2	AA409541#E430034L04Rik#G3BP#KIAA0660#mKIAA0660	Mus musculus GTPase activating protein (SH3 domain) binding protein 2, mRNA (cDNA clone MGC:61293 IMAGE:6825491), complete cds.	-	0.358083
BC051160	17688	Msh6	AU044881#AW550279#GTBP#Gtmbp	Mus musculus mutS homolog 6 (E. coli), mRNA (cDNA clone MGC:56735 IMAGE:4953238), complete cds.	-	0.358557
BC027422	68177	Ebpl	5730442K12Rik#EBRP	Mus musculus emopamil binding protein-like, mRNA (cDNA clone MGC:35635 IMAGE:4035224), complete cds.	-	0.358575
BC132121	54401	Ywhab	1300003C17Rik	Mus musculus tyrosine 3-monooxygenase/tryptophan 5-monooxygenase activation protein, beta polypeptide, mRNA (cDNA clone MGC:163752 IMAGE:40130398), complete cds.	-	0.358618
AK076570	19055	Ppp3ca	2900074D19Rik#AI841391#AW413465#CN#Caln#Calna#CnA#MGC106804	Mus musculus adult male testis cDNA, RIKEN full-length enriched library, clone:4921515K14 product:protein phosphatase 3, catalytic subunit, alpha isoform, full insert sequence.	-	0.358959
AK012304	72612	2700029M09Rik	C230006B22Rik	Mus musculus 11 days embryo whole body cDNA, RIKEN full-length enriched library, clone:2700029M09 product:HYPOTHETICAL 39.4 KDA PROTEIN homolog [Homo sapiens], full insert sequence.	-	0.359228
BC021514	21453	Tcof1	AA408847#AW209012#treacle	Mus musculus Treacher Collins Franceschetti syndrome 1, homolog, mRNA (cDNA clone MGC:36035 IMAGE:5351783), complete cds.	-	0.359804
AK013728	55980	Impa1	2610002K09Rik#2900059K10Rik#AI325909	Mus musculus adult male hippocampus cDNA, RIKEN full-length enriched library, clone:2900059K10 product:MYO-INOSITOL MONOPHOSPHATASE 1 homolog [Mus musculus], full insert sequence.	-	0.360303
AK005256	68981	Snrpa1	1500015N06Rik#MGC25531#MGC6298	Mus musculus adult male cerebellum cDNA, RIKEN full-length enriched library, clone:1500015N06 product:small nuclear ribonucleoprotein polypeptide A', full insert sequence.	-	0.360802
AF302503	67245	Peli1	2810468L03Rik#A930031K15Rik#AA409794#AI586297#D11Ertd676e	Mus musculus pellino 1 (Peli1) mRNA, complete cds.	-	0.361178
AK082096	71902	Cand1	2310038O07Rik#6330512O03Rik#AI195005#AI846556#D10Ertd516e#Tp120a#mKIAA0829	Mus musculus 0 day neonate cerebellum cDNA, RIKEN full-length enriched library, clone:C230006G08 product:TBP-interacting protein, full insert sequence.	-	0.361271
AK008240	69878	Snrpf	2010013O18Rik#SMF	Mus musculus adult male small intestine cDNA, RIKEN full-length enriched library, clone:2010013O18 product:SMALL NUCLEAR RIBONUCLEOPROTEIN F (SNRNP-F) (SM PROTEIN F) (SM-F) (SMF) homolog [Homo sapiens], full insert sequence.	-	0.362188
AK077368	57342	Parva	2010012A22Rik#5430400F08Rik#AI225929#AU042898#Actp#CH-ILKBP#Parvin	Mus musculus 6 days neonate head cDNA, RIKEN full-length enriched library, clone:5430400F08 product:parvin, alpha, full insert sequence.	-	0.363445
BC096048	12859	Cox5b	MGC117683	Mus musculus cytochrome c oxidase, subunit Vb, mRNA (cDNA clone MGC:107010 IMAGE:3465479), complete cds.	-	0.3635
AK006748	21672	Prdx2	AL022839#Band-8#NkefB#PRP#PrxII#TDX1#TPx#TPx-B#TR#TSA#Tdpx1#Torin	Mus musculus adult male testis cDNA, RIKEN full-length enriched library, clone:1700049M03 product:inferred: peroxiredoxin 2, full insert sequence.	-	0.363546
AK009445	70101	Cyp4f16	2310021J05Rik#AI746515	Mus musculus adult male tongue cDNA, RIKEN full-length enriched library, clone:2310021J05 product:weakly similar to CYTOCHROME P450 CYP4F16 [Mus musculus], full insert sequence.	-	0.364134
AK088441	81018	Rnf114	1110008J21Rik#AI225886#AW549494#Zfp228#Zfp313#Znf228	Mus musculus 2 days neonate thymus thymic cells cDNA, RIKEN full-length enriched library, clone:E430016L17 product:zinc finger protein 313, full insert sequence.	-	0.364231
AK133922	20588	Smarcc1	AI115498#BAF155#Rsc8#SRG3	Mus musculus 8 days embryo whole body cDNA, RIKEN full-length enriched library, clone:5730526N03 product:SWI/SNF related, matrix associated, actin dependent regulator of chromatin, subfamily c, member 1, full insert sequence.	-	0.364631
BC012041	11545	Parp1	5830444G22Rik#AI893648#Adprp#Adprt1#C80510#PARP#PPOL#parp-1#sPARP-1	Mus musculus poly (ADP-ribose) polymerase family, member 1, mRNA (cDNA clone MGC:6498 IMAGE:2648390), complete cds.	-	0.364731
BC023905	27374	Prmt5	Jbp1#Skb1	Mus musculus protein arginine N-methyltransferase 5, mRNA (cDNA clone MGC:36591 IMAGE:5321370), complete cds.	-	0.364819
AF334736	14583	Gfpt1	2810423A18Rik#AI324119#AI449986#GFA#GFAT#GFAT1#GFAT1m#Gfpt	Mus musculus glutamine: fructose-6-phosphate amidotransferase 1 muscle isoform GFAT1M mRNA, complete cds.	-	0.365491
AB185844	210544	Wdr67	4-B-3#D330013L20Rik#Gm85#MGC76603	Mus musculus 4-B-3 mRNA for hypothetical protein 4-B-3, complete cds.	-	0.365624
AK015961	75216	4930534B04Rik	5430424K18Rik#AI449708#AI480494#E230024F20	Mus musculus adult male testis cDNA, RIKEN full-length enriched library, clone:4930534B04 product:hypothetical protein, full insert sequence.	-	0.365807
BC004615	22099	Tsn	2610034C24Rik#AU040286#TB-RBP	Mus musculus translin, mRNA (cDNA clone MGC:6020 IMAGE:3585366), complete cds.	-	0.365957
AK087312	105440	Kctd9	AA675328#AI854539	Mus musculus 0 day neonate lung cDNA, RIKEN full-length enriched library, clone:E030043O13 product:hypothetical K+ channel tetramerisation domain containing protein, full insert sequence.	-	0.366586
XM_001475231	632248	Gm7083	EG632248	PREDICTED: Mus musculus predicted gene, EG632248 (EG632248), mRNA.	-	0.367198
AK004156	68755	Cgrrf1	1110038G02Rik#1810009H17Rik#CGR19	Mus musculus 18-day embryo whole body cDNA, RIKEN full-length enriched library, clone:1110038G02 product:CELL GROWTH REGULATOR CGR19 homolog [Homo sapiens], full insert sequence.	-	0.367509
AK153400	53312	Nub1	4931404D21Rik#6330412F12Rik#BS4#NY-REN-18	Mus musculus bone marrow macrophage cDNA, RIKEN full-length enriched library, clone:I830154L24 product:NEDD8 ultimate buster-1 (BS4 protein), full insert sequence.	-	0.367804
XM_001476458	672381	Gm13690	OTTMUSG00000013375	PREDICTED: Mus musculus similar to SMT3B protein, transcript variant 1 (LOC672381), mRNA.	-	0.367891
AK146734	56715	Rabgef1	Rab5ef#Rabex5#Rin2	Mus musculus 17 days pregnant adult female amnion cDNA, RIKEN full-length enriched library, clone:I920048A20 product:RAB guanine nucleotide exchange factor (GEF) 1, full insert sequence.	-	0.367979
AK028877	213760	Prepl	2810457N15Rik#9530014L06Rik#D030028O16Rik#MGC7980#mKIAA0436	Mus musculus 10 days neonate skin cDNA, RIKEN full-length enriched library, clone:4732465M09 product:hypothetical Prolyl oligopeptidase/Prolyl oligopeptidase, N-terminal beta-propeller domain/Esterase/lipase/thioesterase family active site containing protein, full insert sequence.	-	0.368823
AF056323	53331	Stx7	AI315064#AI317144#AW107239#Syn7	Mus musculus syntaxin 7 (Syn7) mRNA, complete cds.	-	0.369446
AK083577	69562	Cdc2l5	2310015O17Rik#CDK13	Mus musculus 9 days embryo whole body cDNA, RIKEN full-length enriched library, clone:D030047F11 product:hypothetical Serine-rich region/Alanine-rich region/Type I antifreeze protein containing protein, full insert sequence.	-	0.369704
AK085078	213211	Rnf26	8030450I18Rik	Mus musculus 13 days embryo lung cDNA, RIKEN full-length enriched library, clone:D430033O10 product:RING FINGER PROTEIN WITH LEUCINE ZIPPER RNF26 (RESERVED) homolog [Homo sapiens], full insert sequence.	-	0.369721
AB179842	11496	Adam22	2900022I03Rik#AI854032#MDC2	Mus musculus ADAM22 mRNA for ADAM22-G01, partial cds.	-	0.369783
AK085679	76281	Tax1bp3	1300011C24Rik#TIP-1	Mus musculus 10 days lactation, adult female mammary gland cDNA, RIKEN full-length enriched library, clone:D730009F09 product:RIKEN cDNA 1300011C24 gene, full insert sequence.	-	0.369921
AK049204	12807	Hps3	coa	Mus musculus ES cells cDNA, RIKEN full-length enriched library, clone:C330013C14 product:Hermansky-Pudlak syndrome 3 homolog (human), full insert sequence.	-	0.370424
BC021537	20813	Srp14	14kDa#AW536328	Mus musculus signal recognition particle 14, mRNA (cDNA clone MGC:36171 IMAGE:5353575), complete cds.	-	0.370563
AK035212	20411	Sorbs1	2310065E01Rik#9530001P15Rik#CAP#SH3P12#Sh3d5#mKIAA1296	Mus musculus adult male urinary bladder cDNA, RIKEN full-length enriched library, clone:9530001P15 product:similar to SORBIN AND SH3 DOMAIN CONTAINING 1 [Homo sapiens], full insert sequence.	-	0.370759
BC061180	19428	Rasl2-9	M2#Ran#Ran/M2	Mus musculus RAS-like, family 2, locus 9, mRNA (cDNA clone MGC:74320 IMAGE:6771852), complete cds.	-	0.370878
AK141270	17261	Mef2d	C80750#MGC31718	Mus musculus 7 days embryo whole body cDNA, RIKEN full-length enriched library, clone:C430013H24 product:myocyte enhancer factor 2D, full insert sequence.	-	0.37125
BC030427	78651	Lsm6	1500031N17Rik#2410088K19Rik#AI747288#MGC117708	Mus musculus LSM6 homolog, U6 small nuclear RNA associated (S. cerevisiae), mRNA (cDNA clone MGC:40879 IMAGE:5370660), complete cds.	-	0.371376
BC007470	12461	Cct2	Cctb	Mus musculus chaperonin subunit 2 (beta), mRNA (cDNA clone MGC:6098 IMAGE:3601569), complete cds.	-	0.371447
BC055042	216344	Rab21	9630024B22	Mus musculus RAB21, member RAS oncogene family, mRNA (cDNA clone MGC:62801 IMAGE:6490069), complete cds.	-	0.372284
NM_001098476	231413	Grsf1	B130010H02#BB232551#C80280#D5Wsu31e	Mus musculus G-rich RNA sequence binding factor 1 (Grsf1), transcript variant 2, mRNA.	-	0.372358
AF239743	18747	Prkaca	Cs#PKA#PKCD#Pkaca	Mus musculus sperm cAMP-dependent protein kinase catalytic subunit Cs mRNA, partial cds.	-	0.372794
XM_620708	546101	Gm5915	EG546101	PREDICTED: Mus musculus predicted gene, EG546101 (EG546101), mRNA.	-	0.372945
BC010582	101314	6720456B07Rik	AW011779	Mus musculus RIKEN cDNA 6720456B07 gene, mRNA (cDNA clone MGC:6981 IMAGE:3154777), complete cds.	-	0.373942
XM_001480376	100043590	Smt3h2-ps2	ENSMUSG00000066171	PREDICTED: Mus musculus similar to SMT3B protein, transcript variant 1 (LOC100043590), mRNA.	-	0.374184
AK005420	18148	Npm1	B23#MGC102162#MGC107291#NO38#Npm	Mus musculus adult female placenta cDNA, RIKEN full-length enriched library, clone:1600012A15 product:nucleophosmin 1, full insert sequence.	-	0.374483
BC065790	109552	Sri	2210417O06Rik#2900070H08Rik#Sor	Mus musculus sorcin, mRNA (cDNA clone MGC:73647 IMAGE:948616), complete cds.	-	0.37487
BC019668	66464	Taf12	20kDa#2810422D08Rik#AW557038#Taf2J	Mus musculus TAF12 RNA polymerase II, TATA box binding protein (TBP)-associated factor, mRNA (cDNA clone MGC:30438 IMAGE:3493047), complete cds.	-	0.375053
XM_906012	236622	Gm4905	EG236622	PREDICTED: Mus musculus predicted gene, EG236622, transcript variant 3 (EG236622), mRNA.	-	0.375135
AF011758	20841	Zfp143	AA959806#AU015869#D7Ertd805e#KRAB14#SBF#Staf#Zfp79#Zfp80-rs1#pHZ-1	Mus musculus selenocysteine tRNA gene transcription activating factor (m-Staf) mRNA, complete cds.	-	0.375361
AK129174	26554	Cul3	AI467304#AW146203#mKIAA0617	Mus musculus mRNA for mKIAA0617 protein.	-	0.376433
BC060280	74175	Crct1	2300002G24Rik#AA589624#Nice-1	Mus musculus cysteine-rich C-terminal 1, mRNA (cDNA clone MGC:69983 IMAGE:30290660), complete cds.	-	0.377046
BC048638	28077	Med10	AA959813#AI385605#C78613#D13Wsu50e	Mus musculus mediator of RNA polymerase II transcription, subunit 10 homolog (NUT2, S. cerevisiae), mRNA (cDNA clone MGC:58769 IMAGE:6771841), complete cds.	-	0.377101
BC006748	54451	Cpsf3	MGC118660	Mus musculus cDNA clone IMAGE:3708747.	-	0.377708
AK088431	224619	Traf7	MGC7807#RFWD1	Mus musculus 2 days neonate thymus thymic cells cDNA, RIKEN full-length enriched library, clone:E430016H12 product:synaptotagmin 4, full insert sequence.	-	0.377868
XM_001475305	100040661	Gm9825	ENSMUSG00000048365	PREDICTED: Mus musculus similar to Rnps1 protein (LOC100040661), mRNA.	-	0.377985
AK168844	229937	Znhit6	2410019A14Rik	Mus musculus 13 days embryo liver cDNA, RIKEN full-length enriched library, clone:I920060C13 product:hypothetical protein, full insert sequence.	-	0.378163
BC023133	71452	Ankrd40	1110011C06Rik#5530600A18Rik#Gcap15#MGC29030	Mus musculus ankyrin repeat domain 40, mRNA (cDNA clone MGC:29030 IMAGE:3592723), complete cds.	-	0.378415
BC008261	56530	Cnpy2	5330432A10Rik#AW229003#D10Bwg1546e#Tmem4#Zsig9	Mus musculus canopy 2 homolog (zebrafish), mRNA (cDNA clone MGC:6853 IMAGE:2650612), complete cds.	-	0.37844
AK028716	229227	4932438A13Rik	4732443H21#B830039D19Rik#D630029K19Rik#MGC90861#RP23-243E17.1	Mus musculus 10 days neonate skin cDNA, RIKEN full-length enriched library, clone:4732443H21 product:hypothetical protein, full insert sequence.	-	0.378504
BC041670	13731	Emp2	XMP	Mus musculus epithelial membrane protein 2, mRNA (cDNA clone MGC:49600 IMAGE:3663158), complete cds.	-	0.378609
AK002387	76073	Pcgf5	0610009F02Rik#1110054A01Rik#5830406C17Rik#5830443C21Rik#9530023M17Rik#AI324127	Mus musculus adult male kidney cDNA, RIKEN full-length enriched library, clone:0610009F02 product:hypothetical RING finger containing protein, full insert sequence.	-	0.378609
AK129049	103554	Psme4	AA409398#AU041366#KIAA0077#TEMO#mKIAA0077	Mus musculus mRNA for mKIAA0077 protein.	-	0.378972
BC024620	68634	Tm2d3	1110025I09Rik#5930422O05Rik#Blp2	Mus musculus TM2 domain containing 3, mRNA (cDNA clone MGC:28525 IMAGE:4192712), complete cds.	-	0.378987
AK178836	72137	Wdsub1	1700048E19Rik#2610014F08Rik	Mus musculus cDNA, clone:Y0G0108B07, strand:minus, reference:ENSEMBL:Mouse-Transcript-ENST:ENSMUST00000028368, based on BLAT search.	-	0.379004
BC052417	22346	Vhl	Vhlh	Mus musculus von Hippel-Lindau syndrome homolog, mRNA (cDNA clone MGC:64631 IMAGE:6402536), complete cds.	-	0.379033
AK033263	382034	Gse1	2210013I18Rik#MGC58013#mKIAA0182	Mus musculus 15 days embryo male testis cDNA, RIKEN full-length enriched library, clone:8030479A17 product:hypothetical protein, full insert sequence.	-	0.379546
AK088080	72993	Appl1	2900057D21Rik#7330406P05Rik#AI585782#AW209077#BB022931#C88264#DIP13	Mus musculus 2 days neonate thymus thymic cells cDNA, RIKEN full-length enriched library, clone:E430003J01 product:ADAPTOR PROTEIN APPL (SIGNALING ADAPTOR PROTEIN DIP13ALPHA) homolog [Homo sapiens], full insert sequence.	-	0.37984
BC096420	67513	2610002J02Rik	-	Mus musculus RIKEN cDNA 2610002J02 gene, mRNA (cDNA clone IMAGE:3468909).	-	0.379962
BC040201	69930	Zfp715	2610041B18Rik#mszf15	Mus musculus zinc finger protein 715, mRNA (cDNA clone MGC:37095 IMAGE:4951844), complete cds.	-	0.380222
BC002128	110379	Sec13	1110003H02Rik#Sec13l1#Sec13r	Mus musculus SEC13 homolog (S. cerevisiae), mRNA (cDNA clone MGC:6737 IMAGE:3590767), complete cds.	-	0.380267
AB041572	58996	Arhgap23	A330041B18Rik	Mus musculus brain cDNA, clone MNCb-1301.	-	0.380914
AK009764	68975	Med27	1500015J03Rik#2310042P07Rik#AA682045#Crsp8#D2Ertd434e	Mus musculus adult male tongue cDNA, RIKEN full-length enriched library, clone:2310042P07 product:TRANSCRIPTIONAL CO-ACTIVATOR CRSP34 homolog [Homo sapiens], full insert sequence.	-	0.381818
AK152442	66054	Cndp2	0610010E05Rik#C76600#Cn2#Dip-2#Pep-1#Pep1	Mus musculus bone marrow macrophage cDNA, RIKEN full-length enriched library, clone:I830072G12 product:CNDP dipeptidase 2 (metallopeptidase M20 family), full insert sequence.	-	0.382105
AK030112	231464	Cnot6l	4932442K20Rik#DKFZp434K098#MGC29037	Mus musculus adult male testis cDNA, RIKEN full-length enriched library, clone:4932442K20 product:hypothetical Leucine-rich repeat, typical subtype containing protein, full insert sequence.	-	0.382446
AK007354	19652	Rbm3	2600016C11Rik#MGC118410	Mus musculus 10 day old male pancreas cDNA, RIKEN full-length enriched library, clone:1810006O06 product:RNA binding motif protein 3, full insert sequence.	-	0.383063
AK141428	58799	Crbn	2610203G15Rik#2900045O07Rik#AF229032#AW108261#piL	Mus musculus 12 days embryo spinal cord cDNA, RIKEN full-length enriched library, clone:C530013N14 product:PIL homolog [Mus musculus], full insert sequence.	-	0.38324
AK156341	23873	Faim	-	Mus musculus activated spleen cDNA, RIKEN full-length enriched library, clone:F830017F10 product:Fas apoptotic inhibitory molecule, full insert sequence.	-	0.383541
BC017649	230259	E130308A19Rik	MGC47072	Mus musculus RIKEN cDNA E130308A19 gene, mRNA (cDNA clone MGC:28996 IMAGE:4924105), complete cds.	-	0.384028
BC006960	67804	Snx2	0610030A03Rik	Mus musculus sorting nexin 2, mRNA (cDNA clone MGC:6322 IMAGE:2812557), complete cds.	-	0.384099
AF339083	101739	Psip1	AA408851#AU015605#Dfs70#Ledgfa#Ledgfb#Psip2	Mus musculus lens epithelium-derived growth factor b (mLedgfb) mRNA, complete cds.	-	0.38411
BC023147	52575	Rg9mtd1	1300018J16Rik#D16Ertd454e#MGC118020#Rnmtd1	Mus musculus RNA (guanine-9-) methyltransferase domain containing 1, mRNA (cDNA clone MGC:28071 IMAGE:3710019), complete cds.	-	0.38422
BC019454	75991	Slain2	5033405K12Rik#8030444K12Rik#AI596370#MGC47019#mKIAA1458	Mus musculus SLAIN motif family, member 2, mRNA (cDNA clone IMAGE:4187099), partial cds.	-	0.384569
BC051430	78521	B230219D22Rik	AA119856#D530037I19Rik	Mus musculus RIKEN cDNA B230219D22 gene, mRNA (cDNA clone MGC:59087 IMAGE:6530869), complete cds.	-	0.38475
AK143680	72674	Adipor1	2810031L11Rik#ACDCR1#CGI-45#Paqr1	Mus musculus 6 days neonate spleen cDNA, RIKEN full-length enriched library, clone:F430009C20 product:Adiponectin receptor protein 1, full insert sequence.	-	0.385326
AK028546	11863	Arnt	D3Ertd557e#Drnt#ESTM42#Hif1b#KIAA4051#W08714#bHLHe2#mKIAA4051	Mus musculus 0 day neonate skin cDNA, RIKEN full-length enriched library, clone:4632427B17 product:aryl hydrocarbon receptor nuclear translocator, full insert sequence.	-	0.385486
XM_886771	622335	Gm6314	EG622335	PREDICTED: Mus musculus predicted gene, EG622335 (EG622335), mRNA.	-	0.385496
AK017714	66939	Aagab	2310007F21Rik#p34	Mus musculus 8 days embryo whole body cDNA, RIKEN full-length enriched library, clone:5730489J12 product:P34 homolog [Rattus norvegicus], full insert sequence.	-	0.386402
AK147553	332175	Zdhhc23	Gm1751#Gm779#nidd	Mus musculus adult male brain UNDEFINED_CELL_LINE cDNA, RIKEN full-length enriched library, clone:M5C1075E02 product:hypothetical Zn-finger, DHHC type/Zinc finger DHHC-type profile containing protein, full insert sequence.	-	0.386996
AK007570	78255	Ralgps2	1810020P17Rik#2210408F11Rik#4921528G01Rik#9130014M22Rik#AU043409#AW046161	Mus musculus 10 day old male pancreas cDNA, RIKEN full-length enriched library, clone:1810020P17 product:inferred: Ral-A exchange factor RalGPS2, full insert sequence.	-	0.387188
BC099503	217648	Gm527	MGC117765	Mus musculus gene model 527, (NCBI), mRNA (cDNA clone MGC:117765 IMAGE:30940052), complete cds.	-	0.387724
AK004541	22375	Wars	TrpRS#WRS	Mus musculus adult male lung cDNA, RIKEN full-length enriched library, clone:1200002C07 product:tryptophanyl-tRNA synthetase, full insert sequence.	-	0.387891
BC037440	56274	Stk3	0610042I06Rik#MST#Mst2#Mst3#mess1	Mus musculus serine/threonine kinase 3 (Ste20, yeast homolog), mRNA (cDNA clone MGC:46845 IMAGE:3585312), complete cds.	-	0.38845
BC010593	13105	Cyp2d9	Cyp2d#P450-2D	Mus musculus cytochrome P450, family 2, subfamily d, polypeptide 9, mRNA (cDNA clone MGC:11540 IMAGE:3964178), complete cds.	-	0.388576
BC004842	271457	Rab5a	2410015H04Rik#AI663973#AU021172	Mus musculus RAB5A, member RAS oncogene family, mRNA (cDNA clone MGC:6509 IMAGE:2649317), complete cds.	-	0.389389
BC023828	229279	Hnrnpa3	2410013L13Rik#2610209F03Rik#2610510D13Rik#Hnrpa3#MGC101940#MGC37309	Mus musculus heterogeneous nuclear ribonucleoprotein A3, mRNA (cDNA clone MGC:38324 IMAGE:5343619), complete cds.	-	0.389524
AK152515	12633	Cflar	2310024N18Rik#A430105C05Rik#AI646576#AU021929#CLARP#Cash#Casper#ENSMUSG00000050533#ENSMUSG00000072980#FLAME#Flip#Gm9845#I-FLICE#MGC103395#MRIT#c-Flip	Mus musculus bone marrow macrophage cDNA, RIKEN full-length enriched library, clone:I830077L21 product:CASP8 and FADD-like apoptosis regulator, full insert sequence.	-	0.389611
AK051157	94181	Nans	4632418E04Rik#BB056474#Sas	Mus musculus 12 days embryo spinal ganglion cDNA, RIKEN full-length enriched library, clone:D130007J21 product:sialic acid synthase, full insert sequence.	-	0.389662
BC031428	77110	Gpbp1l1	5330440M15Rik#BC002292#MGC8183	Mus musculus GC-rich promoter binding protein 1-like 1, mRNA (cDNA clone MGC:28375 IMAGE:4021073), complete cds.	-	0.389889
AK029467	74100	Arpp21	0710001E13Rik#AI853636#ARPP-21#D9Bwg1012e#Tarpp	Mus musculus 0 day neonate head cDNA, RIKEN full-length enriched library, clone:4833441O04 product:protein phosphatase 1, regulatory (inhibitor) subunit 1C, full insert sequence.	-	0.389992
BC004059	59027	Nampt	1110035O14Rik#AI314458#AI480535#NAmPRTase#Pbef#Pbef1#Visfatin	Mus musculus pre-B-cell colony-enhancing factor 1, mRNA (cDNA clone MGC:8170 IMAGE:3590087), complete cds.	-	0.390382
AK053615	26895	Cops7b	D1Wsu66e#E130114M23	Mus musculus 0 day neonate eyeball cDNA, RIKEN full-length enriched library, clone:E130114M23 product:COP9 (constitutive photomorphogenic) homolog, subunit 7b (Arabidopsis thaliana), full insert sequence.	-	0.390904
XM_484008	432551	Gm12141	Hspd1#OTTMUSG00000005441	PREDICTED: Mus musculus chaperonin (Hspd1), mRNA.	-	0.39116
AK047944	21343	Taf6	80kDa#AW549759#Taf2e#p80	Mus musculus 16 days embryo head cDNA, RIKEN full-length enriched library, clone:C130023A01 product:TAF6 RNA polymerase II, TATA box binding protein (TBP)-associated factor, 80 kDa, full insert sequence.	-	0.39159
BC059011	22130	Ttf1	AV245725	Mus musculus transcription termination factor 1, mRNA (cDNA clone MGC:69635 IMAGE:6847867), complete cds.	-	0.391933
BC022575	107260	Otub1	AI850305	Mus musculus OTU domain, ubiquitin aldehyde binding 1, mRNA (cDNA clone MGC:31052 IMAGE:5005025), complete cds.	-	0.3921
BC059026	226849	Ppp2r5a	MGC38798#PR61alpha	Mus musculus protein phosphatase 2, regulatory subunit B (B56), alpha isoform, mRNA (cDNA clone MGC:69757 IMAGE:6810754), complete cds.	-	0.392491
BC001994	56456	Actl6a	2810432C06Rik#AI851094#ARP4#Actl6#Baf53a#C79802	Mus musculus actin-like 6A, mRNA (cDNA clone MGC:5731 IMAGE:3491205), complete cds.	-	0.392571
BC012217	108014	Sfrs9	25kDa#2610029M16Rik#SRp30c	Mus musculus splicing factor, arginine/serine rich 9, mRNA (cDNA clone MGC:7233 IMAGE:3483731), complete cds.	-	0.392876
XM_897632	545592	Gm11847	OTTMUSG00000004599	PREDICTED: Mus musculus similar to heterogeneous nuclear ribonucleoprotein A3, transcript variant 12 (LOC545592), mRNA.	-	0.393624
AK045278	224143	Ktelc1	9630046K23Rik	Mus musculus 9.5 days embryo parthenogenote cDNA, RIKEN full-length enriched library, clone:B130055E12 product:similar to X 010 PROTEIN [Homo sapiens], full insert sequence.	-	0.393639
BC002098	226591	Tiprl	1810011K17Rik	Mus musculus TIP41, TOR signalling pathway regulator-like (S. cerevisiae), mRNA (cDNA clone MGC:6416 IMAGE:3590157), complete cds.	-	0.393802
AK028658	71718	Telo2	1200003M09Rik#AI415602#Tel2#mKIAA0683	Mus musculus 10 days neonate skin cDNA, RIKEN full-length enriched library, clone:4732427P14 product:Similar to C305C8.3.1, full insert sequence.	-	0.393907
AK031189	16775	Lama4	MGC141567	Mus musculus 13 days embryo forelimb cDNA, RIKEN full-length enriched library, clone:5930424P08 product:laminin, alpha 4, full insert sequence.	-	0.394226
BC140329	77673	Defb41	9230102D03Rik#Defb16	Synthetic construct Mus musculus clone IMAGE:100014320, MGC:173319 defensin beta 41 (Defb41) mRNA, encodes complete protein.	-	0.394346
BC044749	68277	2310057M21Rik	3110040E10Rik#AI429544	Mus musculus RIKEN cDNA 2310057M21 gene, mRNA (cDNA clone MGC:51643 IMAGE:5102741), complete cds.	-	0.394666
AK145867	66129	1110018J18Rik	AI849003	Mus musculus 14 days embryo liver cDNA, RIKEN full-length enriched library, clone:I530009M18 product:hypothetical protein, full insert sequence.	-	0.395377
BC021363	216238	Eea1	A430109M19Rik#B230358H09Rik#ZFYVE2	Mus musculus early endosome antigen 1, mRNA (cDNA clone IMAGE:5035279), partial cds.	-	0.395556
XM_484000	626571	Gm6685	EG626571	PREDICTED: Mus musculus predicted gene, EG626571, transcript variant 1 (EG626571), mRNA.	-	0.395907
AK051965	234678	D230025D16Rik	BC006874#Lin10#MGC6480	Mus musculus 12 days embryo eyeball cDNA, RIKEN full-length enriched library, clone:D230025D16 product:UPF0183 PROTEIN homolog [Mus musculus], full insert sequence.	-	0.395995
BC011466	67602	Necap1	1200016B17Rik#AI747569#FLJ00061#mFLJ00061	Mus musculus NECAP endocytosis associated 1, mRNA (cDNA clone MGC:18995 IMAGE:4013043), complete cds.	-	0.396112
AK043436	13528	Dtnb	-	Mus musculus 7 days neonate cerebellum cDNA, RIKEN full-length enriched library, clone:A730095I17 product:dystrobrevin, beta, full insert sequence.	-	0.396253
AK171177	213464	Rbbp5	4933411J24Rik#C330016J05	Mus musculus NOD-derived CD11c +ve dendritic cells cDNA, RIKEN full-length enriched library, clone:F630230O10 product:retinoblastoma binding protein 5, full insert sequence.	-	0.39638
BC061120	53598	Dctn3	p24	Mus musculus dynactin 3, mRNA (cDNA clone MGC:74246 IMAGE:6774742), complete cds.	-	0.396741
AK153694	16992	Lta	LT#LT-[a]#LT-alpha#LT[a]#LTalpha#Ltx#MGC117668#TNF-beta#TNFSF1#Tnfb#Tnfsf1b#hlb382	Mus musculus 3 days neonate thymus cDNA, RIKEN full-length enriched library, clone:A630048P12 product:lymphotoxin A, full insert sequence.	-	0.397314
BC009007	12469	Cct8	AI132397#Cctq#Tcpq	Mus musculus chaperonin subunit 8 (theta), mRNA (cDNA clone MGC:6053 IMAGE:3582639), complete cds.	-	0.397512
BC066017	227674	Ddx31	5830444G11Rik#Gm997	Mus musculus DEAD/H (Asp-Glu-Ala-Asp/His) box polypeptide 31, mRNA (cDNA clone MGC:90114 IMAGE:6401415), complete cds.	-	0.397759
BC005486	23872	Ets2	AU022856#Ets-2	Mus musculus E26 avian leukemia oncogene 2, 3' domain, mRNA (cDNA clone MGC:7318 IMAGE:3486021), complete cds.	-	0.397927
AK160184	72039	Mccc1	1810045E08Rik#2310058B18Rik#MCCalpha#Mcca#R75106	Mus musculus adult male tongue cDNA, RIKEN full-length enriched library, clone:2310058B18 product:methylcrotonoyl-Coenzyme A carboxylase 1 (alpha), full insert sequence.	-	0.398024
AK168445	14450	Gart	Gaps#Prgs	Mus musculus 13 days embryo liver cDNA, RIKEN full-length enriched library, clone:I920021A03 product:phosphoribosylglycinamide formyltransferase, full insert sequence.	-	0.398033
AK044358	83997	Slmap	D330001L02Rik#KIAA1601#Slap#mKIAA1601	Mus musculus adult retina cDNA, RIKEN full-length enriched library, clone:A930009B09 product:sarcolemmal-associated protein, full insert sequence.	-	0.398154
BC023675	66523	2810004N23Rik	3110004G14Rik#Ayu21-55#Gt(pU21)55Imeg#GtAyu21-55	Mus musculus RIKEN cDNA 2810004N23 gene, mRNA (cDNA clone MGC:35729 IMAGE:5354472), complete cds.	-	0.398291
AB041613	14874	Gstz1	MAAI	Mus musculus brain cDNA, clone MNCb-6148, similar to Mus musculus glutathione transferase zeta 1 (maleylacetoacetate isomerase) (Gstz1), mRNA.	-	0.398319
AK088169	59013	Hnrnph1	AI642080#E430005G16Rik#Hnrnph#Hnrph1	Mus musculus 2 days neonate thymus thymic cells cDNA, RIKEN full-length enriched library, clone:E430005G16 product:heterogeneous nuclear ribonucleoprotein H1, full insert sequence.	-	0.398372
BC079909	83602	Gtf2a1	6330549H03Rik#AA536742#AA959775#AW060250#TfIIAa/b	Mus musculus general transcription factor II A, 1, mRNA (cDNA clone MGC:100302 IMAGE:30658355), complete cds.	-	0.398382
BC017643	217370	BC017643	MGC28978#MGC37062#MGC37382	Mus musculus cDNA sequence BC017643, mRNA (cDNA clone MGC:28978 IMAGE:4503381), complete cds.	-	0.398797
AF043276	18389	Oprl1	KOR3#LC132#MOR-C#ORL1#Oprl#XOR1#morc	Mus musculus kappa3 related opioid receptor isoform A mRNA, complete cds.	-	0.39886
AK048550	16177	Il1r1	CD121a#CD121b#IL-iR#Il1r-1#MGC129154	Mus musculus 16 days embryo head cDNA, RIKEN full-length enriched library, clone:C130072K02 product:interleukin 1 receptor, type I, full insert sequence.	-	0.398924
BC038034	23806	Arih1	AU021774#Ari#Ari1#Hari#Hhari#Ubch7bp#Uip77	Mus musculus ariadne ubiquitin-conjugating enzyme E2 binding protein homolog 1 (Drosophila), mRNA (cDNA clone MGC:47121 IMAGE:4035861), complete cds.	-	0.399948
AK018636	74568	Mlkl	9130019I15Rik	Mus musculus adult male cecum cDNA, RIKEN full-length enriched library, clone:9130019I15 product:hypothetical Protein kinase/Serine/threonine protein kinase/Tyrosine protein kinase/Protein kinase domain profile/Protein kinase-like containing protein, full insert sequence.	-	0.400328
BC019498	68948	1500011H22Rik	-	Mus musculus RIKEN cDNA 1500011H22 gene, mRNA (cDNA clone MGC:27542 IMAGE:4460879), complete cds.	-	0.400636
BC011499	67738	Ppid	4930564J03Rik#CYP-40#Ppif	Mus musculus peptidylprolyl isomerase D (cyclophilin D), mRNA (cDNA clone MGC:6702 IMAGE:3584183), complete cds.	-	0.40081
AF247161	57080	Gtf2ird1	1700012P16Rik#BEN#Cream1#ESTM9#GTF3#Gtf2il#MGC102438#MusTRD1#Tg(Alb1-Myc)166.8Sst#WBSCR11#X83320	Mus musculus muscle TFII-I repeat domain-containing protein 1 beta 1 mRNA, complete cds.	-	0.400825
BC003463	20918	Eif1	MGC101938#MGC6503#Sui1-rs1	Mus musculus eukaryotic translation initiation factor 1, mRNA (cDNA clone MGC:6503 IMAGE:2648657), complete cds.	-	0.400886
AK002344	16202	Ilk	AA511515#ESTM24	Mus musculus adult male kidney cDNA, RIKEN full-length enriched library, clone:0610008K16 product:integrin linked kinase, full insert sequence.	-	0.400983
AK036757	75665	Ccdc64	2210403N09Rik#MGC143541	Mus musculus adult female vagina cDNA, RIKEN full-length enriched library, clone:9930001I18 product:hypothetical protein, full insert sequence.	-	0.401414
AK089042	98386	Lbr	AI505894#ic	Mus musculus 2 days neonate thymus thymic cells cDNA, RIKEN full-length enriched library, clone:E430037F16 product:lamin B receptor homolog [Rattus norvegicus], full insert sequence.	-	0.401725
BC025569	66911	Nudt16l1	1110001K21Rik#5330437I08Rik#Sdos	Mus musculus nudix (nucleoside diphosphate linked moiety X)-type motif 16-like 1, mRNA (cDNA clone MGC:35707 IMAGE:5322456), complete cds.	-	0.402321
AK017508	276852	D11Wsu47e	MGC30773#MGC57008	Mus musculus 8 days embryo whole body cDNA, RIKEN full-length enriched library, clone:5730406N21 product:hypothetical protein, full insert sequence.	-	0.403085
AK078759	74044	Ttf2	4632434F22Rik#8030447N19#AV218430	Mus musculus 15 days embryo male testis cDNA, RIKEN full-length enriched library, clone:8030447N19 product:weakly similar to LODESTAR PROTEIN [Homo sapiens], full insert sequence.	-	0.403839
BC033271	66878	Riok3	1200013N13Rik#D18Ertd331e#E130306C24Rik#Sudd	Mus musculus RIO kinase 3 (yeast), mRNA (cDNA clone MGC:25438 IMAGE:4016197), complete cds.	-	0.404432
AK134399	13017	Ctbp2	AA407280#D7Ertd45e#Gtrgeo6#Ribeye	Mus musculus 13 days embryo male testis cDNA, RIKEN full-length enriched library, clone:6030461J01 product:C-terminal binding protein 2, full insert sequence.	-	0.40503
BC010217	66335	Atp6v1c1	1700025B18Rik#U13839	Mus musculus ATPase, H+ transporting, lysosomal V1 subunit C1, mRNA (cDNA clone MGC:5734 IMAGE:3498388), complete cds.	-	0.405393
AK041656	214895	Lman2l	A630028F14Rik#DKFZp564L2423#VIP36-like#VIPL	Mus musculus 3 days neonate thymus cDNA, RIKEN full-length enriched library, clone:A630028F14 product:HYPOTHETICAL 39.7 KDA PROTEIN homolog [Homo sapiens], full insert sequence.	-	0.405636
AK090391	66965	Ctu2	2310061F22Rik#C16orf84#Ncs2	Mus musculus 13 days embryo brain cDNA, RIKEN full-length enriched library, clone:G630097J24 product:hypothetical Adenine nucleotide alpha hydrolases structure containing protein, full insert sequence.	-	0.405819
BC005474	30791	Slc39a1	Zip1#Zirtl	Mus musculus solute carrier family 39 (zinc transporter), member 1, mRNA (cDNA clone MGC:6744 IMAGE:3591856), complete cds.	-	0.406049
AK008724	70123	2210013O21Rik	AI181827	Mus musculus adult male stomach cDNA, RIKEN full-length enriched library, clone:2210013O21 product:unclassifiable, full insert sequence.	-	0.406305
XM_975835	665283	Gm11971	OTTMUSG00000005112	PREDICTED: Mus musculus similar to SMT3B protein (LOC665283), mRNA.	-	0.406408
BC025161	68479	Phf5a	1110007B08Rik	Mus musculus PHD finger protein 5A, mRNA (cDNA clone MGC:36856 IMAGE:4235469), complete cds.	-	0.406988
AK002569	73242	2610110G12Rik	0610011P08Rik#2610008K08Rik#3110080J08Rik	Mus musculus adult male kidney cDNA, RIKEN full-length enriched library, clone:0610011P08 product:0610011P08RIK PROTEIN, full insert sequence.	-	0.40702
BC022621	66928	3110001D03Rik	1700027K24Rik	Mus musculus RIKEN cDNA 3110001D03 gene, mRNA (cDNA clone MGC:31180 IMAGE:4192355), complete cds.	-	0.407219
AK169537	66209	1110054O05Rik	2610312O17Rik#AA399876	Mus musculus 3 days neonate thymus cDNA, RIKEN full-length enriched library, clone:A630086B08 product:hypothetical protein, full insert sequence.	-	0.407326
AK030861	72397	Rbm12b	3000004N20Rik	Mus musculus adult male thymus cDNA, RIKEN full-length enriched library, clone:5830433B01 product:hypothetical RNA-binding region RNP-1 (RNA recognition motif) containing protein, full insert sequence.	-	0.407967
BC013628	51786	Cpsf2	100kDa#2610024B04Rik#AI662483#Cpsf#MCPSF#mKIAA1367	Mus musculus cleavage and polyadenylation specific factor 2, mRNA (cDNA clone MGC:5855 IMAGE:3497854), complete cds.	-	0.409161
BC086640	14751	Gpi1	Amf#Gpi#Gpi-1#Gpi-1r#Gpi-1s#Gpi-1t#Gpi1-r#Gpi1-s#Gpi1-t#Gpi1s#MF#MGC113776#NK#NK/GPI#Org	Mus musculus glucose phosphate isomerase 1, mRNA (cDNA clone MGC:113761 IMAGE:6832250), complete cds.	-	0.409506
BC083141	13877	Erh	MGC103398#MGC130271#MGC130272#Mer#Prei1	Mus musculus enhancer of rudimentary homolog (Drosophila), mRNA (cDNA clone MGC:103398 IMAGE:30294607), complete cds.	-	0.410177
BC047208	68982	1500015A07Rik	-	Mus musculus RIKEN cDNA 1500015A07 gene, mRNA (cDNA clone IMAGE:6310866), partial cds.	-	0.410207
AK153370	68153	Gtf2e2	34kDa#AI462509#C330006J08Rik	Mus musculus bone marrow macrophage cDNA, RIKEN full-length enriched library, clone:I830150B02 product:general transcription factor II E, polypeptide 2 (beta subunit), full insert sequence.	-	0.410367
AK010997	66573	Dzip1	2510025K24Rik#2810422M04Rik#mKIAA0996	Mus musculus 13 days embryo liver cDNA, RIKEN full-length enriched library, clone:2510025K24 product:hypothetical protein, full insert sequence.	-	0.410554
AK016170	56404	Trip4	4930558E03Rik#ASC-1#BB191711	Mus musculus adult male testis cDNA, RIKEN full-length enriched library, clone:4930558E03 product:unclassifiable, full insert sequence.	-	0.410565
XM_001473309	100039683	Gm13597	OTTMUSG00000012893	PREDICTED: Mus musculus similar to Tax1 (human T-cell leukemia virus type I) binding protein 3, transcript variant 1 (LOC100039683), mRNA.	-	0.410602
AK079752	226422	Rab7l1	MGC28972#MGC36539	Mus musculus 0 day neonate thymus cDNA, RIKEN full-length enriched library, clone:A430057A20 product:RAB7, MEMBER RAS ONCOGENE FAMILY-LIKE 1 homolog [Homo sapiens], full insert sequence.	-	0.411968
BC025155	66046	Ndufb5	0610007D05Rik#AU015782#SGDH	Mus musculus NADH dehydrogenase (ubiquinone) 1 beta subcomplex, 5, mRNA (cDNA clone MGC:35776 IMAGE:4024605), complete cds.	-	0.412264
BC025948	12301	Cacybp	-	Mus musculus calcyclin binding protein, mRNA (cDNA clone MGC:38013 IMAGE:5150537), complete cds.	-	0.412781
AK035363	22158	Tulp3	2310022L06Rik#AI316887	Mus musculus adult male urinary bladder cDNA, RIKEN full-length enriched library, clone:9530024H12 product:tubby-like protein 3, full insert sequence.	-	0.412954
AK005239	68968	Cdan1	1500015A01Rik#AI448026#AW492297#CDA-I#CDA1#CDAI#MGC144128	Mus musculus adult male cerebellum cDNA, RIKEN full-length enriched library, clone:1500015A01 product:congenital dyserythropoietic anemia, type I (human), full insert sequence.	-	0.413436
AK036912	235028	Zfp426	2900057C04Rik#KIAA4237#KRAB1#MGC38791#Zfo61#Zfp68-rs1#mKIAA4237	Mus musculus adult female vagina cDNA, RIKEN full-length enriched library, clone:9930023O14 product:ZFP61P (FRAGMENT) homolog [Mus musculus], full insert sequence.	-	0.4136
AK004338	75320	Etnk1	1110061E11Rik#4930555L11Rik#AI195356#AI841245#C80956#D6Ertd3e#EKI1	Mus musculus 18-day embryo whole body cDNA, RIKEN full-length enriched library, clone:1110061E11 product:ethanolamine kinase 1, full insert sequence.	-	0.413698
BC046784	56224	Tspan5	2810455A09Rik#4930505M03Rik#AU024142#NET-4#Tm4sf9	Mus musculus tetraspanin 5, mRNA (cDNA clone MGC:61325 IMAGE:6416107), complete cds.	-	0.413947
AK053169	98985	Clp1	AI462438#Heab	Mus musculus 0 day neonate lung cDNA, RIKEN full-length enriched library, clone:E030024F13 product:hypothetical protein, full insert sequence.	-	0.414343
BC005768	66591	Mad2l1bp	0610009D16Rik#2510031P20Rik#AU018945#AW550977#C76045#CMT2A#CMT2B#KIAA0110#Mad2lbp#mKIAA0110	Mus musculus MAD2L1 binding protein, mRNA (cDNA clone MGC:6825 IMAGE:2649017), complete cds.	-	0.414884
BC052229	192173	Fam195b	-	Mus musculus cDNA sequence BC003940, mRNA (cDNA clone IMAGE:6589053).	-	0.414989
AK006382	75547	Akap13	1700026G02Rik#5730522G15Rik#5830460E08Rik#AKAP-Lbc#BRX#Ht31#LBC#PROTO-LB#PROTO-LBC	Mus musculus adult male testis cDNA, RIKEN full-length enriched library, clone:1700026G02 product:hypothetical protein, full insert sequence.	-	0.415121
AK207688	19656	Rbmxrt	Hnrpg#MGC102184	Mus musculus cDNA, clone:Y2G0108M22, strand:minus, reference:ENSEMBL:Mouse-Transcript-ENST:ENSMUST00000049245, based on BLAT search.	-	0.415895
AK015050	228602	4930402H24Rik	2810487F15Rik#AI413763#C78926	Mus musculus adult male testis cDNA, RIKEN full-length enriched library, clone:4930402H24 product:DJ687F11.2 (NOVEL PROTEIN (CONTAINS PART OF TRANSLATION OF CDNA DKFZP434N061, EM:AL110249)) (FRAGMENT) homolog [Homo sapiens], full insert sequence.	-	0.416811
BC022930	207952	Klhl25	2810402K13Rik#BC027373#Enc-1#MGC36331	Mus musculus kelch-like 25 (Drosophila), mRNA (cDNA clone IMAGE:3498971), **** WARNING: chimeric clone ****.	-	0.417231
BC048840	71787	Trnau1ap	1110007F05Rik#AA387999#Secp43#Trspap1	Mus musculus tRNA selenocysteine associated protein 1, mRNA (cDNA clone MGC:54906 IMAGE:5008141), complete cds.	-	0.418173
AK029466	217615	Ctage5	D12Bwg0579e#MGC30562#Mea6#Mgea#Mgea6	Mus musculus 0 day neonate head cDNA, RIKEN full-length enriched library, clone:4833441N20 product:similar to MENINGIOMA-EXPRESSED ANTIGEN 6/11 (MEA6) (MEA11) [Homo sapiens], full insert sequence.	-	0.41825
XM_001478939	100042777	Gm10131	ENSMUSG00000063412	PREDICTED: Mus musculus similar to human protein homologous to DROER protein (LOC100042777), mRNA.	-	0.418332
AK036278	223664	Lrrc14	E130306I01Rik#mKIAA0014	Mus musculus 16 days neonate cerebellum cDNA, RIKEN full-length enriched library, clone:9630053E09 product:hypothetical protein, full insert sequence.	-	0.418343
BC031539	66218	Ndufb9	1190008J14Rik	Mus musculus NADH dehydrogenase (ubiquinone) 1 beta subcomplex, 9, mRNA (cDNA clone MGC:18943 IMAGE:3979845), complete cds.	-	0.418437
AK019237	66194	Pycrl	1110058B13Rik#2700073G24Rik	Mus musculus 11 days embryo whole body cDNA, RIKEN full-length enriched library, clone:2700099K02 product:hypothetical NAD(P)-binding Rossmann-fold domains structure containing protein, full insert sequence.	-	0.418695
BC025076	216829	Mmgt2	AI852046#MGC36859	Mus musculus cDNA sequence BC025076, mRNA (cDNA clone MGC:36859 IMAGE:4459181), complete cds.	-	0.419511
AK008972	76899	Golga1	0710001G09Rik#2210418B03Rik#AW107649#MGC91089#golgin-97	Mus musculus adult male stomach cDNA, RIKEN full-length enriched library, clone:2210418B03 product:GOLGI COMPLEX AUTOANTIGEN GOLGIN-97 (GOLGI AUTOANTIGEN, GOLGIN SUBFAMILY A, 1) homolog [Homo sapiens], full insert sequence.	-	0.419854
XM_001474680	100040439	Gm10713	ENSMUSG00000074553	PREDICTED: Mus musculus similar to isolog of yeast sui1 and rice gos2	-	0.419888
AK038548	54366	Ctnnal1	ACRP#AI616177#AW545119#C86009#Catnal1	Mus musculus adult male hypothalamus cDNA, RIKEN full-length enriched library, clone:A230035J03 product:catenin alpha-like 1, full insert sequence.	-	0.420022
AK030328	18669	Abcb1b	Abcb1#Mdr1#Mdr1b#Pgy-1#Pgy1#mdr	Mus musculus 11 days pregnant adult female ovary and uterus cDNA, RIKEN full-length enriched library, clone:5031438E12 product:ATP-binding cassette, sub-family B (MDR/TAP), member 1B, full insert sequence.	-	0.421587
XM_001479178	100042959	Gm4130	-	PREDICTED: Mus musculus similar to heterogeneous nuclear ribonucleoprotein K (LOC100042959), mRNA.	-	0.421807
BC010772	12867	Cox7c	COXVIIc#Cox7c1#MGC102143	Mus musculus cytochrome c oxidase, subunit VIIc, mRNA (cDNA clone MGC:18637 IMAGE:4216583), complete cds.	-	0.421859
AK031399	207565	Camkk2	6330570N16Rik#AW061083#mKIAA0787	Mus musculus 13 days embryo male testis cDNA, RIKEN full-length enriched library, clone:6030423C20 product:CA+/CALMODULIN-DEPENDENT PROTEIN KINASE KINASE BETA (CAM-KINASE KINASE BETA) homolog [Rattus norvegicus], full insert sequence.	-	0.422047
BC056966	74197	Gtf2e1	2610024P03Rik#56kDa#AI303800#FE#TFIIE-A	Mus musculus general transcription factor II E, polypeptide 1 (alpha subunit), mRNA (cDNA clone MGC:66764 IMAGE:6817212), complete cds.	-	0.422361
AK138318	110532	Adarb1	1700057H01Rik#AW124433#AW558573#Adar2#BB220382#D10Bwg0447e#Red1	Mus musculus adult male hypothalamus cDNA, RIKEN full-length enriched library, clone:A230065F14 product:adenosine deaminase, RNA-specific, B1, full insert sequence.	-	0.422841
BC021397	22687	Zfp259	AI303781#ZPR1	Mus musculus zinc finger protein 259, mRNA (cDNA clone MGC:29104 IMAGE:5067274), complete cds.	-	0.423006
AK041162	16978	Lrrfip1	AU024550#Fliiap1	Mus musculus adult male aorta and vein cDNA, RIKEN full-length enriched library, clone:A530086M05 product:leucine rich repeat (in FLII) interacting protein 1, full insert sequence.	-	0.424179
BC050787	66642	Ctnnbl1	5730471K09Rik#FLJ21108#NAP#NYD-SP19#P14L	Mus musculus catenin, beta like 1, mRNA (cDNA clone MGC:58585 IMAGE:6705648), complete cds.	-	0.424715
BC079546	226432	Ipo9	0710008K06Rik#AI845704#C78347#Imp9#Ranbp9#mKIAA1192	Mus musculus cDNA clone IMAGE:6851434, containing frame-shift errors.	-	0.425035
AK159067	71393	Kctd6	5430433B02Rik#AU044285	Mus musculus visual cortex cDNA, RIKEN full-length enriched library, clone:K530048N19 product:potassium channel tetramerisation domain containing 6, full insert sequence.	-	0.425207
NM_001102455	11804	Aplp2	AI790698	Mus musculus amyloid beta (A4) precursor-like protein 2 (Aplp2), transcript variant 1, mRNA.	-	0.425275
AK006300	381337	Fam178b	1700024G10Rik#Gm990#MGC141033#MGC60970	Mus musculus adult male testis cDNA, RIKEN full-length enriched library, clone:1700024G10 product:hypothetical Cytochrome c family heme-binding site containing protein, full insert sequence.	-	0.425682
BC090672	75404	1100001E04Rik	rho-gap	Mus musculus RIKEN cDNA 1100001E04 gene, mRNA (cDNA clone MGC:116588 IMAGE:30941825), complete cds.	-	0.425752
BC037178	240255	Ythdc2	3010002F02Rik#BC037178	Mus musculus YTH domain containing 2, mRNA (cDNA clone IMAGE:5364951), containing frame-shift errors.	-	0.425797
XM_484346	432822	Gm5457	EG432822	PREDICTED: Mus musculus predicted gene, EG432822 (EG432822), mRNA.	-	0.426475
BC021308	76123	Gpsm2	6230410J09Rik#LGN#Pins	Mus musculus G-protein signalling modulator 2 (AGS3-like, C. elegans), mRNA (cDNA clone MGC:29185 IMAGE:5007832), complete cds.	-	0.427116
XM_001480979	100043705	Gm9761	ENSMUSG00000034437	PREDICTED: Mus musculus similar to MGC89287 protein (LOC100043705), mRNA.	-	0.427141
BC113790	72175	Mfsd8	2810423E13Rik#AI836898#AV142426#MGC132949#MGC132950	Mus musculus major facilitator superfamily domain containing 8, mRNA (cDNA clone MGC:132949 IMAGE:40061889), complete cds.	-	0.427405
AK011630	56086	Set	2610030F17Rik#5730420M11Rik#AA407739#MGC118419#StF-IT-1	Mus musculus 10 days embryo whole body cDNA, RIKEN full-length enriched library, clone:2610030F17 product:SET translocation, full insert sequence.	-	0.42755
AK030015	71069	Stox2	4933409N07Rik#AI449080#AI835114#MGC107432#mKIAA1392	Mus musculus adult male testis cDNA, RIKEN full-length enriched library, clone:4932415L14 product:hypothetical protein, full insert sequence.	-	0.427624
BC110479	17423	Ndst2	MGC124373#MGC124374#Mndns#NDST-2	Mus musculus N-deacetylase/N-sulfotransferase (heparan glucosaminyl) 2, mRNA (cDNA clone MGC:124373 IMAGE:40048114), complete cds.	-	0.428688
BC002080	18643	Pfn1	Pfn	Mus musculus profilin 1, mRNA (cDNA clone MGC:6236 IMAGE:3490976), complete cds.	-	0.428725
AB024427	29864	Rnf11	-	Mus musculus mRNA for Sid1669p, complete cds.	-	0.429611
XM_001474344	100040177	Gm13642	OTTMUSG00000013186	PREDICTED: Mus musculus similar to nuclear protein-NHP2-like protein (LOC100040177), mRNA.	-	0.430137
AK149291	320632	Snrnp200	A330064G03Rik#Ascc3l1#BC011390#HELIC2#KIAA0788#U5-200-KD#U5-200KD	Mus musculus adult retina cDNA, RIKEN full-length enriched library, clone:A930013G03 product:PRO2281 (Similar to U5 snRNP-specific protein, 200 kDa) (DEXH RNA helicase family) homolog [Homo sapiens], full insert sequence.	-	0.430163
BC052533	68260	Trmt12	4632406N01Rik#AI449275	Mus musculus tRNA methyltranferase 12 homolog (S. cerevisiae), mRNA (cDNA clone MGC:63181 IMAGE:5255779), complete cds.	-	0.431023
AK013314	72486	Rnf219	2610206B13Rik#2810449K13Rik#AI451544#MGC35679	Mus musculus 10, 11 days embryo whole body cDNA, RIKEN full-length enriched library, clone:2810449K13 product:hypothetical RING finger containing protein, full insert sequence.	-	0.431651
AK132269	60364	Donson	1110025J21Rik#AI845729#ORF60	Mus musculus 18 days pregnant adult female placenta and extra embryonic tissue cDNA, RIKEN full-length enriched library, clone:3830417A16 product:downstream neighbor of SON, full insert sequence.	-	0.431911
AK143929	380601	Fastkd5	C78212#FLJ13149#KIAA1792#MGC60835#mKIAA1792	Mus musculus adult male kidney cDNA, RIKEN full-length enriched library, clone:F530001L15 product:hypothetical FAST kinase leucine-rich containing protein, full insert sequence.	-	0.432446
BC085286	68795	Ubr3	1110059H15Rik#4833421P10Rik#A130030D10Rik#AA409735#AA414972#AA422631#AI646861#AU016126#Zfp650#Znf650	Mus musculus zinc finger protein 650, mRNA (cDNA clone IMAGE:30744148), complete cds.	-	0.432734
BC046601	17118	Marcks	Macs#PKCSL	Mus musculus myristoylated alanine rich protein kinase C substrate, mRNA (cDNA clone MGC:54746 IMAGE:6311439), complete cds.	-	0.432777
AK049974	234076	Tmco3	B230339H12Rik#C87304	Mus musculus adult male hippocampus cDNA, RIKEN full-length enriched library, clone:C630034N19 product:hypothetical Na+/H+ exchanger containing protein, full insert sequence.	-	0.432918
AK156673	83672	Sytl3	A430092N21#MGC117869#MGC156450#Slp3#Slp3-a#Slp3-b#mFLJ00307	Mus musculus activated spleen cDNA, RIKEN full-length enriched library, clone:F830036K09 product:synaptotagmin-like 3, full insert sequence.	-	0.433036
BC027026	12580	Cdkn2c	C77269#INK4c#INK4d#p18#p18INK4c	Mus musculus cyclin-dependent kinase inhibitor 2C (p18, inhibits CDK4), mRNA (cDNA clone MGC:36118 IMAGE:5374670), complete cds.	-	0.433362
BC003843	70356	St13	1110007I03Rik#3110002K08Rik#AW555194#HIP#HOP#HSPABP#HSPABP1#PRO0786#SNC6#p48	Mus musculus suppression of tumorigenicity 13, mRNA (cDNA clone MGC:6361 IMAGE:3495262), complete cds.	-	0.433364
AK089986	68379	Ciz1	0610038H21Rik#2900056O04Rik#LSFR1#ZNF356	Mus musculus RCB-1283 B16 melanoma cDNA, RIKEN full-length enriched library, clone:G430045F15 product:LSFR1 PROTEIN (FRAGMENT) homolog [Homo sapiens], full insert sequence.	-	0.433804
AK134783	54214	Golga4	AI225887#AU019508#Olp-1	Mus musculus adult male medulla oblongata cDNA, RIKEN full-length enriched library, clone:6330561E06 product:golgi autoantigen, golgin subfamily a, 4, full insert sequence.	-	0.433904
AK010251	67200	Ccdc77	2400002C23Rik#2700091N06Rik#AV168274	Mus musculus ES cells cDNA, RIKEN full-length enriched library, clone:2400002C23 product:hypothetical protein, full insert sequence.	-	0.43399
BC026738	73205	3110043O21Rik	AI840585	Mus musculus RIKEN cDNA 3110043O21 gene, mRNA (cDNA clone MGC:25598 IMAGE:4020832), complete cds.	-	0.434011
AK045068	52468	Ctdsp2	AI586070#D10Ertd73e#MGC38258#OS-4#OS4#SCP2	Mus musculus 9.5 days embryo parthenogenote cDNA, RIKEN full-length enriched library, clone:B130024D01 product:NUCLEAR LIM INTERACTOR-INTERACTING FACTOR 2 (NLI-INTERACTING FACTOR 2) (PROTEIN OS-4) homolog [Homo sapiens], full insert sequence.	-	0.434872
AF498310	16443	Itsn1	AA517634#AA545208#AI316805#AI839402#AI848451#Ehsh1#Ese1#Itsn#Sh3p17	Mus musculus intersectin short form 2 variant 1 (Itsn) mRNA, partial cds	-	0.435252
AK038878	545389	Cep170	4933426L22Rik#A330004A13Rik#AI195353	Mus musculus adult male hypothalamus cDNA, RIKEN full-length enriched library, clone:A230071J06 product:KARP-1-BINDING PROTEIN 2 (KAB2) homolog [Homo sapiens], full insert sequence.	-	0.435873
AF373861	170483	Grin3b	NR3B	Mus musculus N-methyl-D-aspartate receptor 3B mRNA, partial cds.	-	0.43595
AB100433	16319	Incenp	2700067E22Rik#AU019509#C130081E20#C77457	Mus musculus INCENP mRNA for inner centromere protein-B, complete cds.	-	0.435982
BC026812	66350	Pla2g12a	2310004B05Rik#GXII#MGC58884#Pla2g12#Rossy#mGXII-1#mGXII-1-PLA2	Mus musculus phospholipase A2, group XIIA, mRNA (cDNA clone MGC:25458 IMAGE:4456431), complete cds.	-	0.436903
AK156212	228836	Dlgap4	AI225853#BC024558#DAP-4#DAP4#KIAA0964#MGC117830#MGC37636#SAPAP-4#Sapap4#WBP16#mKIAA0964	Mus musculus activated spleen cDNA, RIKEN full-length enriched library, clone:F830012C08 product:discs, large homolog-associated protein 4 (Drosophila), full insert sequence.	-	0.437077
AK014231	12367	Casp3	A830040C14Rik#Apopain#CC3#CPP32#Caspase-3#Lice#Yama	Mus musculus 13 days embryo head cDNA, RIKEN full-length enriched library, clone:3110059O17 product:caspase 3, apoptosis related cysteine protease, full insert sequence.	-	0.437643
BC021912	74196	Ttc27	2610511O17Rik	Mus musculus tetratricopeptide repeat domain 27, mRNA (cDNA clone MGC:27604 IMAGE:4503335), complete cds.	-	0.439887
BC003489	67628	Anp32b	2410015B15Rik#MGC103080#PAL31#PHAPI2a#Ssp29	Mus musculus acidic nuclear phosphoprotein 32 family, member B, mRNA (cDNA clone MGC:6313 IMAGE:2811622), complete cds.	-	0.440009
AK012899	635702	Naaladl2	2810043G22Rik#EG635702#Gm1021	Mus musculus 10, 11 days embryo whole body cDNA, RIKEN full-length enriched library, clone:2810043G22 product:unclassifiable, full insert sequence.	-	0.440026
AK143414	223669	Zfp7	KRAB20#KRAB7#Krox-2#MGC6397#Zfp-7#Zfp65#Zfp80#Zfp86-rs1#mszf73-2	Mus musculus 2 days pregnant adult female ovary cDNA, RIKEN full-length enriched library, clone:E330031D13 product:zinc finger protein 7, full insert sequence.	-	0.440461
AK014379	77574	Fam115a	2810407D09Rik#3321401G04Rik#A230020K05Rik#AI848529#KIAA0738	Mus musculus 17 days embryo head cDNA, RIKEN full-length enriched library, clone:3321401G04 product:hypothetical protein, full insert sequence.	-	0.440682
AK033374	242860	Rsbn1l	8430412F05Rik#AI447441#C330002G24Rik	Mus musculus 16 days embryo lung cDNA, RIKEN full-length enriched library, clone:8430412F05 product:weakly similar to CDNA FLJ11220 FIS, CLONE PLACE1008129 [Homo sapiens], full insert sequence.	-	0.440796
AK168961	80286	Tusc3	AU022242#BC003311#MGC6989#N33	Mus musculus 16 days embryo heart cDNA, RIKEN full-length enriched library, clone:I920067M03 product:tumor suppressor candidate 3, full insert sequence.	-	0.441257
BC032192	68585	Rtn4	1110020G17Rik#AA407876#AA409940#AA960376#ASY#C130026I10Rik#KIAA4153#NOGO#NSP-CL#Nogo-A#Nogo-B#Nogo-C#mKIAA0886#mKIAA4153	Mus musculus reticulon 4, mRNA (cDNA clone MGC:38204 IMAGE:5323152), complete cds.	-	0.441895
BC056345	329165	Abi2	8430425M24Rik#AI839867#C130078H13#MGC90836#MGC90855	Mus musculus abl-interactor 2, mRNA (cDNA clone MGC:73916 IMAGE:5705048), complete cds.	-	0.441923
AK142681	69504	2310001H12Rik	-	Mus musculus 10 days lactation, adult female mammary gland cDNA, RIKEN full-length enriched library, clone:D730047O05 product:MSZF33 homolog [Mus musculus], full insert sequence.	-	0.442286
AK146789	232337	Zfp637	AI646709#BC021601#MGC54806	Mus musculus 16 days embryo heart cDNA, RIKEN full-length enriched library, clone:I920056A15 product:hypothetical Zn-finger, C2H2 type containing protein, full insert sequence.	-	0.442441
XM_001480919	100043618	Gm10120	ENSMUSG00000062678	PREDICTED: Mus musculus similar to Sm D2, transcript variant 1 (LOC100043618), mRNA.	-	0.443878
AK020376	360216	Zranb1	9330160G10Rik#D7Wsu87e#Gm1956#Trabid	Mus musculus adult male diencephalon cDNA, RIKEN full-length enriched library, clone:9330160G10 product:unclassifiable, full insert sequence.	-	0.44399
AK015745	67588	Rnf41	2210404G21Rik#4930511A05Rik#4933415P08Rik#D10Ertd722e#FLRF#Nrdp1	Mus musculus adult male testis cDNA, RIKEN full-length enriched library, clone:4930511A05 product:HYPOTHETICAL SBBI03 PROTEIN homolog [Homo sapiens], full insert sequence.	-	0.444227
BC005687	20196	S100a13	-	Mus musculus S100 calcium binding protein A13, mRNA (cDNA clone MGC:11475 IMAGE:3155915), complete cds.	-	0.444319
AK137574	360013	Myo18a	MyoPDZ#MysPDZ	Mus musculus adult male bone cDNA, RIKEN full-length enriched library, clone:9830144N24 product:myosin XVIIIa, full insert sequence.	-	0.444383
AK167050	68272	Rbm28	2810480G15Rik#AI503051#MGC12075#MGC38664	Mus musculus blastocyst blastocyst cDNA, RIKEN full-length enriched library, clone:I1C0028O10 product:hypothetical RNA-binding region RNP-1 (RNA recognition motif) containing protein, full insert sequence.	-	0.444715
BC021353	66540	Fam107b	3110001A13Rik#AA589595#AA959793#AI132312	Mus musculus RIKEN cDNA 3110001A13 gene, mRNA (cDNA clone MGC:29309 IMAGE:5006672), complete cds.	-	0.445392
AK036619	68729	Trim37	1110032A10Rik#2810004E07Rik#AI848587#AU043018#MUL#TEF3#mKIAA0898	Mus musculus adult male bone cDNA, RIKEN full-length enriched library, clone:9830142B07 product:TRAF encompassing factor 3, full insert sequence.	-	0.446373
BC043711	218100	Zfp322a	9630054P07Rik	Mus musculus zinc finger protein 322a, mRNA (cDNA clone MGC:49393 IMAGE:5369339), complete cds.	-	0.446458
AK029073	209630	Frmd4a	2700017I06Rik#5330420J21#AI594879#C230040M21Rik#FRMD4#Gm13190#OTTMUSG00000010806#mKIAA1294	Mus musculus 10 days neonate skin cDNA, RIKEN full-length enriched library, clone:4732488M06 product:similar to HYPOTHETICAL PROTEIN KIAA1294 (FRAGMENT) [Homo sapiens], full insert sequence.	-	0.446549
BC095987	57895	Ccdc126	6330407D12Rik#AA675040#AI465320#AL022711#MGC143769	Mus musculus coiled-coil domain containing 126, mRNA (cDNA clone MGC:106234 IMAGE:5365989), complete cds.	-	0.447186
BC012276	103573	Xpo1	AA420417#Crm1	Mus musculus exportin 1, CRM1 homolog (yeast), mRNA (cDNA clone MGC:7051 IMAGE:3156478), complete cds.	-	0.448675
AK134171	20867	Stip1	Hop#STI1#mSTI1#p60	Mus musculus adult male thymus cDNA, RIKEN full-length enriched library, clone:5830466A11 product:stress-induced phosphoprotein 1, full insert sequence.	-	0.449947
AK043725	108671	Dnajc9	5330419I01Rik#AU020082	Mus musculus 10 days neonate cortex cDNA, RIKEN full-length enriched library, clone:A830025K10 product:J domain of DnaJ-like-protein 1 homolog [Rattus norvegicus], full insert sequence.	-	0.450422
AK153674	207304	Hectd1	A630086P08Rik#AI844876#MGC12070#opm	Mus musculus 3 days neonate thymus cDNA, RIKEN full-length enriched library, clone:A630041F24 product:E3 ligase for inhibin receptor homolog [Homo sapiens], full insert sequence.	-	0.450534
BC023815	17873	Gadd45b	AI323528#Myd118	Mus musculus growth arrest and DNA-damage-inducible 45 beta, mRNA (cDNA clone MGC:36156 IMAGE:5355150), complete cds.	-	0.451083
AK020622	68121	Cep70	6720484E09Rik#Bite#C030018L16Rik	Mus musculus adult male urinary bladder cDNA, RIKEN full-length enriched library, clone:9530064H08 product:hypothetical protein, full insert sequence.	-	0.451225
AK156300	22388	Wdr1	Aip1#D5Wsu185e#rede	Mus musculus activated spleen cDNA, RIKEN full-length enriched library, clone:F830015I06 product:WD repeat domain 1, full insert sequence.	-	0.451587
AK156042	65963	Tmem176b	1810009M01Rik#Clast1#Lr8	Mus musculus activated spleen cDNA, RIKEN full-length enriched library, clone:F830005G02 product:CLAST1 (1810009M01RIK protein) (RIKEN cDNA 1810009M01 gene) (Hypothetical protein), full insert sequence.	-	0.452221
XM_001481165	100043882	Gm14277	OTTMUSG00000016169	PREDICTED: Mus musculus similar to small nuclear riboprotein Sm-D, transcript variant 1 (LOC100043882), mRNA.	-	0.452732
AK146754	15468	Prmt2	AI504737#Hrmt1l1#MGC148245#MGC148246	Mus musculus 17 days embryo kidney cDNA, RIKEN full-length enriched library, clone:I920050E06 product:heterogeneous nuclear ribonucleoprotein methyltransferase-like 1 (S. cerevisiae), full insert sequence.	-	0.452775
AK085245	57773	Wdr4	AI415180#AI448349#D530049K22Rik	Mus musculus 13 days embryo stomach cDNA, RIKEN full-length enriched library, clone:D530049K22 product:WD repeat domain 4, full insert sequence.	-	0.452968
AK039600	17168	Mare	Aag#CGTHBA#HS-26#HS-40#Phg#Prox1#m(alpha)RE	Mus musculus adult male spinal cord cDNA, RIKEN full-length enriched library, clone:A330070C18 product:CGTHBA PROTEIN (-14 GENE PROTEIN) homolog [Homo sapiens], full insert sequence.	-	0.453708
BC016562	69068	1810011O10Rik	1110065B09Rik#AW121743#AW321058	Mus musculus RIKEN cDNA 1810011O10 gene, mRNA (cDNA clone MGC:29008 IMAGE:3154083), complete cds.	-	0.454228
BC048170	75423	Arl5a	2410015N24Rik#2810410P22Rik#AA408731#AW610751#Arl5#T25534	Mus musculus ADP-ribosylation factor-like 5A, mRNA (cDNA clone MGC:61369 IMAGE:6821976), complete cds.	-	0.4545
BC043066	76108	Rap2a	5830461H18Rik	Mus musculus RAS related protein 2a, mRNA (cDNA clone MGC:57970 IMAGE:5709337), complete cds.	-	0.454701
BC094427	12465	Cct5	Ccte#TCPE#mKIAA0098	Mus musculus chaperonin subunit 5 (epsilon), mRNA (cDNA clone MGC:122961 IMAGE:30537966), complete cds.	-	0.454752
AK006221	27401	Skp2	FBXL1#MGC102075#MGC116668	Mus musculus adult male testis cDNA, RIKEN full-length enriched library, clone:1700021M21 product:S-phase kinase-associated protein 2 (p45), full insert sequence.	-	0.455431
BC096680	317758	Gimap9	A630002K24#BB145400	Mus musculus GTPase, IMAP family member 9, mRNA (cDNA clone MGC:106910 IMAGE:1345477), complete cds.	-	0.455453
AF135789	56335	Mettl3	2310024F18Rik#M6A#Spo8	Mus musculus m6a methyltransferase mRNA, complete cds.	-	0.455711
BC004010	230996	9430015G10Rik	-	Mus musculus RIKEN cDNA 9430015G10 gene, mRNA (cDNA clone MGC:7568 IMAGE:3493145), complete cds.	-	0.456181
AK136175	214048	Larp2	1700108L22Rik#4933421B21Rik#AA690246#FLJ10378#MGC117760#MGC38253	Mus musculus in vitro fertilized eggs cDNA, RIKEN full-length enriched library, clone:7420469I18 product:hypothetical protein, full insert sequence.	-	0.456387
AK045884	225027	Sfrs7	35kDa#9430065L19Rik#9G8#MGC38287#NX-96	Mus musculus adult male corpora quadrigemina cDNA, RIKEN full-length enriched library, clone:B230317H03 product:SPLICING FACTOR, ARGININE/SERINE-RICH 7 (SPLICING FACTOR 9G8) homolog [Homo sapiens], full insert sequence.	-	0.456951
BC099580	73435	1700057K13Rik	MGC118391#MGC144290	Mus musculus RIKEN cDNA 1700057K13 gene, mRNA (cDNA clone MGC:118391 IMAGE:30920417), complete cds.	-	0.456967
BC038282	18611	Pea15a	Mat1#PEA-15#Pea15#Pkcs15	Mus musculus phosphoprotein enriched in astrocytes 15A, mRNA (cDNA clone MGC:47406 IMAGE:4500957), complete cds.	-	0.457425
AK014322	16764	Aff3	3222402O04Rik#A730046J16#LAF-4#Laf4	Mus musculus 14, 17 days embryo head cDNA, RIKEN full-length enriched library, clone:3222402O04 product:similar to LAF-4 PROTEIN (LYMPHOID NUCLEAR PROTEIN RELATED TO AF4) [Homo sapiens], full insert sequence.	-	0.457633
BC012638	14885	Gtf2h4	AW545633#TFIIH#p44#p52	Mus musculus general transcription factor II H, polypeptide 4, mRNA (cDNA clone MGC:13724 IMAGE:4191809), complete cds.	-	0.457786
AK011772	56459	Sae1	2400010M20Rik#2610044L12Rik#AL033372#AOS1#AW743391#D7Ertd177e#HSPC140#Sua1#Uble1a	Mus musculus 10 days embryo whole body cDNA, RIKEN full-length enriched library, clone:2610044L12 product:ubiquitin-like 1 (sentrin) activating enzyme E1A, full insert sequence.	-	0.457954
AK172946	101565	6330503K22Rik	AA415922#AI427129#AW557948	Mus musculus mRNA for mKIAA0419 protein.	-	0.458022
BC025065	66847	Hint3	0610010I17Rik#AV009015#HINT-4#HINT4	Mus musculus histidine triad nucleotide binding protein 3, mRNA (cDNA clone MGC:35712 IMAGE:4035971), complete cds.	-	0.458647
AK053378	26397	Map2k3	AW212142#MEK3#MKK3#Prkmk3#mMKK3b	Mus musculus 0 day neonate eyeball cDNA, RIKEN full-length enriched library, clone:E130012N15 product:mitogen activated protein kinase kinase 3, full insert sequence.	-	0.459237
BC008152	12362	Casp1	ICE#Il1bc	Mus musculus caspase 1, mRNA (cDNA clone MGC:6106 IMAGE:3583883), complete cds.	-	0.459542
AK013271	67230	Zfp329	2810439M05Rik#4632409L22Rik#ZNF329	Mus musculus 10, 11 days embryo whole body cDNA, RIKEN full-length enriched library, clone:2810439M05 product:hypothetical Zinc finger, C2H2 type containing protein, full insert sequence.	-	0.459843
AK019797	78812	4930570E03Rik	-	Mus musculus adult male testis cDNA, RIKEN full-length enriched library, clone:4930570E03 product:unclassifiable, full insert sequence.	-	0.460262
XM_357752	384622	Gm5331	EG384622	PREDICTED: Mus musculus predicted gene, EG384622 (EG384622), mRNA.	-	0.460557
AK010878	100233175	LOC100233175	MGC25937#MGC60472	Mus musculus 13 days embryo liver cDNA, RIKEN full-length enriched library, clone:2510001G02 product:unclassifiable, full insert sequence.	-	0.460696
AK002372	68763	1110038B12Rik	0610009C20Rik#0910001G04Rik	Mus musculus adult male kidney cDNA, RIKEN full-length enriched library, clone:0610009C20 product:unclassifiable, full insert sequence.	-	0.461535
AK078477	353170	4932441K18Rik	Fiat#Lrp	Mus musculus 12 days embryo female mullerian duct includes surrounding region cDNA, RIKEN full-length enriched library, clone:6820406G21 product:similar to DJ622L5.2 (NOVEL PROTEIN) (FRAGMENT) [Homo sapiens], full insert sequence.	-	0.462418
BC016400	15510	Hspd1	60kDa#Hsp60	Mus musculus heat shock protein 1 (chaperonin), mRNA (cDNA clone MGC:6709 IMAGE:3585270), complete cds.	-	0.462728
AF033112	30954	Siva1	CD27bp#Siva	Mus musculus Siva-2 mRNA, complete cds.	-	0.463192
AK133748	24015	Abce1	C79080#Oabp#RLI#RNS41#Rnaseli	Mus musculus 8 days embryo whole body cDNA, RIKEN full-length enriched library, clone:5730405E09 product:ATP-binding cassette, sub-family E (OABP), member 1, full insert sequence.	-	0.463289
AK049847	73040	2900052N01Rik	AU067665	Mus musculus adult male hippocampus cDNA, RIKEN full-length enriched library, clone:C630003E24 product:unclassifiable, full insert sequence.	-	0.464849
AK140734	13367	Diap1	D18Wsu154e#Dia1#Drf1#KIAA4062#mKIAA4062#p140mDia	Mus musculus adult male corpus striatum cDNA, RIKEN full-length enriched library, clone:C030040C14 product:diaphanous homolog 1 (Drosophila), full insert sequence.	-	0.464972
AK146098	333654	Ppp1r13l	AV260376#IASPP#Nkip1#wa3	Mus musculus 11 days pregnant adult female placenta cDNA, RIKEN full-length enriched library, clone:I530029K08 product:hypothetical SH3/Ankyrin/Proline-rich region profile containing protein, full insert sequence.	-	0.465477
AB093218	77264	Zfp142	9330177B18Rik#BB154236#mKIAA0236	Mus musculus mRNA for mKIAA0236 protein.	-	0.466232
BC022953	64658	Mrps25	2810429N01Rik#Rpms25	Mus musculus mitochondrial ribosomal protein S25, mRNA (cDNA clone MGC:30559 IMAGE:5126320), complete cds.	-	0.466519
BC043657	24018	Rngtt	AU020997	Mus musculus RNA guanylyltransferase and 5'-phosphatase, mRNA (cDNA clone MGC:49072 IMAGE:5343539), complete cds.	-	0.466582
BC002229	67064	Chmp1b	2810405I11Rik	Mus musculus chromatin modifying protein 1B, mRNA (cDNA clone MGC:7497 IMAGE:3491354), complete cds.	-	0.466864
AK143714	171212	Galnt10	AU018154#C330012K04Rik#GalNAc-T10#GalNAc-T9#Galnt9#ppGaNTase	Mus musculus 6 days neonate spleen cDNA, RIKEN full-length enriched library, clone:F430012C15 product:UDP-N-acetyl-alpha-D-galactosamine:polypeptide N-acetylgalactosaminyltransferase 10, full insert sequence.	-	0.467192
AK012812	69953	2810025M15Rik	AI429618	Mus musculus 10, 11 days embryo whole body cDNA, RIKEN full-length enriched library, clone:2810025M15 product:hypothetical protein, full insert sequence.	-	0.46747
AK005166	76500	Ip6k2	1500005N04Rik#AW050208#Ihpk2#MGC107719	Mus musculus adult male cerebellum cDNA, RIKEN full-length enriched library, clone:1500005N04 product:SIMILAR TO MAMMALIAN INOSITOL HEXAKISPHOSPHATE KINASE 2 homolog [Homo sapiens], full insert sequence.	-	0.46816
XM_001476705	100041484	Gm15361	ENSMUSG00000059611#OTTMUSG00000020733	PREDICTED: Mus musculus similar to UBE2D3 (LOC100041484), mRNA.	-	0.469353
BC012705	12228	Btg3	ANA#tob5	Mus musculus B-cell translocation gene 3, mRNA (cDNA clone MGC:13981 IMAGE:3980599), complete cds.	-	0.469738
BC016670	109900	Asl	2510006M18Rik	Mus musculus argininosuccinate lyase, mRNA (cDNA clone MGC:6507 IMAGE:2648753), complete cds.	-	0.469929
BC047370	76737	Creld2	5730592L21Rik#C85758	Mus musculus cysteine-rich with EGF-like domains 2, mRNA (cDNA clone MGC:51403 IMAGE:4209333), complete cds.	-	0.470045
BC004049	75616	2810008M24Rik	-	Mus musculus RIKEN cDNA 2810008M24 gene, mRNA (cDNA clone MGC:7687 IMAGE:3497350), complete cds.	-	0.470714
AK134312	207958	Alg11	AI849156#AW492253#B230397C21	Mus musculus 13 days embryo male testis cDNA, RIKEN full-length enriched library, clone:6030406L03 product:Hypothetical glycosyl transferases group 1 containing protein homolog [Mus musculus], full insert sequence.	-	0.47106
XM_982548	666245	Gm8002	EG666245	PREDICTED: Mus musculus predicted gene, EG666245 (EG666245), mRNA.	-	0.471093
BC048660	68233	1700125D06Rik	-	Mus musculus RIKEN cDNA 1700125D06 gene, mRNA (cDNA clone IMAGE:6773417).	-	0.471324
BC002102	80876	Ifitm2	Ifitm3l#MGC102396#fragilis3#mil-3	Mus musculus interferon induced transmembrane protein 2, mRNA (cDNA clone MGC:6589 IMAGE:3485116), complete cds.	-	0.472312
BC013552	107271	Yars	AL024047#AU018965	Mus musculus tyrosyl-tRNA synthetase, mRNA (cDNA clone MGC:19350 IMAGE:4236514), complete cds.	-	0.473266
BC037015	66674	6330409N04Rik	-	Mus musculus RIKEN cDNA 6330409N04 gene, mRNA (cDNA clone MGC:47174 IMAGE:5344409), complete cds.	-	0.473876
NM_001099917	72273	2210404O07Rik	-	Mus musculus RIKEN cDNA 2210404O07 gene (2210404O07Rik), mRNA.	-	0.474527
AK017821	105446	Gmpr2	1810008P16Rik#5730544D12Rik#AA959850	Mus musculus 8 days embryo whole body cDNA, RIKEN full-length enriched library, clone:5730544D12 product:SIMILAR TO GMPR2 FOR GUANOSINE MONOPHOSPHATE REDUCTASE ISOLOG homolog [Mus musculus], full insert sequence.	-	0.475027
BC066842	58988	Rps6kb2	70kDa#S6K2	Mus musculus ribosomal protein S6 kinase, polypeptide 2, mRNA (cDNA clone MGC:76640 IMAGE:30468251), complete cds.	-	0.475718
AF401550	71371	Arid5b	4930580B11#5430435G07Rik#AI467247#Desrt#Mrf2#Mrf2alpha#Mrf2beta	Mus musculus modulator recognition factor 2 isoform alpha (Mrf2) mRNA, complete cds.	-	0.475772
AK149514	110385	Pde4c	Dpde1#E130301F19Rik#MGC31320#dunce	Mus musculus adult male liver tumor cDNA, RIKEN full-length enriched library, clone:C730027P12 product:phosphodiesterase 4C, cAMP specific, full insert sequence.	-	0.475838
AK156584	14360	Fyn	AI448320#AW552119#MGC115870	Mus musculus activated spleen cDNA, RIKEN full-length enriched library, clone:F830031K10 product:Fyn proto-oncogene, full insert sequence.	-	0.476407
AK004654	71709	Syde1	1200008N06Rik#BB043000	Mus musculus adult male lung cDNA, RIKEN full-length enriched library, clone:1200008N06 product:hypothetical RhoGAP domain containing protein, full insert sequence.	-	0.476847
BC068175	434179	Gm5595	EG434179#mszf88	Mus musculus predicted gene, EG434179, mRNA (cDNA clone MGC:92993 IMAGE:30550329), complete cds.	-	0.477364
AK035879	225659	Cep76	6230425F05Rik#9630013E05	Mus musculus 16 days neonate cerebellum cDNA, RIKEN full-length enriched library, clone:9630013E05 product:CDNA FLJ12542 FIS, CLONE NT2RM4000534 homolog [Homo sapiens], full insert sequence.	-	0.477533
BC055711	71994	Cnn3	1600014M03Rik#C85854	Mus musculus calponin 3, acidic, mRNA (cDNA clone MGC:66767 IMAGE:6415164), complete cds.	-	0.478948
AK035576	102103	Mtus1	AI481402#ATBP135#Atip1#B430010I23Rik#B430305I03Rik#C85752#Cctsg1-440#MD44#MGC115798#MTSG1#mKIAA1288	Mus musculus adult male urinary bladder cDNA, RIKEN full-length enriched library, clone:9530068O04 product:inferred: angiotensin II AT2 receptor-interacting protein, full insert sequence.	-	0.47937
AK014435	55951	Brp44l	0610006G08Rik#3830411I18Rik#MGC117549	Mus musculus 18 days pregnant adult female placenta and extra embryonic tissue cDNA, RIKEN full-length enriched library, clone:3830411I18 product:brain protein 44-like, full insert sequence.	-	0.479641
BC082550	66397	Sar1b	2310075M17Rik#2900019I22Rik#CMRD#Sara1b#Sara2	Mus musculus SAR1 gene homolog B (S. cerevisiae), mRNA (cDNA clone MGC:99997 IMAGE:30357800), complete cds.	-	0.479826
BC012252	24060	Slc35a1	AA408150#AI314851	Mus musculus solute carrier family 35 (CMP-sialic acid transporter), member 1, mRNA (cDNA clone MGC:18789 IMAGE:4190458), complete cds.	-	0.480248
AK042453	17330	Minpp1	AA408516	Mus musculus 3 days neonate thymus cDNA, RIKEN full-length enriched library, clone:A630093A20 product:multiple inositol polyphosphate histidine phosphatase 1, full insert sequence.	-	0.48037
AK163508	68910	Zfp467	1190001I08Rik#AB041616#AI426952#AV017623#EZI#MNCb-3350	Mus musculus adult male corpora quadrigemina cDNA, RIKEN full-length enriched library, clone:B230316E06 product:zinc finger protein 467, full insert sequence.	-	0.480692
BC021625	26889	Cln8	mnd	Mus musculus ceroid-lipofuscinosis, neuronal 8, mRNA (cDNA clone MGC:13730 IMAGE:4188527), complete cds.	-	0.481071
BC055310	212276	Zfp748	2610014M12Rik#BC055310#KIAA4236#MGC60742#mKIAA4236#mszf54	Mus musculus zinc finger protein 748, mRNA (cDNA clone MGC:60742 IMAGE:30048242), complete cds.	-	0.48145
AY227025	100042150	Nrg2	Don1#NTAK	Mus musculus strain CD-1 neuregulin 2-alpha mRNA, partial cds.	-	0.48171
AK147423	22751	Zfp90	6430515L01Rik#KRAB17#NK10#Zfp64#Zfp83#mKIAA1954	Mus musculus cDNA, RIKEN full-length enriched library, clone:M5C1038K10 product:zinc finger protein 90, full insert sequence.	-	0.481964
XM_001472551	100039302	Gm2147	-	PREDICTED: Mus musculus similar to Motile sperm domain containing 1 (LOC100039302), mRNA.	-	0.482451
AK003308	66433	Chchd7	1810049H20Rik	Mus musculus 18-day embryo whole body cDNA, RIKEN full-length enriched library, clone:1110002K01 product:RIKEN cDNA 1810049H20 gene, full insert sequence.	-	0.483476
AF237629	50876	Tmod2	N-Tmod#NTMOD	Mus musculus neural tropomodulin N-Tmod mRNA, complete cds.	-	0.483638
AK079348	72658	2700097O09Rik	AW552125	Mus musculus 16 days neonate cerebellum cDNA, RIKEN full-length enriched library, clone:9630036G15 product:hypothetical S-adenosyl-L-methionine-dependent methyltransferases structure containing protein, full insert sequence.	-	0.483803
AK139957	67139	Mis12	2510025F08Rik#AU044651#Misc12#RP23-83I13.9	Mus musculus 2 cells egg cDNA, RIKEN full-length enriched library, clone:B020045L04 product:hypothetical Mis12 containing protein, full insert sequence.	-	0.483906
AF016313	21788	Tfpi	A630013F22Rik#AW552122#EPI#LACI	Mus musculus TFPIbeta (TFPIbeta) mRNA, partial cds.	-	0.484436
AK134610	100043213	5330434G04Rik	-	Mus musculus adult male medulla oblongata cDNA, RIKEN full-length enriched library, clone:6330500K14 product:unclassifiable, full insert sequence.	-	0.484864
AK159046	21767	Tex264	TEG-264	Mus musculus visual cortex cDNA, RIKEN full-length enriched library, clone:K530044I02 product:testis expressed gene 264, full insert sequence.	-	0.485208
AK169195	110695	Aldh7a1	Atq1#D18Wsu181e	Mus musculus 13 days embryo liver cDNA, RIKEN full-length enriched library, clone:I920089D15 product:aldehyde dehydrogenase family 7, member A1, full insert sequence.	-	0.485385
AK047979	269023	Zfp608	4932417D18Rik#MGC116601	Mus musculus 16 days embryo head cDNA, RIKEN full-length enriched library, clone:C130026F18 product:hypothetical Glycine-rich region containing protein, full insert sequence.	-	0.486296
AK140924	233887	Zfp553	2600009K23Rik#AI431057#BC026401#C330013F15Rik#ENSMUSG00000054461#MGC31231	Mus musculus 16 days embryo head cDNA, RIKEN full-length enriched library, clone:C130072I24 product:zinc finger protein 553, full insert sequence.	-	0.486681
BC005743	14057	Sfxn1	2810002O05Rik#A930015P12Rik#f	Mus musculus sideroflexin 1, mRNA (cDNA clone MGC:11926 IMAGE:3599636), complete cds.	-	0.486913
AK077045	219103	Cenpj	4932437H03Rik#CPAP#Gm81#LAP#LIP1#MGC102215	Mus musculus adult male testis cDNA, RIKEN full-length enriched library, clone:4932437H03 product:similar to CENTROSOMAL P4.1-ASSOCIATED PROTEIN [Homo sapiens], full insert sequence.	-	0.488238
XM_619909	545531	Gm5848	EG545531	PREDICTED: Mus musculus predicted gene, EG545531 (EG545531), mRNA.	-	0.488322
BC030930	68738	Acss1	1110032O15Rik#AI788978#Acas2#Acas2l#AceCS2	Mus musculus acyl-CoA synthetase short-chain family member 1, mRNA (cDNA clone MGC:31687 IMAGE:4911679), complete cds.	-	0.488383
BC011293	70556	Slc25a33	5730438N18Rik#MGC4399#Pnc1	Mus musculus solute carrier family 25, member 33, mRNA (cDNA clone MGC:19266 IMAGE:3989313), complete cds.	-	0.488387
AK010877	76582	Ipo11	1700081H05Rik#2510001A17Rik#AI314624#AW555235#E330021B14Rik#Ranbp11	Mus musculus 13 days embryo liver cDNA, RIKEN full-length enriched library, clone:2510001A17 product:hypothetical protein, full insert sequence.	-	0.489221
AK164964	68606	Ppm1f	1110021B16Rik#4933427B07Rik#CaMKPase#MGC25978#mKIAA0015	Mus musculus 0 day neonate eyeball cDNA, RIKEN full-length enriched library, clone:E130009K08 product:protein phosphatase 1F (PP2C domain containing), full insert sequence.	-	0.489302
AK042164	207920	Esrp1	2210008M09Rik#A630065D16#BC031468#MGC25805#Rbm35a	Mus musculus 3 days neonate thymus cDNA, RIKEN full-length enriched library, clone:A630065D16 product:weakly similar to FUSILLI [Drosophila melanogaster], full insert sequence.	-	0.489319
BC016669	51897	D2Ertd391e	1110053A20Rik#Harbi1	Mus musculus DNA segment, Chr 2, ERATO Doi 391, expressed, mRNA (cDNA clone MGC:6816 IMAGE:2648797), complete cds.	-	0.489891
AK090384	74776	Ppa2	1110013G13Rik#MGC6539#Sid6306	Mus musculus 13 days embryo spinal cord cDNA, RIKEN full-length enriched library, clone:G630072E09 product:similar to INORGANIC PYROPHOSPHATASE 2 [Homo sapiens], full insert sequence.	-	0.490312
AF059029	108058	Camk2d	2810011D23Rik#8030469K03Rik#KIAA4163#MGC60852#[d]-CaMKII#mKIAA4163	Mus musculus calcium/calmodulin-dependent protein kinase II delta mRNA, partial cds.	-	0.490447
BC006882	69051	Pycr2	1810018M05Rik#Leftb#P5cr2	Mus musculus pyrroline-5-carboxylate reductase family, member 2, mRNA (cDNA clone MGC:6271 IMAGE:2647612), complete cds.	-	0.490461
AK021284	69188	Mll5	1810033J14Rik#9530077A04Rik#D230038D11Rik#FLJ10078#Kmt2E	Mus musculus 12 days embryo eyeball cDNA, RIKEN full-length enriched library, clone:D230038D11 product:myeloid/lymphoid or mixed-lineage leukemia 5, full insert sequence.	-	0.490894
BC046820	11610	Agtrap	3300002E14Rik#AT1R#Atrap#D4Wsu124e	Mus musculus angiotensin II, type I receptor-associated protein, mRNA (cDNA clone MGC:61372 IMAGE:6400135), complete cds.	-	0.491093
AJ242720	12421	Rb1cc1	2900055E04Rik#5930404L04Rik#Cc1#DRAGOU14#FIP200#LaXp180	Mus musculus mRNA for partial LaXp180 protein.	-	0.49172
BC024875	20641	Snrpd1	AA407109#AL023031#SMD1	Mus musculus small nuclear ribonucleoprotein D1, mRNA (cDNA clone MGC:18517 IMAGE:4009014), complete cds.	-	0.49172
BC006767	16569	Kif3b	AI854312#AW549267#mKIAA0359	Mus musculus kinesin family member 3B, mRNA (cDNA clone IMAGE:3588265), partial cds.	-	0.49212
BC047068	69961	2810432D09Rik	AW987258	Mus musculus RIKEN cDNA 2810432D09 gene, mRNA (cDNA clone MGC:32232 IMAGE:5009034), complete cds.	-	0.492545
BC056356	381508	LOC381508	-	Mus musculus cDNA clone IMAGE:6813048.	-	0.493113
AK049675	102247	Agpat6	AU041707#AW545732#Tsarg7	Mus musculus 12 days embryo spinal cord cDNA, RIKEN full-length enriched library, clone:C530022I01 product:putative lysophosphatidic acid acyltransferase, full insert sequence.	-	0.493316
BC096550	269704	Zfp664	AW060232#D930038J03Rik#ZFOC1	Mus musculus zinc finger protein 664, mRNA (cDNA clone MGC:106717 IMAGE:30550168), complete cds.	-	0.493656
AK147695	107932	Chd4	9530019N15Rik#AA617397#BC005710#D6Ertd380e#KIAA4075#MGC11769#Mi-2beta#mKIAA4075	Mus musculus cDNA, RIKEN full-length enriched library, clone:M5C1109D08 product:chromodomain helicase DNA binding protein 4, full insert sequence.	-	0.494181
AK048720	72572	Spats2	2700012F11Rik#59kDa#Scr59#p59	Mus musculus 0 day neonate cerebellum cDNA, RIKEN full-length enriched library, clone:C230021J06 product:hypothetical protein, full insert sequence.	-	0.494478
AK141278	234814	Mthfsd	AW049977#BC052066#C920004D05#MGC62465	Mus musculus 7 days embryo whole body cDNA, RIKEN full-length enriched library, clone:C430017P21 product:hypothetical 5-formyltetrahydrofolate cyclo-ligase/RNA-binding region RNP-1 (RNA recognition motif) containing protein, full insert sequence.	-	0.494485
BC038687	69962	2810422O20Rik	C78571	Mus musculus cDNA clone IMAGE:1447111, containing frame-shift errors.	-	0.494607
AK165660	66058	Tmem176a	0610011I04Rik#AU040201#AU041743#Keg2	Mus musculus brain CRL-1443 BC3H1 cDNA, RIKEN full-length enriched library, clone:G430112P12 product:Kidney expressed gene 2 product, full insert sequence.	-	0.495211
AK172139	76089	Rapgef2	5830453M24Rik#CNRasGEF#Pdzgef1#RA-GEF-1#mKIAA0313#nRapGEP	Mus musculus activated spleen cDNA, RIKEN full-length enriched library, clone:F830047C24 product:hypothetical protein, full insert sequence.	-	0.4956
BC130252	29845	Olfr155	GA_x5J8B7W5BNN-979337-980296#MGC161319#MOR262-14#OR37A#Olfr37a#mOR37a	Mus musculus olfactory receptor 155, mRNA (cDNA clone MGC:161319 IMAGE:40142475), complete cds.	-	0.49564
BC019673	68024	Hist1h2bc	2610022J01Rik#H2bfs#R74621	Mus musculus histone cluster 1, H2bc, mRNA (cDNA clone MGC:30336 IMAGE:3993954), complete cds.	-	0.495797
AK046748	71375	Foxn3	5430426H20Rik#AA589593#AW556347#Ches1#Ches1l#HTLFL1#MGC107530#MGC36260	Mus musculus 4 days neonate thymus cDNA, RIKEN full-length enriched library, clone:B630006M02 product:checkpoint suppressor 1, full insert sequence.	-	0.496252
BC024364	54405	Ndufa1	1810049F12Rik#MWFE	Mus musculus NADH dehydrogenase (ubiquinone) 1 alpha subcomplex, 1, mRNA (cDNA clone MGC:35935 IMAGE:5031206), complete cds.	-	0.49692
BC027505	66441	Magohb	2010012C16Rik#Mago#Magoh	Mus musculus RIKEN cDNA 2010012C16 gene, mRNA (cDNA clone MGC:41040 IMAGE:3372083), complete cds.	-	0.496961
AK161566	72194	Fbxl20	2610511F20Rik#4632423N09Rik#AI849362#AL117906#C86145#Fbl2#KIAA4147#Scr#mKIAA4147	Mus musculus adult male pituitary gland cDNA, RIKEN full-length enriched library, clone:5330416D13 product:F-box/LRR-repeat protein 2-like homolog [Rattus norvegicus], full insert sequence.	-	0.497062
XM_001476221	100040834	Gm2990	-	PREDICTED: Mus musculus hypothetical protein LOC100040834 (LOC100040834), mRNA.	-	0.49726
XM_894864	629924	Gm11556	OTTMUSG00000002182	PREDICTED: Mus musculus similar to SMT3B protein (LOC629924), mRNA.	-	0.497407
AB093212	216705	Clint1	AI642036#AW537616#C530049I24Rik#Enth#Epn4#F630206G17Rik#KIAA0171#mKIAA0171	Mus musculus mRNA for mKIAA0171 protein.	-	0.497511
BC071225	15976	Ifnar2	AI747302#Ifnar-2	Mus musculus interferon (alpha and beta) receptor 2, mRNA (cDNA clone MGC:78178 IMAGE:4187603), complete cds.	-	0.497696
AK077641	100121	Tdrd7	5730495N10Rik#AI447470#MGC36668#PCTAIRE2BP	Mus musculus 8 days embryo whole body cDNA, RIKEN full-length enriched library, clone:5730495N10 product:TUDOR REPEAT ASSOCIATOR WITH PCTAIRE 2 homolog [Rattus norvegicus], full insert sequence.	-	0.497963
BC023113	67845	Rnf115	2610028E05Rik#AU042696#Zfp364	Mus musculus zinc finger protein 364, mRNA (cDNA clone MGC:28329 IMAGE:4015975), complete cds.	-	0.498071
AK132399	68310	Zmym1	5830412B09Rik#AW209050	Mus musculus 14 days embryo liver cDNA, RIKEN full-length enriched library, clone:4430402I05 product:zinc finger, MYM domain containing 1, full insert sequence.	-	0.498596
BC003333	71684	Rbm43	0610033I05Rik	Mus musculus RNA binding motif protein 43, mRNA (cDNA clone MGC:7151 IMAGE:3256678), complete cds.	-	0.499515
AK186862	109006	Ciapin1	2810413N20Rik#AA617265#AU021794#MGC29983#anamorsin	Mus musculus cDNA, clone:Y0G0139A15, strand:minus, reference:ENSEMBL:Mouse-Transcript-ENST:ENSMUST00000034233, based on BLAT search.	-	0.499759
BC026744	330192	Vps37b	2300007F24Rik#AI415429#BC026744#FLJ12750#MGC25614	Mus musculus vacuolar protein sorting 37B (yeast), mRNA (cDNA clone MGC:25614 IMAGE:4163734), complete cds.	-	0.500253
AB077327	102857	Slc6a8	AA589632#CRT#CRTR#CT1#Creat	Mus musculus CRT mRNA for creatine transporter, complete cds.	-	0.500435
AK122386	69582	Plekhm2	2310034J19Rik#AI854247#mKIAA0842	Mus musculus mRNA for mKIAA0842 protein.	-	0.502019
BC050894	83669	Wdr6	-	Mus musculus WD repeat domain 6, mRNA (cDNA clone MGC:63325 IMAGE:5708880), complete cds.	-	0.502076
AK020354	66146	Tmem57	1110007C24Rik#9230118A01Rik#AI317300#AI606104#C61	Mus musculus adult male epididymis cDNA, RIKEN full-length enriched library, clone:9230118A01 product:unclassifiable, full insert sequence.	-	0.503042
AF281634	67255	Zfp422	2900028O21Rik#AU041373#KOX15#Krox-25-2#Krox-26#Krox25#Krox26	Mus musculus Kruppel-type zinc finger protein KROX-25 mRNA, complete cds.	-	0.503061
AK219068	268291	Rnf217	AU016819#Ibrdc1	Mus musculus cDNA, clone:Y2G0147E07, strand:minus, reference:ENSEMBL:Mouse-Transcript-ENST:ENSMUST00000069488, based on BLAT search.	-	0.503707
XM_484260	432760	Gm5449	EG432760	PREDICTED: Mus musculus predicted gene, EG432760 (EG432760), mRNA.	-	0.50384
AK042016	414121	E430016F16Rik	-	Mus musculus 3 days neonate thymus cDNA, RIKEN full-length enriched library, clone:A630052G14 product:unclassifiable, full insert sequence.	-	0.504126
AF038935	19165	Psen2	AI266870#ALG-3#Ad4h#PS-2#PS2	Mus musculus presenilin 2 mRNA, complete cds.	-	0.504127
XM_001480559	668675	Gm9299	EG668675	PREDICTED: Mus musculus predicted gene, EG668675 (EG668675), mRNA.	-	0.504594
BC046757	215210	Tmem120a	2010310D06Rik#Tmpit	Mus musculus transmembrane protein 120A, mRNA (cDNA clone MGC:57914 IMAGE:5693443), complete cds.	-	0.505199
BC096471	399558	Flrt2	KIAA0405	Mus musculus fibronectin leucine rich transmembrane protein 2, mRNA (cDNA clone MGC:106049 IMAGE:3582155), complete cds.	-	0.505256
AK164698	380855	Rsl1	MGC118400#rslcan-9	Mus musculus 0 day neonate kidney cDNA, RIKEN full-length enriched library, clone:D630010L02 product:similar to Hypothetical KRAB box containing protein (Putative regulator of sex-limitation candidate 20/21) [Mus musculus], full insert sequence.	-	0.505687
BC031699	68559	Pdrg1	1110004D19Rik#AU020945#AV006589#Pdrg	Mus musculus p53 and DNA damage regulated 1, mRNA (cDNA clone MGC:25789 IMAGE:4020218), complete cds.	-	0.505711
BC076605	232223	Txnrd3	AI196535#TR2#Tgr	Mus musculus thioredoxin reductase 3, mRNA (cDNA clone MGC:100108 IMAGE:30628949), complete cds.	-	0.506337
AK129484	99696	Ankrd50	AI662170#E430012K20Rik#KIAA1223#mKIAA1223#mKIAA3019	Mus musculus mRNA for mKIAA1223 splice variant 1.	-	0.506548
NM_010707	16857	Lgals6	galectin-6	Mus musculus lectin, galactose binding, soluble 6 (Lgals6), mRNA.	-	0.506613
BC116435	69556	Bod1	2310022M17Rik#BOD2.1#Fam44b#MGC144642	Mus musculus RIKEN cDNA 2310022M17 gene, mRNA (cDNA clone MGC:144641 IMAGE:40104481), complete cds.	-	0.506696
BC055828	233280	Nipa1	1110027G09Rik#A830014A18Rik#FSP3#Spg6	Mus musculus non imprinted in Prader-Willi/Angelman syndrome 1 homolog (human), mRNA (cDNA clone MGC:67758 IMAGE:4192279), complete cds.	-	0.506742
AK045331	70122	Mllt3	2210011H10Rik#2610012I03Rik#3830408D16Rik#Af9#D4Ertd321e	Mus musculus 9.5 days embryo parthenogenote cDNA, RIKEN full-length enriched library, clone:B130065N20 product:SIMILAR TO MYELOID/LYMPHOID OR MIXED-LINEAGE LEUKEMIA (TRITHORAX HOMOLOG, DROSOPHILA), TRANSLOCATED TO, 3 homolog [Mus musculus], full insert sequence.	-	0.507104
AK019137	78353	2500002B13Rik	-	Mus musculus 13 days embryo liver cDNA, RIKEN full-length enriched library, clone:2500002B13 product:unclassifiable, full insert sequence.	-	0.507218
AK042641	319508	Syt15	CHR10SYT#E230025K04Rik#sytXV	Mus musculus 7 days neonate cerebellum cDNA, RIKEN full-length enriched library, clone:A730013B12 product:synaptotagmin 15, full insert sequence.	-	0.507921
AK171255	329910	Acot11	1110020M10Rik#2010309H15Rik#AW060409#BFIT#BFIT1#MGC25974#Thea#Them1#mKIAA0707	Mus musculus NOD-derived CD11c +ve dendritic cells cDNA, RIKEN full-length enriched library, clone:F630317L09 product:thioesterase, adipose associated, full insert sequence.	-	0.508376
BC094929	232680	Cpa2	MGC107514	Mus musculus carboxypeptidase A2, pancreatic, mRNA (cDNA clone MGC:107514 IMAGE:6434004), complete cds.	-	0.508385
AK051102	18578	Pde4b	Dpde4#R74983#dunce	Mus musculus 9 days embryo whole body cDNA, RIKEN full-length enriched library, clone:D030072C22 product:phosphodiesterase 4B, cAMP specific, full insert sequence.	-	0.508531
AK083084	67249	Tbc1d19	2810453K03Rik	Mus musculus 12 days embryo spinal cord cDNA, RIKEN full-length enriched library, clone:C530048N13 product:hypothetical RabGAP/TBC domain containing protein, full insert sequence.	-	0.50864
BC046336	12567	Cdk4	Crk3	Mus musculus cyclin-dependent kinase 4, mRNA (cDNA clone MGC:54677 IMAGE:6312184), complete cds.	-	0.509037
AK040147	229543	Ints3	C77668	Mus musculus 0 day neonate thymus cDNA, RIKEN full-length enriched library, clone:A430070A22 product:hypothetical Glycine-rich region containing protein, full insert sequence.	-	0.509228
BC116406	75029	Purg	4930486B15Rik	Mus musculus purine-rich element binding protein G, mRNA (cDNA clone MGC:144477 IMAGE:40102393), complete cds.	-	0.509272
BC090994	228859	Fitm2	AI414861#D930001I22Rik#Fit2	Mus musculus RIKEN cDNA D930001I22 gene, mRNA (cDNA clone MGC:107602 IMAGE:6750721), complete cds.	-	0.50997
AK037778	12953	Cry2	AV006279#D130054K12Rik	Mus musculus 16 days neonate thymus cDNA, RIKEN full-length enriched library, clone:A130049D12 product:cryptochrome 2 (photolyase-like), full insert sequence.	-	0.510612
BC019131	216551	1110067D22Rik	A530071M23#Hspc159	Mus musculus RIKEN cDNA 1110067D22 gene, mRNA (cDNA clone MGC:29165 IMAGE:5036749), complete cds.	-	0.510874
BC039281	212647	Aldh4a1	A930035F14Rik#Ahd-1#Ahd1#Aldh4#Aldh5a1#E330022C09#P5cd#P5cdh#P5cdhl#P5cdhs#Ssdh1	Mus musculus aldehyde dehydrogenase 4 family, member A1, mRNA (cDNA clone MGC:37323 IMAGE:4975491), complete cds.	-	0.510925
XM_979793	665839	Gm7816	EG665839	PREDICTED: Mus musculus predicted gene, EG665839 (EG665839), mRNA.	-	0.511138
BC057377	74105	Gga2	1200007E24Rik#mKIAA1080	Mus musculus golgi associated, gamma adaptin ear containing, ARF binding protein 2, mRNA (cDNA clone MGC:67474 IMAGE:5698559), complete cds.	-	0.511352
BC030858	73910	Arhgap18	4833419J07Rik#AI314906#AI843501	Mus musculus Rho GTPase activating protein 18, mRNA (cDNA clone MGC:31193 IMAGE:4194996), complete cds.	-	0.511428
AK138476	381634	Gm1043	-	Mus musculus adult male spinal cord cDNA, RIKEN full-length enriched library, clone:A330031J02 product:hypothetical protein, full insert sequence.	-	0.51168
BC016438	94275	Maged1	2810433C11Rik#5430405L04Rik#DXBwg1492e#Dlixin#Dlxin-1#Dlxin1#FLJ00163#NRAGE#mFLJ00163	Mus musculus melanoma antigen, family D, 1, mRNA (cDNA clone MGC:25232 IMAGE:4480947), complete cds.	-	0.511772
AK048205	17207	Mcf2l	C130040G20Rik#Dbs#Ost#mKIAA0362	Mus musculus 16 days embryo head cDNA, RIKEN full-length enriched library, clone:C130040G20 product:mcf.2 transforming sequence-like, full insert sequence.	-	0.512001
BC034161	56726	Sh3bgrl	1190008F14Rik	Mus musculus SH3-binding domain glutamic acid-rich protein like, mRNA (cDNA clone MGC:35895 IMAGE:4954986), complete cds.	-	0.513177
AK169727	216527	Ccm2	BC029157#MGC37115	Mus musculus 2 days neonate thymus thymic cells cDNA, RIKEN full-length enriched library, clone:E430013P15 product:cerebral cavernous malformation 2 homolog (human), full insert sequence.	-	0.513197
BC007476	233056	Zfp790	6330581L23Rik#MGC6654	Mus musculus zinc finger protein 790, mRNA (cDNA clone MGC:6654 IMAGE:3497180), complete cds.	-	0.513268
AK139887	66934	Dsn1	1700022L09Rik#AW552447	Mus musculus 2 cells egg cDNA, RIKEN full-length enriched library, clone:B020032E04 product:hypothetical protein, full insert sequence.	-	0.513523
AK039294	75099	Lysmd4	4930506D23Rik	Mus musculus adult male spinal cord cDNA, RIKEN full-length enriched library, clone:A330017C21 product:RIKEN cDNA 4930506D23 gene, full insert sequence.	-	0.513667
AK037138	269999	Orai3	9930124N15#BC061259#Tmem142c	Mus musculus adult female vagina cDNA, RIKEN full-length enriched library, clone:9930124N15 product:similar to CAP-BINDING PROTEIN COMPLEX INTERACTING PROTEIN 2 [Homo sapiens], full insert sequence.	-	0.513719
XM_357729	384585	Gm5325	EG384585	PREDICTED: Mus musculus predicted gene, EG384585 (EG384585), mRNA.	-	0.514329
BC023924	66190	Acer3	1110057L18Rik#5430429L08Rik#AV015045#Phca	Mus musculus phytoceramidase, alkaline, mRNA (cDNA clone MGC:36600 IMAGE:5324078), complete cds.	-	0.515146
AK160139	107569	Nt5c3	1600024P05Rik#2610206B05Rik#3110004A18Rik#AI842776#Nt5y#PN-1#PN-I#PSN1#UMPH#Umph-1#Umph1#cN-III#lupin#p36	Mus musculus adult female placenta cDNA, RIKEN full-length enriched library, clone:1600024P05 product:5'-nucleotidase, cytosolic III, full insert sequence.	-	0.515253
AK189277	230673	Ipo13	Imp13#Kap13#MGC18698#Ranbp13	Mus musculus cDNA, clone:Y0G0148I12, strand:minus, reference:ENSEMBL:Mouse-Transcript-ENST:ENSMUST00000036156, based on BLAT search.	-	0.515391
AK132292	15476	Hs3st1	3-Ost#D5Wsu110e#Hsg3ost	Mus musculus 18 days pregnant adult female placenta and extra embryonic tissue cDNA, RIKEN full-length enriched library, clone:3830612G02 product:heparan sulfate (glucosamine) 3-O-sulfotransferase 1, full insert sequence.	-	0.515572
XM_885460	620772	Gm6180	EG620772	PREDICTED: Mus musculus predicted gene, EG620772, transcript variant 1 (EG620772), mRNA.	-	0.515797
AK162101	67579	Cpeb4	4930447D24Rik#AI851572#mKIAA1673	Mus musculus in vitro fertilized eggs cDNA, RIKEN full-length enriched library, clone:7420411A12 product:hypothetical Histidine-rich region profile containing protein, full insert sequence.	-	0.515907
AK139777	26398	Map2k4	JNKK1#MEK4#MKK4#PRKMK4#Sek1#Serk1	Mus musculus 2 cells egg cDNA, RIKEN full-length enriched library, clone:B020016E15 product:mitogen activated protein kinase kinase 4, full insert sequence.	-	0.5162
AK041987	209707	Lcorl	Mlr1	Mus musculus 3 days neonate thymus cDNA, RIKEN full-length enriched library, clone:A630051A18 product:hypothetical Alanine-rich region containing protein, full insert sequence.	-	0.516658
AK162506	224273	Crybg3	5031404N19#AU022790#MGC58045	Mus musculus adult male urinary bladder cDNA, RIKEN full-length enriched library, clone:9530036A08 product:Hypothetical lectin domain of ricin B chain profile/ricin B lectin domain containing protein (Fragment) homolog [Mus musculus], full insert sequence.	-	0.516666
AF244978	56072	Lgals12	AW987437#Grip1	alt 'AW987437#Grip1'	-	0.516826
AK009885	100036521	Gm16039	OTTMUSG00000029336	Mus musculus adult male tongue cDNA, RIKEN full-length enriched library, clone:2310047L21 product:hypothetical protein, full insert sequence.	-	0.516856
AF465244	16531	Kcnma1	MaxiK#Slo#Slo1#mSlo#mSlo1	alt 'MaxiK#Slo#Slo1#mSlo#mSlo1'	-	0.51691
BC021649	12912	Creb1	2310001E10Rik#3526402H21Rik#AV083133#Creb#Creb-1	Mus musculus cAMP responsive element binding protein 1, mRNA (cDNA clone MGC:14010 IMAGE:4017170), complete cds.	-	0.517081
AK007307	59003	Maea	1110030D19Rik#EMP	Mus musculus adult male testis cDNA, RIKEN full-length enriched library, clone:1700128E14 product:macrophage erythroblast attacher, full insert sequence.	-	0.517114
AY764247	68481	Mpzl1	1110007A10Rik#PZR	Mus musculus protein zero-related (Mpzl1) mRNA, complete cds.	-	0.517497
AK035262	11735	Ank3	2900054D09Rik#AI314020#Ank-3#AnkG#Ankyrin-3#MGC14049	Mus musculus adult male urinary bladder cDNA, RIKEN full-length enriched library, clone:9530006N04 product:ankyrin 3, epithelial, full insert sequence.	-	0.517591
BC055292	74596	Cds1	4833409J18Rik#AI314024#AW125888	Mus musculus CDP-diacylglycerol synthase 1, mRNA (cDNA clone MGC:62814 IMAGE:6491596), complete cds.	-	0.517893
AK139002	103844	Inca1	AI842396	Mus musculus adult male aorta and vein cDNA, RIKEN full-length enriched library, clone:A530059H09 product:hypothetical protein, full insert sequence.	-	0.51813
XM_001472003	100038996	Gm16380	EG434405	PREDICTED: Mus musculus similar to proapoptotic protein (LOC100038996), mRNA.	-	0.518216
BC062152	12447	Ccne1	AW538188	Mus musculus cyclin E1, mRNA (cDNA clone MGC:70042 IMAGE:6510163), complete cds.	-	0.518338
AK088123	70984	4931406C07Rik	-	Mus musculus 2 days neonate thymus thymic cells cDNA, RIKEN full-length enriched library, clone:E430004J10 product:PTD012 homolog [Homo sapiens], full insert sequence.	-	0.518599
BC054767	23885	Gmcl1	2810049L19Rik#Gcl#mglc-1	Mus musculus germ cell-less homolog 1 (Drosophila), mRNA (cDNA clone MGC:64780 IMAGE:6414943), complete cds.	-	0.518732
AK002300	17025	Alad	Lv	Mus musculus adult male kidney cDNA, RIKEN full-length enriched library, clone:0610007L13 product:aminolevulinate, delta-, dehydratase, full insert sequence.	-	0.519543
AK040123	102545	Cmtm7	AI481279#Cklfsf7	Mus musculus 0 day neonate thymus cDNA, RIKEN full-length enriched library, clone:A430066G09 product:LNV homolog [Mus musculus], full insert sequence.	-	0.519737
BC024546	74318	Hopx	1110018K11Rik#1200015P04Rik#2300002F06Rik#AI848177#AW490897#Cameo#Hdop#Hod#Hop#Ob1#Obl#Toto	Mus musculus HOP homeobox, mRNA (cDNA clone MGC:37616 IMAGE:4989797), complete cds.	-	0.520418
BC005778	18538	Pcna	-	Mus musculus proliferating cell nuclear antigen, mRNA (cDNA clone MGC:11658 IMAGE:3602797), complete cds.	-	0.520808
XM_001476553	100041539	Gm3396	-	PREDICTED: Mus musculus hypothetical protein LOC100041539 (LOC100041539), mRNA.	-	0.520881
AK145282	241639	Fermt1	5830467P10Rik#Kindlin-1	Mus musculus mammary gland RCB-0527 Jyg-MC(B) cDNA, RIKEN full-length enriched library, clone:G930034A05 product:Unc-112 related protein 1 (Kindlin-1) (Fragment) homolog [Mus musculus], full insert sequence.	-	0.521052
XM_001476987	100041649	Gm3452	-	PREDICTED: Mus musculus similar to brain protein 44-like protein, transcript variant 1 (LOC100041649), mRNA.	-	0.521388
BC002214	67856	Echdc3	2310005D12Rik#AI662097	Mus musculus enoyl Coenzyme A hydratase domain containing 3, mRNA (cDNA clone MGC:7470 IMAGE:3490443), complete cds.	-	0.521888
AK015064	70551	Tmtc4	4930403J22Rik#5730419O14Rik	Mus musculus adult male testis cDNA, RIKEN full-length enriched library, clone:4930403J22 product:hypothetical TPR repeat containing protein, full insert sequence.	-	0.52208
AK007962	66394	Nosip	2310061K06Rik#CGI-25#MGC115777	Mus musculus 10 day old male pancreas cDNA, RIKEN full-length enriched library, clone:1810073C22 product:similar to CGI-25 PROTEIN (ENOS INTERACTING PROTEIN) [Homo sapiens], full insert sequence.	-	0.522672
AK187394	52668	Ifi27l1	1110013J02Rik#2900026P10Rik#D12Ertd647e#ISG12a#MGC149996	Mus musculus cDNA, clone:Y0G0141K06, strand:plus, reference:ENSEMBL:Mouse-Transcript-ENST:ENSMUST00000066712, based on BLAT search.	-	0.522682
NM_001085373	328949	Mcc	D18Ertd451e#E330037C19	Mus musculus mutated in colorectal cancers (Mcc), transcript variant 1, mRNA.	-	0.523183
BC051949	57377	Mogs	1810017N02Rik#AI181835#Gcs1	Mus musculus glucosidase 1, mRNA (cDNA clone MGC:62203 IMAGE:5716189), complete cds.	-	0.523204
BC012877	23961	Oas1b	Flv#L1#Mmu-L1#Oas1#Oias-2#Oias2#Wnv	Mus musculus 2'-5' oligoadenylate synthetase 1B, mRNA (cDNA clone MGC:19005 IMAGE:4016177), complete cds.	-	0.524502
BC039283	75746	Morc4	1600017G11Rik#5630401M14Rik#AA117449#MGC107438#Zcwcc2	Mus musculus microrchidia 4, mRNA (cDNA clone IMAGE:4976707), with apparent retained intron.	-	0.524505
AK086298	208777	Sned1	6720455I24Rik#AI197264#AI642697#D430044C15Rik#SST3#Snep	Mus musculus 15 days embryo head cDNA, RIKEN full-length enriched library, clone:D930019E21 product:hypothetical Extracellular domain in nidogen containing protein, full insert sequence.	-	0.525029
AK012689	66362	Exosc3	2310005D06Rik#AI593501#Rrp40	Mus musculus 10, 11 days embryo whole body cDNA, RIKEN full-length enriched library, clone:2810008H01 product:APOPTOSIS-RELATED PROTEIN PNAS-3 (FRAGMENT) homolog [Homo sapiens], full insert sequence.	-	0.525061
BC033279	72759	Tmem135	2810439K08Rik#AW319712	Mus musculus transmembrane protein 135, mRNA (cDNA clone MGC:28490 IMAGE:4165990), complete cds.	-	0.525188
AK007348	70377	Derl3	1810006I20Rik#1810063P04Rik#IZP6#MGC118672#MGC144274#MGC144275#derlin-3	Mus musculus 10 day old male pancreas cDNA, RIKEN full-length enriched library, clone:1810006I20 product:hypothetical Der1-like domain/Phenylalanine-rich region profile containing protein, full insert sequence.	-	0.525255
BC059039	107528	Magee1	AI847422#DAMAGE#mMage-e1	Mus musculus melanoma antigen, family E, 1, mRNA (cDNA clone MGC:69784 IMAGE:6812964), complete cds.	-	0.525734
BC035283	110078	Pygb	MGC36329	Mus musculus brain glycogen phosphorylase, mRNA (cDNA clone MGC:36329 IMAGE:4947455), complete cds.	-	0.525784
AK017465	21844	Tiam1	AI847750#D16Ium10#D16Ium10e	Mus musculus 6 days embryo whole body cDNA, RIKEN full-length enriched library, clone:5630400J05 product:T-cell lymphoma invasion and metastasis 1, full insert sequence.	-	0.525832
AK163237	22630	Ywhaq	2700028P07Rik#AA409740#AU021156#MGC118161#R74690	Mus musculus 2 cells egg cDNA, RIKEN full-length enriched library, clone:B020004O10 product:tyrosine 3-monooxygenase/tryptophan 5-monooxygenase activation protein, theta polypeptide, full insert sequence.	-	0.525912
BC024323	666532	OTTMUSG00000010657	MGC19361	Mus musculus predicted gene, OTTMUSG00000010657, mRNA (cDNA clone MGC:19361 IMAGE:4242170), complete cds.	-	0.525977
BC028805	237504	Rassf9	AW322107#MGC41694#Pamci	Mus musculus peptidylglycine alpha-amidating monooxygenase COOH-terminal interactor, mRNA (cDNA clone MGC:41694 IMAGE:1348931), complete cds.	-	0.526001
AK017896	207781	C2cd2	5730563M15#5830404H04Rik#AI314146#AI449533#BF168443#KIAA4045#ORF25#mKIAA4045	Mus musculus adult male thymus cDNA, RIKEN full-length enriched library, clone:5830404H04 product:similar to C21ORF258 PROTEIN [Homo sapiens], full insert sequence.	-	0.526072
BC116885	54198	Snx3	MGC151262#MGC151266#SDP3	Mus musculus sorting nexin 3, mRNA (cDNA clone MGC:151262 IMAGE:40126204), complete cds.	-	0.526345
AK163935	56412	2610024G14Rik	AU022345#AtNOS1#mAtNOS1	Mus musculus 0 day neonate cerebellum cDNA, RIKEN full-length enriched library, clone:C230075O14 product:hypothetical protein, full insert sequence.	-	0.526485
AK002926	50794	Klf13	0610043C13Rik#9430029L20Rik#Bteb3#FKLF-2#FKLF2#NSLP1#RFLAT-1#RFLAT1	Mus musculus adult male kidney cDNA, RIKEN full-length enriched library, clone:0610043C13 product:Kruppel-like factor 13, full insert sequence.	-	0.526584
AB057667	227154	Stradb	AA792893#Als2cr2#B830008M19#D1Ucla2#ILPIP#ILPIPA#PRO1038#Papk#Syradb	Mus musculus mRNA for polyploidy associated protein kinase PAPK-B, complete cds.	-	0.526763
BC092386	233187	Lim2	19kDa#4833403J20#MP19#To3	Mus musculus lens intrinsic membrane protein 2, mRNA (cDNA clone MGC:106539 IMAGE:30551056), complete cds.	-	0.527156
AK158094	232943	Klc3	BC017147#Klct#MGC28837	Mus musculus adult inner ear cDNA, RIKEN full-length enriched library, clone:F930028G15 product:kinesin light chain 3, full insert sequence.	-	0.527318
AK031495	268902	Robo2	2600013A04Rik#9430089E08Rik#BB097918#D230004I22Rik#mKIAA1568	Mus musculus 13 days embryo male testis cDNA, RIKEN full-length enriched library, clone:6030441B21 product:roundabout homolog 2 (Drosophila), full insert sequence.	-	0.52743
AK028005	668224	Gm9054	EG668224	Mus musculus 18-day embryo whole body cDNA, RIKEN full-length enriched library, clone:1190003I05 product:unclassifiable, full insert sequence.	-	0.527728
AK053664	14628	Ostm1	1200002H13Rik#AW123348#HSPC019#gl	Mus musculus 0 day neonate eyeball cDNA, RIKEN full-length enriched library, clone:E130119J20 product:osteopetrosis associated transmembrane protein 1, full insert sequence.	-	0.528341
BC086647	66455	Cnpy4	2610019P18Rik	Mus musculus canopy 4 homolog (zebrafish), mRNA (cDNA clone MGC:113765 IMAGE:6818372), complete cds.	-	0.528703
AK165427	51902	Rnf24	2810473M14Rik#4930505A13Rik#AI317164#C86507#D2Ertd504e	Mus musculus adult male kidney cDNA, RIKEN full-length enriched library, clone:F520012M06 product:ring finger protein 24, full insert sequence.	-	0.529745
AK016786	71804	Fam54a	2610016C23Rik#4933412C16Rik#Dufd1	Mus musculus adult male testis cDNA, RIKEN full-length enriched library, clone:4933412C16 product:weakly similar to BA472E5.2.1 (NOVEL PROTEIN, ISOFORM 1) (UNKNOWN) (PROTEIN FOR MGC:19798) [Homo sapiens], full insert sequence.	-	0.530037
AK031770	231238	Sel1l3	2310045A20Rik#AI429585#mKIAA0746	Mus musculus 11 days embryo head cDNA, RIKEN full-length enriched library, clone:6230416I01 product:KIAA0746 PROTEIN (FRAGMENT) homolog [Homo sapiens], full insert sequence.	-	0.530279
BC016070	67028	2610002M06Rik	8430408J07Rik#AI876413	Mus musculus RIKEN cDNA 2610002M06 gene, mRNA (cDNA clone MGC:27551 IMAGE:4481241), complete cds.	-	0.530304
AF162282	13433	Dnmt1	Cxxc9#Dnmt#Dnmt1o#MTase#Met-1#Met1#MommeD2	Mus musculus DNA methyltransferase mRNA, complete cds.	-	0.530439
AK157370	72512	Tmem173	2610307O08Rik#MPYS#Mita#STING	Mus musculus activated spleen cDNA, RIKEN full-length enriched library, clone:F830212L23 product:hypothetical protein, full insert sequence.	-	0.530725
AK008381	56298	Atl2	2010110I21Rik#AA407293#AV334690#Aip-2#Arl6ip2	Mus musculus adult male small intestine cDNA, RIKEN full-length enriched library, clone:2010110I21 product:hypothetical protein, full insert sequence.	-	0.53077
AK019508	78249	Gpr115	4632435A09Rik#AV239010#MGC107333#MGC175941	Mus musculus 0 day neonate skin cDNA, RIKEN full-length enriched library, clone:4632435A09 product:hypothetical GPS domain/G-protein coupled receptors family 2 (secretin-like) containing protein, full insert sequence.	-	0.531414
AK015611	20719	Serpinb6a	4930482L21Rik#AI876477#D330015H01Rik#Serpinb6#Spi3#ovalbumin	Mus musculus adult male testis cDNA, RIKEN full-length enriched library, clone:4930482L21 product:unclassifiable, full insert sequence.	-	0.531675
BC055441	22151	Tubb2a	M(beta)2#Tubb2	Mus musculus tubulin, beta 2a, mRNA (cDNA clone MGC:65316 IMAGE:4016867), complete cds.	-	0.53191
AK005885	68777	Tmem53	1110038M16Rik#1500001P22Rik#1700012A05Rik	Mus musculus adult male testis cDNA, RIKEN full-length enriched library, clone:1700012A05 product:hypothetical alpha/beta-Hydrolases structure containing protein, full insert sequence.	-	0.5321
BC008181	12798	Cnn2	AA408047#AI324678	Mus musculus calponin 2, mRNA (cDNA clone MGC:8135 IMAGE:3589470), complete cds.	-	0.532806
AK043344	102920	Cenpi	AI504163#Fshprh1#MGC40943	Mus musculus 7 days neonate cerebellum cDNA, RIKEN full-length enriched library, clone:A730087J10 product:similar to LEUCINE-RICH PRIMARY RESPONSE PROTEIN 1 (FOLLICLE-STIMULATING HORMONE PRIMARY RESPONSE PROTEIN) [Rattus norvegicus], full insert sequence.	-	0.533279
AK038650	194952	Jmjd4	6430559I23#AU020939	Mus musculus adult male hypothalamus cDNA, RIKEN full-length enriched library, clone:A230052H09 product:inferred: unnamed protein product {Homo sapiens}, full insert sequence.	-	0.533396
XM_001473500	100039786	Gm2423	-	PREDICTED: Mus musculus similar to Ywhaq protein (LOC100039786), mRNA.	-	0.533526
AK148314	19063	Ppt1	9530043G02Rik#AA960502#C77813#CLN1#D4Ertd184e#INCL#MGC107420#PPT	Mus musculus B16 F10Y cells cDNA, RIKEN full-length enriched library, clone:G370087F11 product:palmitoyl-protein thioesterase 1, full insert sequence.	-	0.533707
AK155934	17346	Mknk1	2410048M24Rik#Mnk1	Mus musculus activated spleen cDNA, RIKEN full-length enriched library, clone:F830001F05 product:MAP kinase-interacting serine/threonine kinase 1, full insert sequence.	-	0.534226
AK016555	74392	Cytsa	4930470P14Rik#4932439K10Rik#9530057A13Rik#AI317249#Specc1l#mKIAA0376	Mus musculus adult male testis cDNA, RIKEN full-length enriched library, clone:4932439K10 product:RIKEN cDNA 4932439K10 gene, full insert sequence.	-	0.534887
AK020645	240753	Plekha6	9530028L01Rik#AU042621#Pepp3	Mus musculus adult male urinary bladder cDNA, RIKEN full-length enriched library, clone:9530076E24 product:unclassifiable, full insert sequence.	-	0.535264
AK131606	64661	Krtdap	Kdap#sk221	Mus musculus 18-day embryo whole body cDNA, RIKEN full-length enriched library, clone:1110005I17 product:hypothetical protein, full insert sequence.	-	0.535332
AK013900	21418	Tcfap2a	AP-2#Ap2#Ap2tf	Mus musculus 12 days embryo head cDNA, RIKEN full-length enriched library, clone:3010026L22 product:transcription factor AP-2, alpha, full insert sequence.	-	0.53544
BC089458	68201	Ccdc34	2810027O19Rik#4930522P10Rik#AI596202	Mus musculus coiled-coil domain containing 34, mRNA (cDNA clone IMAGE:30632674), partial cds.	-	0.535446
BC140304	20638	Snrpb	AL024368#AU018828#SM-B#SM11#SMB#SNRNP-B	Synthetic construct Mus musculus clone IMAGE:100014376, MGC:173381 small nuclear ribonucleoprotein B (Snrpb) mRNA, encodes complete protein.	-	0.535654
BC038638	19376	Rab34	AI326479#Rah#Rah1	Mus musculus RAB34, member of RAS oncogene family, mRNA (cDNA clone MGC:47984 IMAGE:5058535), complete cds.	-	0.536171
AK076554	208449	Sgms1	9530058O11Rik#AI841905#C80702#MGC30540#MOB#SMS1#SMS1alpha1#SMS1alpha2#SMS1beta#SMS1gamma#Sor1#Tmem23	Mus musculus adult male testis cDNA, RIKEN full-length enriched library, clone:4921505L17 product:hypothetical SAM domain (Sterile alpha motif) containing protein, full insert sequence.	-	0.536532
BC046322	26878	B3galt2	-	Mus musculus UDP-Gal:betaGlcNAc beta 1,3-galactosyltransferase, polypeptide 2, mRNA (cDNA clone MGC:54549 IMAGE:6392262), complete cds.	-	0.537474
AK039172	224170	Dzip3	2310047C04Rik#2A-HUB#6430549P11Rik#A230104G20	Mus musculus adult male hypothalamus cDNA, RIKEN full-length enriched library, clone:A230104G20 product:similar to KIAA0675 PROTEIN [Homo sapiens], full insert sequence.	-	0.537998
AK053592	268739	E130112L23Rik	FLJ10357#Gm669	Mus musculus 0 day neonate eyeball cDNA, RIKEN full-length enriched library, clone:E130112L23 product:similar to Human full-length cDNA 5-PRIME end of clone CS0DI001YE04 of placenta of Homo sapiens (Human) (Fragment) [Homo sapiens], full insert sequence.	-	0.538344
BC011433	12520	Cd81	Tapa-1#Tapa1#Tspan28	Mus musculus CD 81 antigen, mRNA (cDNA clone MGC:6316 IMAGE:2811801), complete cds.	-	0.538547
BC053079	353047	Plekhm1	AP162#B2#BC038943#D330036J23Rik	Mus musculus pleckstrin homology domain containing, family M (with RUN domain) member 1, mRNA (cDNA clone MGC:62451 IMAGE:5702529), complete cds.	-	0.53963
AK017801	68021	Bphl	2010012D11Rik#5730533B08Rik#AI115341	Mus musculus 8 days embryo whole body cDNA, RIKEN full-length enriched library, clone:5730533B08 product:similar to aromatic ester hydrolase (EC 3.1.1.-) [Homo sapiens], full insert sequence.	-	0.540016
AK086210	18552	Pcsk5	PC5/6A#PC5A#PC6#SPC6	Mus musculus 15 days embryo head cDNA, RIKEN full-length enriched library, clone:D930013J09 product:proprotein convertase subtilisin/kexin type 5, full insert sequence.	-	0.540264
AB193068	72415	Sgol1	3300001M08Rik#C81037#MGC113769#Sgo1	Mus musculus Sgo1 mRNA for shugoshin 1B protein, complete cds.	-	0.540308
BC015270	97114	Hist2h3c2	H3-614#H3.2-614#Hist2h3ca1#Hist2h3ca2#M32461	Mus musculus histone cluster 2, H3c2, mRNA (cDNA clone MGC:18559 IMAGE:4240748), complete cds.	-	0.54083
BC049074	55991	Panx1	AI847747	Mus musculus pannexin 1, mRNA (cDNA clone MGC:61251 IMAGE:6809247), complete cds.	-	0.540863
BC028757	18113	Nnmt	-	Mus musculus nicotinamide N-methyltransferase, mRNA (cDNA clone MGC:41160 IMAGE:1067421), complete cds.	-	0.541326
AK018568	21778	Tex9	tsec-1	Mus musculus adult male colon cDNA, RIKEN full-length enriched library, clone:9030623F16 product:testis expressed gene 9, full insert sequence.	-	0.541557
AK163422	99512	Wdr47	1810073M12Rik#AA552998#mKIAA0893	Mus musculus adult male corpora quadrigemina cDNA, RIKEN full-length enriched library, clone:B230003A09 product:hypothetical CTLH, C-terminal to LisH motif/Lissencephaly type-1-like homology motif/LIS1 homology (LisH) motif profile/C-terminal to LisH (CTLH) motif profile containing protein, full insert sequence.	-	0.541696
BC013094	17217	Mcm4	19G#AI325074#AU045576#Cdc21#KIAA4003#Mcmd4#mKIAA4003#mcdc21	Mus musculus minichromosome maintenance deficient 4 homolog (S. cerevisiae), mRNA (cDNA clone MGC:6023 IMAGE:3584640), complete cds.	-	0.54194
BC010767	14085	Fah	-	Mus musculus fumarylacetoacetate hydrolase, mRNA (cDNA clone MGC:18569 IMAGE:4242421), complete cds.	-	0.542457
AK030128	320752	Dpy19l2	4932443J21Rik	Mus musculus adult male testis cDNA, RIKEN full-length enriched library, clone:4932443J21 product:similar to CDNA FLJ32949 FIS, CLONE TESTI2008020, WEAKLY SIMILAR TO DPY-19 PROTEIN [Homo sapiens], full insert sequence.	-	0.542463
AK007443	66487	2010107H07Rik	Snhg8	Mus musculus 10 day old male pancreas cDNA, RIKEN full-length enriched library, clone:1810011O20 product:hypothetical Ribosomal protein S14 containing protein, full insert sequence.	-	0.542581
AK220501	94229	Slc4a10	KIAA4136#NCBE#mKIAA4136	Mus musculus mRNA for mKIAA4136 protein.	-	0.542604
BC023683	72129	Pex13	2610008O20Rik	Mus musculus peroxisomal biogenesis factor 13, mRNA (cDNA clone MGC:35803 IMAGE:5343438), complete cds.	-	0.542614
AK019924	14538	Gcnt2	5330430K10Rik#IGnT#IGnTA#IGnTB#IGnTC	Mus musculus adult male pituitary gland cDNA, RIKEN full-length enriched library, clone:5330430K10 product:hypothetical Core-2/I-Branching enzyme containing protein, full insert sequence.	-	0.542837
BC023178	212627	Prpsap2	A230054F23Rik#MGC118451#MGC36957	Mus musculus phosphoribosyl pyrophosphate synthetase-associated protein 2, mRNA (cDNA clone MGC:36957 IMAGE:4947226), complete cds.	-	0.542882
BC062148	18014	Neurog1	AKA#Math4C#Neurod3#bHLHa6#ngn1	Mus musculus neurogenin 1, mRNA (cDNA clone MGC:70023 IMAGE:30146192), complete cds.	-	0.542965
BC016524	66241	Tmem9	1500015G18Rik#AW545782	Mus musculus transmembrane protein 9, mRNA (cDNA clone MGC:27965 IMAGE:3594475), complete cds.	-	0.544526
AK054402	320365	Fry	13CDNA73#9330186A19Rik#AF346502#AI462658#C87180#D930046M03#KIAA4143#cg003#mKIAA4143	Mus musculus 2 days pregnant adult female ovary cDNA, RIKEN full-length enriched library, clone:E330022K08 product:hypothetical protein, full insert sequence.	-	0.544588
BC034609	216810	Tom1l2	2900016I08Rik#A730055F12Rik#AU042072#Srebf1	Mus musculus target of myb1-like 2 (chicken), mRNA (cDNA clone IMAGE:5364801), with apparent retained intron.	-	0.544727
AK008617	72275	2200002D01Rik	2010005J02Rik#H2RSP#IMUP#IMUP-1#IMUP-2	Mus musculus adult male stomach cDNA, RIKEN full-length enriched library, clone:2200002D01 product:weakly similar to HAI-2 RELATED SMALL PROTEIN (IMMORTALIZATION-UPREGULATED PROTEIN 1) (HEPATOCYTE GROWTH FACTOR ACTIVATOR INHIBITOR TYPE 2-RELATED SMALL PEPTIDE) (SIMILAR TO IMMORTALIZATION-UPREGULATED PROTEIN) [Homo sapiens], full insert sequence.	-	0.54505
AF013118	16582	Kifc3	AI325457#BB123200	Mus musculus kinesin motor protein KIFC3 mRNA, complete cds.	-	0.54519
AK020717	68631	Cryl1	1110025H08Rik#A230106J09Rik#C85932#gul3dh	Mus musculus adult male hypothalamus cDNA, RIKEN full-length enriched library, clone:A230106J09 product:crystallin, lamda 1, full insert sequence.	-	0.545381
BC003806	20848	Stat3	1110034C02Rik#AW109958#Aprf	Mus musculus signal transducer and activator of transcription 3, mRNA (cDNA clone MGC:6089 IMAGE:3593588), complete cds.	-	0.545546
AK139877	72404	Wdr44	2610034K17Rik#9130203L06#DKFZp686L20145#RAB11BP#RPH11	Mus musculus 2 cells egg cDNA, RIKEN full-length enriched library, clone:B020031K17 product:hypothetical protein, full insert sequence.	-	0.545602
BC062139	54473	Tollip	4930403G24Rik#4931428G15Rik	Mus musculus toll interacting protein, mRNA (cDNA clone MGC:69995 IMAGE:6334946), complete cds.	-	0.545772
AK164596	230234	BC026590	-	Mus musculus 13 days embryo lung cDNA, RIKEN full-length enriched library, clone:D430024P08 product:Hypothetical single hybrid motif structure containing protein (Fragment) homolog [Mus musculus], full insert sequence.	-	0.545958
AK047295	14732	Gpam	GPAT#GPAT1	Mus musculus 10 days neonate cerebellum cDNA, RIKEN full-length enriched library, clone:B930046K04 product:glycerol-3-phosphate acyltransferase, mitochondrial, full insert sequence.	-	0.54619
AK042745	228061	Agps	5832437L22#9930035G10Rik#ADAP-S#ADAPS#ADAS#ADHAPS#ADPS#ALDHPSY#AW123847	Mus musculus 7 days neonate cerebellum cDNA, RIKEN full-length enriched library, clone:A730020L24 product:similar to ALKYL-DIHYDROXYACETONEPHOSPHATE SYNTHASE [Rattus norvegicus], full insert sequence.	-	0.547094
AK041233	21804	Tgfb1i1	ARA55#Hic5#TSC-5#hic-5	Mus musculus adult male aorta and vein cDNA, RIKEN full-length enriched library, clone:A530093G23 product:transforming growth factor beta 1 induced transcript 1, full insert sequence.	-	0.54768
BC058799	269997	Zfp747	6430604K15Rik	Mus musculus RIKEN cDNA 6430604K15 gene, mRNA (cDNA clone MGC:68289 IMAGE:6484930), complete cds.	-	0.54796
AK043125	26422	Nbea	Lyst2#mKIAA1544	Mus musculus 7 days neonate cerebellum cDNA, RIKEN full-length enriched library, clone:A730058H13 product:neurobeachin, full insert sequence.	-	0.548105
AK172202	72254	1700030K09Rik	-	Mus musculus activated spleen cDNA, RIKEN full-length enriched library, clone:F830104M18 product:hypothetical protein, full insert sequence.	-	0.548179
AK016007	78783	Brpf1	4833438B11Rik#4930540D11Rik#Brpf2	Mus musculus adult male testis cDNA, RIKEN full-length enriched library, clone:4930540D11 product:unclassifiable, full insert sequence.	-	0.548316
AK080706	76267	Fads1	0710001O03Rik#A930006B21Rik#AI317215#DSD#MGC37858	Mus musculus adult retina cDNA, RIKEN full-length enriched library, clone:A930006B21 product:fatty acid desaturase 1, full insert sequence.	-	0.548344
BC061140	19385	Ranbp1	Htf9a	Mus musculus RAN binding protein 1, mRNA (cDNA clone MGC:74272 IMAGE:6775220), complete cds.	-	0.548734
AK045821	233058	Zfp420	B230119D13#B230312I18Rik#mszf59-1#mszf70	Mus musculus adult male corpora quadrigemina cDNA, RIKEN full-length enriched library, clone:B230312I18 product:hypothetical Zinc finger, C2H2 type containing protein, full insert sequence.	-	0.548928
AK006082	66752	4933404O12Rik	AW494809	Mus musculus adult male testis cDNA, RIKEN full-length enriched library, clone:1700018D06 product:unclassifiable, full insert sequence.	-	0.548971
BC039758	107829	Thoc5	1700060C24Rik#A430085L24Rik#Fmip#MGC49541#PK1.3#Sgk2	Mus musculus THO complex 5, mRNA (cDNA clone MGC:49541 IMAGE:3995737), complete cds.	-	0.549081
BC056177	72657	2700094K13Rik	Selh	Mus musculus RIKEN cDNA 2700094K13 gene, mRNA (cDNA clone MGC:67366 IMAGE:5683334), complete cds.	-	0.549138
XM_001472004	671392	Gm9531	ENSMUSG00000079225	PREDICTED: Mus musculus similar to protein phosphatase 2A inhibitor-2 I-2PP2A, transcript variant 1 (LOC671392), mRNA.	-	0.549188
AK147404	21912	Tspan7	1200014P11Rik#A15#AI323365#Cd231#Mxs1#PE31#R74651#TALLA#Tm4sf2	Mus musculus cDNA, RIKEN full-length enriched library, clone:M5C1033H14 product:transmembrane 4 superfamily member 2, full insert sequence.	-	0.550154
XM_887617	623186	Gm6406	EG623186	PREDICTED: Mus musculus predicted gene, EG623186 (EG623186), mRNA.	-	0.550401
BC028663	234365	Yjefn3	Gm175	Mus musculus cDNA sequence BC028663, mRNA (cDNA clone IMAGE:1332678), partial cds.	-	0.550455
AK003689	26394	Lypla2	LysoII	Mus musculus 18-day embryo whole body cDNA, RIKEN full-length enriched library, clone:1110014F02 product:lysophospholipase 2, full insert sequence.	-	0.550618
XM_001480557	434693	Gm5633	-	PREDICTED: Mus musculus similar to muscle protein684, transcript variant 1 (LOC434693), mRNA.	-	0.550785
BC045140	404634	H2afy2	MGC130227#MGC130228#macroH2A2	Mus musculus H2A histone family, member Y2, mRNA (cDNA clone MGC:54469 IMAGE:6307273), complete cds.	-	0.550969
XM_487581	435611	Gm5695	EG435611	PREDICTED: Mus musculus predicted gene, EG435611 (EG435611), mRNA.	-	0.551022
AF102817	16911	Lmo4	A730077C12Rik#Crp3#Etohi4	Mus musculus nuclear LIM-only 4 protein (Lmo4) mRNA, complete cds.	-	0.551064
XM_001473818	100039937	Gm2504	-	PREDICTED: Mus musculus hypothetical protein LOC100039937 (LOC100039937), mRNA.	-	0.551086
BC011121	20443	St3gal4	Siat4c	Mus musculus ST3 beta-galactoside alpha-2,3-sialyltransferase 4, mRNA (cDNA clone MGC:6096 IMAGE:3497996), complete cds.	-	0.55118
XM_893860	629036	Gm6941	EG629036	PREDICTED: Mus musculus predicted gene, EG629036 (EG629036), mRNA.	-	0.551274
BC014713	21859	Timp3	Timp-3	Mus musculus tissue inhibitor of metalloproteinase 3, mRNA (cDNA clone MGC:25359 IMAGE:4239015), complete cds.	-	0.551592
AK076238	237823	Pfas	4432409B16Rik#FGAMS#FGARAT#Gm18#PURL	Mus musculus 14 days embryo liver cDNA, RIKEN full-length enriched library, clone:4432409B16 product:weakly similar to PHOSPHORIBOSYLFORMYLGLYCINAMIDINE SYNTHASE (EC 6.3.5.3) (FGAM SYNTHASE) (FGAMS) (FORMYLGLYCINAMIDE RIBOTIDE AMIDOTRANSFERASE) (FGARAT) (FORMYLGLYCINAMIDE RIBOTIDE SYNTHETASE) [Homo sapiens], full insert sequence.	-	0.551644
AK038737	213582	Mtap9	5033421J10Rik#5330427D05Rik#ASAP	Mus musculus adult male hypothalamus cDNA, RIKEN full-length enriched library, clone:A230058N16 product:weakly similar to CDNA: FLJ21159 FIS, CLONE CAS09969 [Homo sapiens], full insert sequence.	-	0.552071
AK154337	101867	Rrp8	1500003O22Rik#2900001K19Rik#AW538116	Mus musculus NOD-derived CD11c +ve dendritic cells cDNA, RIKEN full-length enriched library, clone:F630021J24 product:similar to Hypothetical protein KIAA0409 (Cerebral protein-1) (Fragment) [Homo sapiens], full insert sequence.	-	0.552088
AK045128	106840	Unc119b	AA407659#AI414892	Mus musculus 9.5 days embryo parthenogenote cDNA, RIKEN full-length enriched library, clone:B130038J23 product:hypothetical protein, full insert sequence.	-	0.552281
AK162669	23834	Cdc6	CDC18L	Mus musculus adult male bone cDNA, RIKEN full-length enriched library, clone:9830165N12 product:cell division cycle 6 homolog (S. cerevisiae), full insert sequence.	-	0.553207
BC125377	213819	Casd1	Cas1#Cast1#MGC6840	Mus musculus CAS1 domain containing 1, mRNA (cDNA clone MGC:159080 IMAGE:40129892), complete cds.	-	0.553213
AK002541	68859	1190007F08Rik	0610011H04Rik#2700009I11Rik	Mus musculus adult male kidney cDNA, RIKEN full-length enriched library, clone:0610011H04 product:unclassifiable, full insert sequence.	-	0.553291
AF071084	18023	Nfe2l1	AA408798#AW212678#LCR-F1#Lcrf1#NRF1#TCF-11#TCF11	Mus musculus Nrf1 splice variant D (Nrf1) mRNA, complete cds.	-	0.553443
AK163580	100037278	Fam129c	Bcnp1	Mus musculus adult male corpora quadrigemina cDNA, RIKEN full-length enriched library, clone:B230397G18 product:weakly similar to B-cell novel protein isoform 2 [Homo sapiens], full insert sequence.	-	0.554515
AK147539	50768	Dlc1	Arhgap7#HP#STARD12	Mus musculus adult male brain UNDEFINED_CELL_LINE cDNA, RIKEN full-length enriched library, clone:M5C1068G17 product:deleted in liver cancer 1, full insert sequence.	-	0.55453
BC082588	22057	Tob1	Tob#Trob	Mus musculus transducer of ErbB-2.1, mRNA (cDNA clone MGC:105220 IMAGE:30629144), complete cds.	-	0.554681
AK034291	20977	Syp	A230093K24Rik#AI848995#Syn#p38	Mus musculus adult male diencephalon cDNA, RIKEN full-length enriched library, clone:9330174D21 product:synaptophysin, full insert sequence.	-	0.554819
AK035077	235542	Ppp2r3a	3222402P14Rik#A730042E07#MGC29057	Mus musculus 12 days embryo embryonic body between diaphragm region and neck cDNA, RIKEN full-length enriched library, clone:9430084I02 product:SERINE/THREONINE PROTEIN PHOSPHATASE 2A, 72/130 KDA REGULATORY SUBUNIT B (PP2A, SUBUNIT B, B''-PR72/PR130) (PP2A, SUBUNIT B, B72/B130 ISOFORMS) (PP2A, SUBUNIT B, PR72/PR130 ISOFORMS) (PP2A, SUBUNIT B, R3 ISOFORM) homolog [Homo sapiens], full insert sequen…	-	0.555207
BC107566	22682	Zfand5	2310057A04Rik#5830475F03Rik#AA415485#Za20d2#Zfp216	Mus musculus zinc finger, AN1-type domain 5, mRNA (cDNA clone MGC:117920 IMAGE:5389770), complete cds.	-	0.555493
BC079658	74427	Eaf1	4933403C17Rik#AI666536	Mus musculus ELL associated factor 1, mRNA (cDNA clone MGC:90566 IMAGE:6853920), complete cds.	-	0.55556
BC021914	67468	Mmd	1200017E07Rik#1810073C06Rik#AA690185	Mus musculus monocyte to macrophage differentiation-associated, mRNA (cDNA clone MGC:27634 IMAGE:4506710), complete cds.	-	0.555787
BC061256	71989	Rpusd4	2410001E19Rik	Mus musculus RNA pseudouridylate synthase domain containing 4, mRNA (cDNA clone MGC:74412 IMAGE:30251586), complete cds.	-	0.555992
AK169958	20442	St3gal1	5330418N22Rik#AI467004#MGC90735#ST3GalI#Siat4#Siat4a#St3gal-1	Mus musculus NOD-derived CD11c +ve dendritic cells cDNA, RIKEN full-length enriched library, clone:F630005K06 product:hypothetical Retroviral integrase, C-terminal containing protein, full insert sequence.	-	0.556582
AK142334	12530	Cdc25a	D9Ertd393e	Mus musculus 13 days embryo lung cDNA, RIKEN full-length enriched library, clone:D430003F23 product:cell division cycle 25 homolog A (S. cerevisiae), full insert sequence.	-	0.556959
AK077388	76485	Glt8d1	2410004H05Rik#5430414N14Rik#AI450005	Mus musculus 6 days neonate head cDNA, RIKEN full-length enriched library, clone:5430414N14 product:AD-017 PROTEIN (GLYCOSYLTRANSFERASE) (CDNA FLJ14611 FIS, CLONE NT2RP1000988) homolog [Homo sapiens], full insert sequence.	-	0.557263
BC010596	66734	Map1lc3a	1010001H21Rik#4922501H04Rik#LC3	Mus musculus microtubule-associated protein 1 light chain 3 alpha, mRNA (cDNA clone MGC:6325 IMAGE:3256801), complete cds.	-	0.557624
AK152524	13032	Ctsc	AI047818#DPP1#DPPI	Mus musculus bone marrow macrophage cDNA, RIKEN full-length enriched library, clone:I830078D18 product:cathepsin C, full insert sequence.	-	0.558177
AK021335	77862	Thyn1	D730042P09Rik#HSPC144#MDS012#MY105#Thy28	Mus musculus 10 days lactation, adult female mammary gland cDNA, RIKEN full-length enriched library, clone:D730042P09 product:similar to MY005 PROTEIN [Homo sapiens], full insert sequence.	-	0.558364
BC016602	14635	Galk1	AA409894#GALK#Gk#Glk#Glk1	Mus musculus galactokinase 1, mRNA (cDNA clone MGC:29019 IMAGE:3490224), complete cds.	-	0.558518
BC023182	67826	Snap47	1110031B06Rik#SNAP-47	Mus musculus RIKEN cDNA 1110031B06 gene, mRNA (cDNA clone MGC:37030 IMAGE:4949809), complete cds.	-	0.558912
BC092538	29817	Igfbp7	Fstl2#Mac25	Mus musculus insulin-like growth factor binding protein 7, mRNA (cDNA clone MGC:107287 IMAGE:30284911), complete cds.	-	0.559526
AK169831	20660	Sorl1	2900010L19Rik#AI596264#AW261561#LR11#SorLA#gp250#mSorLA	Mus musculus 2 days neonate thymus thymic cells cDNA, RIKEN full-length enriched library, clone:E430031A01 product:sortilin-related receptor, LDLR class A repeats-containing, full insert sequence.	-	0.559854
BC072585	20174	Ruvbl2	MGC144733#MGC144734#mp47#p47	Mus musculus RuvB-like protein 2, mRNA (cDNA clone IMAGE:6404924).	-	0.560157
AK006622	67326	1700037H04Rik	-	Mus musculus adult male testis cDNA, RIKEN full-length enriched library, clone:1700037H04 product:hypothetical protein, full insert sequence.	-	0.560517
AK004512	67705	1810058I24Rik	AI414869#AI848234	Mus musculus 18-day embryo whole body cDNA, RIKEN full-length enriched library, clone:1190007C21 product:unclassifiable, full insert sequence.	-	0.560558
AK013338	72776	Sass6	2810453L12Rik	Mus musculus 10, 11 days embryo whole body cDNA, RIKEN full-length enriched library, clone:2810453L12 product:hypothetical protein, full insert sequence.	-	0.561123
AK006330	71862	Gpr160	1700025D19Rik#GPCR150	Mus musculus adult male testis cDNA, RIKEN full-length enriched library, clone:1700025D19 product:weakly similar to PUTATIVE G PROTEIN-COUPLED RECEPTOR [Homo sapiens], full insert sequence.	-	0.561562
BC025118	29819	Stau2	-	Mus musculus staufen (RNA binding protein) homolog 2 (Drosophila), mRNA (cDNA clone MGC:36821 IMAGE:3670067), complete cds.	-	0.561638
AK003820	76295	Atp11b	1110019I14Rik#ATPIF#ATPIR#mKIAA0956	Mus musculus 18-day embryo whole body cDNA, RIKEN full-length enriched library, clone:1110019I14 product:RING-FINGER BINDING PROTEIN (FRAGMENT) homolog [Oryctolagus cuniculus], full insert sequence.	-	0.562285
BC005488	105005	Fam84a	2310003N02Rik#4731402F03Rik#AW125753#Nse1	Mus musculus expressed sequence AW125753, mRNA (cDNA clone MGC:7324 IMAGE:3486254), complete cds.	-	0.562379
AK158826	21834	Thrb	MGC141269#MGC141270#Nr1a2#T3R[b]#T3Rbeta#Thrb1#Thrb2#c-erbAbeta	Mus musculus visual cortex cDNA, RIKEN full-length enriched library, clone:K430339A03 product:thyroid hormone receptor beta, full insert sequence.	-	0.562511
BC026775	66388	Cutc	2310039I18Rik#AI326282#CGI-32	Mus musculus cutC copper transporter homolog (E.coli), mRNA (cDNA clone MGC:25524 IMAGE:3582902), complete cds.	-	0.562999
BC050769	22147	Tuba3b	M[a]7#Tuba7	Mus musculus tubulin, alpha 3B, mRNA (cDNA clone MGC:58314 IMAGE:6771187), complete cds.	-	0.563129
AK220285	18846	Plxna3	KIAA4078#Plxn3#Plxn4#SEX#mKIAA4078	Mus musculus mRNA for mKIAA4078 protein.	-	0.563382
BC058391	21849	Trim28	AA408787#KAP-1#KRIP-1#MGC102100#Tif1b#Tif1beta	Mus musculus tripartite motif protein 28, mRNA (cDNA clone MGC:67017 IMAGE:6817165), complete cds.	-	0.56344
BC016541	66569	Gdpd1	2610020H15Rik	Mus musculus glycerophosphodiester phosphodiesterase domain containing 1, mRNA (cDNA clone MGC:28006 IMAGE:3602449), complete cds.	-	0.563818
AK044702	231503	Tmem150c	-	Mus musculus adult retina cDNA, RIKEN full-length enriched library, clone:A930034I11 product:unclassifiable, full insert sequence.	-	0.563876
BC060169	78752	Csgalnact2	4632415D10Rik#Galnact2	Mus musculus chondroitin sulfate GalNAcT-2, mRNA (cDNA clone MGC:63447 IMAGE:6826555), complete cds.	-	0.563939
AK012293	20913	Stxbp4	6030470M02Rik#Synip	Mus musculus 11 days embryo whole body cDNA, RIKEN full-length enriched library, clone:2700027C09 product:syntaxin binding protein 4, full insert sequence.	-	0.56398
BC115507	171241	V1rg6	-	Mus musculus vomeronasal 1 receptor, G6, mRNA (cDNA clone MGC:144331 IMAGE:40101051), complete cds.	-	0.564005
AK029847	63913	Fam129a	AI256368#AU019833#Niban	Mus musculus adult male testis cDNA, RIKEN full-length enriched library, clone:4931412A05 product:niban protein, full insert sequence.	-	0.564235
AK053476	18791	Plat	AU020998#AW212668#D8Ertd2e#MGC18508#t-PA#tPA	Mus musculus 0 day neonate eyeball cDNA, RIKEN full-length enriched library, clone:E130020K19 product:plasminogen activator, tissue, full insert sequence.	-	0.564464
BC003858	66902	Mtap	1300019I21Rik#MSAP	Mus musculus methylthioadenosine phosphorylase, mRNA (cDNA clone MGC:6590 IMAGE:3485422), complete cds.	-	0.564558
BC026600	414070	BC026600	-	Mus musculus cDNA sequence BC026600, mRNA (cDNA clone IMAGE:4975839), with apparent retained intron.	-	0.564878
AK085500	108829	Jmjd1c	5430433L24Rik#D630035I23Rik#Jmjdic#TRIP8	Mus musculus 0 day neonate kidney cDNA, RIKEN full-length enriched library, clone:D630035I23 product:CDNA FLJ14374 FIS, CLONE HEMBA1001635, WEAKLY SIMILAR TO TESTIS SPECIFIC PROTEIN A (FRAGMENT) homolog [Homo sapiens], full insert sequence.	-	0.56497
AK034024	320709	Tmem117	B930062P21Rik	Mus musculus adult male diencephalon cDNA, RIKEN full-length enriched library, clone:9330142K14 product:weakly similar to KIAA1657 PROTEIN (FRAGMENT) [Homo sapiens], full insert sequence.	-	0.565234
AK151395	68278	Ddx39	2610307C23Rik#BAT1#DDXL#URH49	Mus musculus bone marrow macrophage cDNA, RIKEN full-length enriched library, clone:I830028P17 product:Nuclear RNA helicase, DECD variant of DEAD box family homolog [Mus musculus], full insert sequence.	-	0.565271
BC058369	68816	Ppil1	1110060O10Rik#AI327391#Cypl1	Mus musculus peptidylprolyl isomerase (cyclophilin)-like 1, mRNA (cDNA clone MGC:66761 IMAGE:5715252), complete cds.	-	0.565303
AF465238	101497	Plekhg2	AI194308#Clg#Cslg	Mus musculus common-site lymphoma/leukemia GEF (Clg) mRNA, complete cds.	-	0.566262
AK011439	76355	Tgds	2610017J16Rik#2610025M23Rik#AI648925	Mus musculus 10 days embryo whole body cDNA, RIKEN full-length enriched library, clone:2610017J16 product:similar to DTDP-D-GLUCOSE 4,6-DEHYDRATASE (EC 4.2.1.46) [Homo sapiens], full insert sequence.	-	0.566709
AK005978	56535	Pex3	1700014F15Rik#2810027F19Rik#2900010N04Rik	Mus musculus adult male testis cDNA, RIKEN full-length enriched library, clone:1700014F15 product:peroxisomal biogenesis factor 3, full insert sequence.	-	0.567587
AK122507	77106	Tmem181a	5930418K15Rik#C76977#Gpr178#Tmem181#mKIAA1423	Mus musculus mRNA for mKIAA1423 protein.	-	0.567857
AK158413	234413	BC049349	mszf37#mszf55-2	Mus musculus adult inner ear cDNA, RIKEN full-length enriched library, clone:F930114P12 product:hypothetical Zn-finger, C2H2 type/Zinc finger C2H2 type domain profile containing protein, full insert sequence.	-	0.567929
AJ517367	16709	Ktn1	-	Mus musculus partial mRNA for kinectin (KNT gene), splice variant mKNT1, clone G7.	-	0.568495
AK153942	106338	Nsun3	6720484A09Rik#AU022521	Mus musculus 2 days neonate thymus thymic cells cDNA, RIKEN full-length enriched library, clone:E430008N23 product:similar to Hypothetical NOL1/NOP2/sun family containing protein [Mus musculus], full insert sequence.	-	0.568565
BC025595	24109	Ubl3	AW108023#HCG	Mus musculus ubiquitin-like 3, mRNA (cDNA clone MGC:36029 IMAGE:5342735), complete cds.	-	0.568768
BC082564	13495	Drg2	AI255295#AI461605	Mus musculus developmentally regulated GTP binding protein 2, mRNA (cDNA clone MGC:96455 IMAGE:30551418), complete cds.	-	0.569283
AK015753	75820	Wdr64	4930415O10Rik#4930511H01Rik	Mus musculus adult male testis cDNA, RIKEN full-length enriched library, clone:4930511H01 product:hypothetical Trp-Asp (WD) repeats profile/Trp-Asp (WD) repeats circular profile/G-protein beta WD-40 repeats containing protein, full insert sequence.	-	0.569484
AK038286	107823	Whsc1	5830445G22Rik#9430010A17Rik#AW555663#C130020C13Rik#D030027O06Rik#D930023B08Rik#Whsc1l#mKIAA1090	Mus musculus 16 days neonate thymus cDNA, RIKEN full-length enriched library, clone:A130092P05 product:PUTATIVE WHSC1 PROTEIN homolog [Homo sapiens], full insert sequence.	-	0.569592
AK046057	109270	Prr5	AU043908#Arhgap8#C030017C09Rik#C78947#MGC32512#Protor-1	Mus musculus adult male corpora quadrigemina cDNA, RIKEN full-length enriched library, clone:B230339B08 product:DJ181C9.2 (RHO GTPASE ACTIVATING PROTEIN 8 (RHOGAP, P50RHOGAP)) (FRAGMENT) homolog [Homo sapiens], full insert sequence.	-	0.569696
BC017528	66412	Arrdc4	2410003C09Rik#AV216361	Mus musculus arrestin domain containing 4, mRNA (cDNA clone MGC:27695 IMAGE:4922348), complete cds.	-	0.569877
XM_485584	433862	Gm5551	EG433862	PREDICTED: Mus musculus predicted gene, EG433862 (EG433862), mRNA.	-	0.569991
XM_892905	628171	EG628171	-	PREDICTED: Mus musculus predicted gene, EG628171 (EG628171), mRNA.	-	0.5703
BC051115	74019	Traf3ip1	3930402D05Rik#AU041749#MGC143957#MIP-T3	Mus musculus TNF receptor-associated factor 3 interacting protein 1, mRNA (cDNA clone IMAGE:6307935), partial cds.	-	0.570342
BC020143	70310	Plscr3	2210403O21Rik#2610037N06Rik#ESTM3#X83310	Mus musculus phospholipid scramblase 3, mRNA (cDNA clone MGC:28107 IMAGE:3967872), complete cds.	-	0.570399
BC031700	17215	Mcm3	AL033361#C80350#Mcmd#P1#p1.m	Mus musculus minichromosome maintenance deficient 3 (S. cerevisiae), mRNA (cDNA clone MGC:30531 IMAGE:5007886), complete cds.	-	0.570842
BC002022	12368	Casp6	Mch2#mCASP-6	Mus musculus caspase 6, mRNA (cDNA clone MGC:5873 IMAGE:3491126), complete cds.	-	0.570873
AK165836	72482	Acbd6	0610010G04Rik#2610100E10Rik#MGC106946#MGC144461#MGC144462	Mus musculus lung RCB-0558 LLC cDNA, RIKEN full-length enriched library, clone:G730005M08 product:acyl-Coenzyme A binding domain containing 6, full insert sequence.	-	0.57104
BC021473	52858	Cdipt	9530042F15Rik#D7Bwg0575e#Pis#Pis1	Mus musculus CDP-diacylglycerol--inositol 3-phosphatidyltransferase (phosphatidylinositol synthase), mRNA (cDNA clone MGC:36425 IMAGE:5343411), complete cds.	-	0.571229
AK016205	330938	Dixdc1	4930563F16Rik#BC048182#Ccd1#Ccd1Aalpha1L#Ccd1Abeta1L#Ccd1BalphaL#Ccd1BbetaL#Ccd1CL#MGC61302#mKIAA1735	Mus musculus adult male testis cDNA, RIKEN full-length enriched library, clone:4930563F16 product:DIX domain containing 1, full insert sequence.	-	0.571317
BC035295	207785	Csrnp2	CSRNP-2#Csnrp2#MGC28165#taip-12	Mus musculus cDNA sequence BC035295, mRNA (cDNA clone MGC:28165 IMAGE:3985077), complete cds.	-	0.571696
BC065148	329941	Col8a2	AI429819#MGC90765	Mus musculus collagen, type VIII, alpha 2, mRNA (cDNA clone MGC:86011 IMAGE:30355747), complete cds.	-	0.571997
BC023028	19718	Rfc2	2610008M13Rik#40kDa#AI326953#MGC117486#Recc2	Mus musculus replication factor C (activator 1) 2, mRNA (cDNA clone MGC:35852 IMAGE:5374851), complete cds.	-	0.572148
AK161732	67880	Dcxr	0610038K04Rik#1810027P18Rik	Mus musculus adult male thymus cDNA, RIKEN full-length enriched library, clone:5830431D24 product:dicarbonyl L-xylulose reductase, full insert sequence.	-	0.572321
BC059063	108899	2700081O15Rik	AI255177#AI848741#AW742297	Mus musculus RIKEN cDNA 2700081O15 gene, mRNA (cDNA clone MGC:69897 IMAGE:6825195), complete cds.	-	0.573094
XM_001471837	100038868	Gm1976	-	PREDICTED: Mus musculus hypothetical protein LOC100038868 (LOC100038868), mRNA.	-	0.573159
BC079900	66578	2610039C10Rik	2810018N07Rik#MGC100039	Mus musculus RIKEN cDNA 2610039C10 gene, mRNA (cDNA clone MGC:100039 IMAGE:30602551), complete cds.	-	0.573305
AK158896	330064	Slc5a6	E430023I20#MGC109689	Mus musculus visual cortex cDNA, RIKEN full-length enriched library, clone:K430360E18 product:solute carrier family 5 (sodium-dependent vitamin transporter), member 6, full insert sequence.	-	0.573644
AK158684	52666	D10Ertd610e	2410008H17Rik#GEFT	Mus musculus visual cortex cDNA, RIKEN full-length enriched library, clone:K230053K16 product:2410008H17Rik protein (RAC/CDC42 exchange factor) homolog [Mus musculus], full insert sequence.	-	0.574748
AK052289	15234	Hgf	C230052L06Rik#HGF/SF#NK1#NK2#SF/HGF	Mus musculus 13 days embryo heart cDNA, RIKEN full-length enriched library, clone:D330021I23 product:hepatocyte growth factor, full insert sequence.	-	0.574926
AK004987	59030	Mkks	1300013E18Rik#AI463362#AI957237#Bbs6#MGC143766	Mus musculus adult male liver cDNA, RIKEN full-length enriched library, clone:1300013E18 product:McKusick-Kaufman syndrome protein, full insert sequence.	-	0.575245
AK157623	228839	Tgif2	4921501K24#5730599O09Rik#C80753#C81206	Mus musculus activated spleen cDNA, RIKEN full-length enriched library, clone:F830227N20 product:TGFB-induced factor 2, full insert sequence.	-	0.575991
AK030786	76952	Nt5c2	2010002I23Rik#CnII#Gmp#Nt5b#Pnt5#cN-II	Mus musculus adult male thymus cDNA, RIKEN full-length enriched library, clone:5830401H01 product:CYTOSOLIC PURINE 5'-NUCLEOTIDASE (EC 3.1.3.5) homolog [Homo sapiens], full insert sequence.	-	0.576311
BC010581	16765	Stmn1	19K#AI131641#Lag#Lap18#PP17#PP18#PR22#SMN#op18#p18#p19#pig	Mus musculus stathmin 1, mRNA (cDNA clone MGC:6962 IMAGE:3154091), complete cds.	-	0.576636
BC050125	432530	Adcy1	AC1#D11Bwg1392e#I-AC#KIAA4070#brl#mKIAA4070	Mus musculus adenylate cyclase 1, mRNA (cDNA clone IMAGE:30015692).	-	0.577535
AK135748	100155	AI481877	Gm426	Mus musculus in vitro fertilized eggs cDNA, RIKEN full-length enriched library, clone:7420410H05 product:hypothetical protein, full insert sequence.	-	0.577767
AK011194	18974	Pole2	-	Mus musculus 10 days embryo whole body cDNA, RIKEN full-length enriched library, clone:2600013D08 product:polymerase (DNA directed), epsilon 2 (p59 subunit), full insert sequence.	-	0.577863
AK006422	59310	Myl10	1700027I08Rik#Mylc2pl#PLRLC#PLRLC-A#PLRLC-B#PLRLC-C	Mus musculus adult male testis cDNA, RIKEN full-length enriched library, clone:1700027I08 product:myosin light chain 2, precursor lymphocyte-specific, full insert sequence.	-	0.577915
AK075585	58859	Efemp2	0610011K11Rik#MBP1	Mus musculus adult male kidney cDNA, RIKEN full-length enriched library, clone:0610011K11 product:epidermal growth factor-containing fibulin-like extracellular matrix protein 2, full insert sequence.	-	0.577981
AK054285	170768	Pfkfb3	E330010H22Rik#iPFK-2#uPFK-2	Mus musculus 2 days pregnant adult female ovary cDNA, RIKEN full-length enriched library, clone:E330010H22 product:INDUCIBLE 6-PHOSPHOFRUCTO-2-KINASE homolog [Mus musculus], full insert sequence.	-	0.578336
AK031239	13591	Ebf1	9830166E18Rik#AW990631#Ebf#O/E-1#Olf-1#Olf1	Mus musculus 13 days embryo forelimb cDNA, RIKEN full-length enriched library, clone:5930435O04 product:early B-cell factor, full insert sequence.	-	0.579189
AK048714	53332	Mtmr1	AW049210	Mus musculus 0 day neonate cerebellum cDNA, RIKEN full-length enriched library, clone:C230015P16 product:myotubularin related protein 1, full insert sequence.	-	0.579341
AK080915	13631	Eef2k	C86191#eEF-2K	Mus musculus 4 days neonate male adipose cDNA, RIKEN full-length enriched library, clone:B430207J09 product:eukaryotic elongation factor-2 kinase, full insert sequence.	-	0.57996
AK018414	74521	Ppp4r4	8430415E04Rik#mKIAA1622	Mus musculus 16 days embryo lung cDNA, RIKEN full-length enriched library, clone:8430415E04 product:hypothetical HEAT repeat/HEAT repeat profile containing protein, full insert sequence.	-	0.58035
BC021485	227715	Exosc2	MGC30456#Rrp4	Mus musculus exosome component 2, mRNA (cDNA clone MGC:36427 IMAGE:5344620), complete cds.	-	0.58108
BC054525	56314	Zfp113	4732456B05Rik#KIAA4229#mKIAA4229	Mus musculus zinc finger protein 113, mRNA (cDNA clone MGC:62211 IMAGE:6410632), complete cds.	-	0.581622
BC096540	103784	Wdr92	AI553587#HZGJ	Mus musculus WD repeat domain 92, mRNA (cDNA clone MGC:106509 IMAGE:6403681), complete cds.	-	0.581662
AK168230	14828	Hspa5	AL022860#AU019543#Bip#D2Wsu141e#D2Wsu17e#Grp78#Hsce70#SEZ-7#Sez7#mBiP	Mus musculus TIB-55 BB88 cDNA, RIKEN full-length enriched library, clone:I730069K10 product:heat shock 70kD protein 5 (glucose-regulated protein), full insert sequence.	-	0.581666
BC004718	56505	Ruvbl1	2510009G06Rik#Pontin52#Tip49a	Mus musculus RuvB-like protein 1, mRNA (cDNA clone MGC:5718 IMAGE:3582426), complete cds.	-	0.581779
AK050405	23854	Def8	AI449518#D8Ertd713e	Mus musculus adult male liver tumor cDNA, RIKEN full-length enriched library, clone:C730045L07 product:hypothetical Phorbol esters/diacylglycerol binding domain containing protein, full insert sequence.	-	0.582206
AK039665	330177	Taok3	2900006A08Rik#A130052D22#A430105I05Rik	Mus musculus adult male spinal cord cDNA, RIKEN full-length enriched library, clone:A330080K09 product:STE20-like kinase homolog [Homo sapiens], full insert sequence.	-	0.584155
BC064757	54637	Praf2	AA986329#C78013#DXImx39e#JM4#Sfc20	Mus musculus PRA1 domain family 2, mRNA (cDNA clone MGC:76556 IMAGE:30056020), complete cds.	-	0.584831
AK089080	13828	Epb4.2	-	Mus musculus 2 days neonate thymus thymic cells cDNA, RIKEN full-length enriched library, clone:E430038N06 product:erythrocyte protein band 4.2, full insert sequence.	-	0.585108
BC005631	109652	Acy1	1110014J22Rik#Acy-1	Mus musculus aminoacylase 1, mRNA (cDNA clone MGC:11593 IMAGE:3964138), complete cds.	-	0.585276
AK163475	77288	9430021M05Rik	-	Mus musculus adult male corpora quadrigemina cDNA, RIKEN full-length enriched library, clone:B230208F06 product:unclassifiable, full insert sequence.	-	0.585359
AK041138	12615	Cenpa	Cenp-A	Mus musculus adult male aorta and vein cDNA, RIKEN full-length enriched library, clone:A530085G22 product:centromere autoantigen A, full insert sequence.	-	0.585386
AK051749	442801	Arhgef15	D130071N09#D530030K12Rik#MGC102247#MGC144141#MGC144142	Mus musculus 12 days embryo spinal ganglion cDNA, RIKEN full-length enriched library, clone:D130071N09 product:hypothetical Dbl domain (dbl/cdc24 rhoGEF family) containing protein, full insert sequence.	-	0.585463
AK154235	17347	Mknk2	2010016G11Rik#Gprk7#Mnk2	Mus musculus NOD-derived CD11c +ve dendritic cells cDNA, RIKEN full-length enriched library, clone:F630011G09 product:MAP kinase-interacting serine/threonine kinase 2, full insert sequence.	-	0.585866
BC003274	16647	Kpna2	2410044B12Rik#IPOA1#MGC91246#Rch1	Mus musculus karyopherin (importin) alpha 2, mRNA (cDNA clone MGC:6031 IMAGE:3499880), complete cds.	-	0.58612
BC069931	100191075	Gm10925	ENSMUSG00000078295	Mus musculus cDNA clone MGC:78219 IMAGE:3489785, complete cds.	-	0.586379
AK014419	70699	Nup205	3830404O05Rik#AV248391#mKIAA0225	Mus musculus 18 days pregnant adult female placenta and extra embryonic tissue cDNA, RIKEN full-length enriched library, clone:3830404O05 product:hypothetical protein, full insert sequence.	-	0.586585
BC024050	66257	Nicn1	1500032A17Rik	Mus musculus nicolin 1, mRNA (cDNA clone MGC:35757 IMAGE:5133763), complete cds.	-	0.586839
BC056961	78581	Utp23	1700010I21Rik#AI662478#BB238373#D530033C11Rik	Mus musculus RIKEN cDNA D530033C11 gene, mRNA (cDNA clone MGC:66745 IMAGE:5717427), complete cds.	-	0.587565
BC007474	20249	Scd1	AA589638#AI265570#Scd#Scd-1#ab	Mus musculus stearoyl-Coenzyme A desaturase 1, mRNA (cDNA clone MGC:6427 IMAGE:3599932), complete cds.	-	0.588174
AK131954	110958	D6Mm5e	-	Mus musculus ES cells cDNA, RIKEN full-length enriched library, clone:2410095A01 product:D6MM5E protein, full insert sequence.	-	0.588177
BC016422	19106	Eif2ak2	2310047A08Rik#4732414G15Rik#AI467567#AI747578#Pkr#Prkr#Tik	Mus musculus eukaryotic translation initiation factor 2-alpha kinase 2, mRNA (cDNA clone MGC:11397 IMAGE:3964935), complete cds.	-	0.588571
AK080403	107029	Me2	AW120568#D030040L20Rik#NAD-ME	Mus musculus 3 days neonate thymus cDNA, RIKEN full-length enriched library, clone:A630098G22 product:similar to NAD-DEPENDENT MALIC ENZYME, MITOCHONDRIAL PRECURSOR (EC 1.1.1.38) (NAD-ME) [Homo sapiens], full insert sequence.	-	0.589698
BC002031	12122	Bid	2700049M22Rik#AI875481#AU022477	Mus musculus BH3 interacting domain death agonist, mRNA (cDNA clone MGC:5921 IMAGE:3486537), complete cds.	-	0.590708
AK029929	104601	Mycbpap	4932408B01Rik#AMAP-1#AW125474	Mus musculus adult male testis cDNA, RIKEN full-length enriched library, clone:4932408B01 product:inferred: hypothetical protein {Homo sapiens}, full insert sequence.	-	0.590736
AK010285	69721	Nkiras1	2400004O09Rik#KBRAS1#kappaB-Ras1	Mus musculus ES cells cDNA, RIKEN full-length enriched library, clone:2400004O09 product:similar to KAPPA B-RAS 2 (I-KAPPA-B-INTERACTING RAS-LIKE PROTEIN 2) [Homo sapiens], full insert sequence.	-	0.591084
BC058271	71766	Raver1	1300006N24Rik#AA050359#KIAA1978#MGC118403#mKIAA1978	Mus musculus ribonucleoprotein, PTB-binding 1, mRNA (cDNA clone MGC:68351 IMAGE:6490833), complete cds.	-	0.591649
BC017626	66871	Cpne8	1200003E11Rik#1500031E20Rik	Mus musculus copine VIII, mRNA (cDNA clone MGC:28801 IMAGE:4502073), complete cds.	-	0.59171
XM_357140	383592	Gm1305	-	PREDICTED: Mus musculus gene model 1305, (NCBI) (Gm1305), mRNA.	-	0.591765
AK049423	18484	Pam	PHM	Mus musculus 7 days embryo whole body cDNA, RIKEN full-length enriched library, clone:C430006I19 product:peptidylglycine alpha-amidating monooxygenase, full insert sequence.	-	0.59263
AK021191	77621	C330008A17Rik	-	Mus musculus ES cells cDNA, RIKEN full-length enriched library, clone:C330008A17 product:unclassifiable, full insert sequence.	-	0.592646
BC052413	69780	Smap2	1810031K02Rik#AA408614#Smap1l	Mus musculus stromal membrane-associated protein 1-like, mRNA (cDNA clone MGC:63445 IMAGE:5720177), complete cds.	-	0.59291
BC062946	74355	Smchd1	4931400A14Rik#AW554188#MommeD1#mKIAA0650	Mus musculus SMC hinge domain containing 1, mRNA (cDNA clone MGC:77958 IMAGE:30357469), complete cds.	-	0.593044
BC010837	18082	Nipsnap1	-	Mus musculus 4-nitrophenylphosphatase domain and non-neuronal SNAP25-like protein homolog 1 (C. elegans), mRNA (cDNA clone MGC:19362 IMAGE:4242309), complete cds.	-	0.593087
AK032763	15465	Hrh1	Bphs	Mus musculus 12 days embryo male wolffian duct includes surrounding region cDNA, RIKEN full-length enriched library, clone:6720430L06 product:HISTAMINE RECEPTOR H1, full insert sequence.	-	0.593204
AK143761	21452	Tcn2	AW208754#Tcn-2	Mus musculus 6 days neonate spleen cDNA, RIKEN full-length enriched library, clone:F430103L11 product:transcobalamin 2, full insert sequence.	-	0.593393
AK011524	269987	2610024B07Rik	B230114H05Rik	Mus musculus 10 days embryo whole body cDNA, RIKEN full-length enriched library, clone:2610024B07 product:unclassifiable, full insert sequence.	-	0.59347
BC021432	66220	Zdhhc12	1190004A01Rik	Mus musculus zinc finger, DHHC domain containing 12, mRNA (cDNA clone MGC:29338 IMAGE:5030263), complete cds.	-	0.594116
BC003816	18783	Pla2g4a	Pla2g4#cPLA2#cPLA2alpha	Mus musculus phospholipase A2, group IVA (cytosolic, calcium-dependent), mRNA (cDNA clone MGC:6168 IMAGE:3485483), complete cds.	-	0.594318
BC026867	319880	Tmcc3	AW488095#C630016B22Rik#C88213#MGC30586#Tmcc1	Mus musculus transmembrane and coiled coil domains 3, mRNA (cDNA clone MGC:30586 IMAGE:3660220), complete cds.	-	0.595121
BC030434	231912	Katnal1	MGC40859	Mus musculus katanin p60 subunit A-like 1, mRNA (cDNA clone MGC:40859 IMAGE:5369313), complete cds.	-	0.595142
BC006876	68038	Chid1	3110023E09Rik#AI841869	Mus musculus chitinase domain containing 1, mRNA (cDNA clone MGC:6792 IMAGE:2647540), complete cds.	-	0.595798
AK049392	227731	Slc25a25	1110030N17Rik#MCSC#MGC36388#mKIAA1896	Mus musculus 7 days embryo whole body cDNA, RIKEN full-length enriched library, clone:C430003I03 product:weakly similar to PEROXISOMAL CA-DEPENDENT SOLUTE CARRIER [Oryctolagus cuniculus], full insert sequence.	-	0.596183
AK033598	108115	Slco4a1	MGC28799#MGC28824#OATP-E#Slc21a12	Mus musculus adult male cecum cDNA, RIKEN full-length enriched library, clone:9130022F15 product:ORGANIC ANION TRANSPORTER E homolog [Rattus norvegicus], full insert sequence.	-	0.597604
BC057881	67448	Plxdc2	1200007L24Rik#5430431D22Rik#AI646728#AU022916#AV231634#Tem7r	Mus musculus plexin domain containing 2, mRNA (cDNA clone MGC:67933 IMAGE:5349869), complete cds.	-	0.598397
AK013060	17281	Fyco1	2810409M01Rik#Mem2#RUFY3#ZFYVE7	Mus musculus 10, 11 days embryo whole body cDNA, RIKEN full-length enriched library, clone:2810409M01 product:FYVE and coiled-coil domain containing 1, full insert sequence.	-	0.599112
AK052680	319939	Tns3	BC023928#F830010I22Rik#TEM6#Tens1	Mus musculus 0 day neonate kidney cDNA, RIKEN full-length enriched library, clone:D630022K11 product:hypothetical protein, full insert sequence.	-	0.599499
BC085250	230837	Asap3	9430088F20Rik#Ddefl1#Gm140#MGC102639#UPLC1	Mus musculus development and differentiation enhancing factor-like 1, mRNA (cDNA clone MGC:102639 IMAGE:30730459), complete cds.	-	0.599736
XM_001474074	100039888	Gm11223	OTTMUSG00000000267	PREDICTED: Mus musculus similar to Pr22, transcript variant 1 (LOC100039888), mRNA.	-	0.600028
BC132081	60406	Sap30	30kDa	Mus musculus sin3 associated polypeptide, mRNA (cDNA clone MGC:163712 IMAGE:40130358), complete cds.	-	0.600097
AK076431	380916	Lrch1	4832412D13Rik#AI552548#AW215503#Chdc1#mKIAA1016	Mus musculus 0 day neonate head cDNA, RIKEN full-length enriched library, clone:4832412D13 product:similar to NEURONAL PROTEIN [Felis silvestris catus], full insert sequence.	-	0.600261
AK003294	12070	Ngfrap1	AL033356#Bex3#DXWsu67e#Gcap27#Nade	Mus musculus 18-day embryo whole body cDNA, RIKEN full-length enriched library, clone:1110002F04 product:nerve growth factor receptor (TNFRSF16) associated protein 1, full insert sequence.	-	0.60123
BC058213	13347	Dffa	A330085O09Rik#DFF35#Dff45#ICAD#ICAD-L#ICAD-S	Mus musculus DNA fragmentation factor, alpha subunit, mRNA (cDNA clone MGC:68183 IMAGE:5367607), complete cds.	-	0.601536
AK171952	66648	5730494M16Rik	5730437P09Rik#AI666318#MGC91164#Pgs2	Mus musculus activated spleen cDNA, RIKEN full-length enriched library, clone:F830021G04 product:hypothetical protein, full insert sequence.	-	0.602043
AK172452	50518	a	A<y>#ASIP#ASP#As	Mus musculus activated spleen cDNA, RIKEN full-length enriched library, clone:F830208D10 product:unclassifiable, full insert sequence.	-	0.602111
XM_992714	667823	Gm8833	EG667823	PREDICTED: Mus musculus predicted gene, EG667823 (EG667823), mRNA.	-	0.602227
AK166565	80751	Rnf34	AW061037#AW536122#BC004042#C88279#MGC7670#RIFF	Mus musculus cDNA, RIKEN full-length enriched library, clone:I0C0028L11 product:ring finger protein 34, full insert sequence.	-	0.602535
BC030073	68846	Rnf208	1110061N23Rik	Mus musculus ring finger protein 208, mRNA (cDNA clone MGC:41319 IMAGE:5254639), complete cds.	-	0.602808
BC002131	107566	Arl2bp	1700010P10Rik#1700027H16Rik#6330544B05Rik#AI482273#AI849834#BART#Bart1	Mus musculus ADP-ribosylation factor-like 2 binding protein, mRNA (cDNA clone MGC:6748 IMAGE:3592643), complete cds.	-	0.603221
BC128471	381058	Unc93a	Unc93l#unc-93A	Mus musculus unc-93 homolog A (C. elegans), mRNA (cDNA clone IMAGE:40090632), complete cds.	-	0.603802
AB032010	59095	Fxyd6	0610030I18Rik#Php	Mus musculus plp mRNA for PLM-like protein, complete cds.	-	0.603828
AK077262	69640	Fam83g	2310040C09Rik#AI506990	Mus musculus 11 days pregnant adult female ovary and uterus cDNA, RIKEN full-length enriched library, clone:5031431M05 product:hypothetical protein, full insert sequence.	-	0.604349
AK044329	77940	A930004D18Rik	AU022051	Mus musculus adult retina cDNA, RIKEN full-length enriched library, clone:A930007L12 product:RIKEN cDNA 2410005G18 gene, full insert sequence.	-	0.60462
AK011573	56520	Nme4	2610027N22Rik#2810024O08Rik#5730493H09Rik#NM23-M4#Nm23M4	Mus musculus 10 days embryo whole body cDNA, RIKEN full-length enriched library, clone:2610027N22 product:expressed in non-metastatic cells 4, protein (NM23-M4)(nucleoside diphosphate kinase), full insert sequence.	-	0.604752
AK019114	68234	2400009B08Rik	-	Mus musculus ES cells cDNA, RIKEN full-length enriched library, clone:2410038O20 product:unclassifiable, full insert sequence.	-	0.605131
AK012676	17764	Mtf1	MTF-1#Thyls	Mus musculus 10, 11 days embryo whole body cDNA, RIKEN full-length enriched library, clone:2810004P16 product:metal response element binding transcription factor 1, full insert sequence.	-	0.605372
BC010601	67959	Puf60	2410104I19Rik#2810454F19Rik#SIAHBP1	Mus musculus poly-U binding splicing factor 60, mRNA (cDNA clone MGC:7165 IMAGE:3257153), complete cds.	-	0.605492
BC012666	22021	Tpst1	R75054	Mus musculus protein-tyrosine sulfotransferase 1, mRNA (cDNA clone MGC:13837 IMAGE:4035106), complete cds.	-	0.60572
BC013522	52637	Cisd1	AU043990#AW743335#D10Ertd214e#Zcd1#mitoNEET	Mus musculus CDGSH iron sulfur domain 1, mRNA (cDNA clone MGC:19197 IMAGE:4236502), complete cds.	-	0.605783
AK143961	100038364	Gm10836	ENSMUSG00000075442	Mus musculus adult male kidney cDNA, RIKEN full-length enriched library, clone:F530007B04 product:hypothetical protein, full insert sequence.	-	0.606758
AK154567	19015	Ppard	NUC-1#NUC1#Nr1c2#PPAR-beta#PPAR-delta#PPAR[b]#PPARdelta#Pparb#Pparb/d	Mus musculus NOD-derived CD11c +ve dendritic cells cDNA, RIKEN full-length enriched library, clone:F630048C23 product:peroxisome proliferator activator receptor delta, full insert sequence.	-	0.607116
BC005463	13665	Eif2s1	0910001O23Rik#2410026C18Rik#35kDa#Eif2a#eIF2alpha	Mus musculus eukaryotic translation initiation factor 2, subunit 1 alpha, mRNA (cDNA clone MGC:6420 IMAGE:3591411), complete cds.	-	0.607221
BC012644	51801	Ramp1	9130218E19Rik#MGC38240	Mus musculus receptor (calcitonin) activity modifying protein 1, mRNA (cDNA clone MGC:13748 IMAGE:4207524), complete cds.	-	0.607289
AK083004	104252	Cdc42ep2	1110008C05Rik#AI845703#Borg1#Cep2#D19Bwg1013e	Mus musculus 12 days embryo spinal cord cDNA, RIKEN full-length enriched library, clone:C530030L18 product:CDC42 EFFECTOR PROTEIN 2 homolog [Homo sapiens], full insert sequence.	-	0.607322
BC040384	20250	Scd2	Scd-2	Mus musculus stearoyl-Coenzyme A desaturase 2, mRNA (cDNA clone MGC:25381 IMAGE:3155869), complete cds.	-	0.607449
BC059711	21894	Tln1	Tln	Mus musculus talin 1, mRNA (cDNA clone IMAGE:6742020).	-	0.607482
BC062115	408062	Zfp873	MGC102234	Mus musculus cDNA sequence BC062115, mRNA (cDNA clone MGC:69819 IMAGE:6816712), complete cds.	-	0.607673
XM_001473102	100039548	Gm2305	-	PREDICTED: Mus musculus hypothetical protein LOC100039548 (LOC100039548), mRNA.	-	0.608364
BC118011	72432	Spink5	2310065D10Rik#AV238912#LEKT1#LETK1#MGC144075#VAKT1	Mus musculus serine peptidase inhibitor, Kazal type 5, mRNA (cDNA clone MGC:144075 IMAGE:40097427), complete cds.	-	0.608648
BC057876	15502	Dnaja1	Hsj2#Nedd7	Mus musculus DnaJ (Hsp40) homolog, subfamily A, member 1, mRNA (cDNA clone MGC:68213 IMAGE:5347227), complete cds.	-	0.608776
XM_001480150	640374	Gm7293	-	PREDICTED: Mus musculus similar to Glyceraldehyde-3-phosphate dehydrogenase (GAPDH) (LOC640374), mRNA.	-	0.609524
AB029502	16522	Kcnj6	BIR1#GIRK2#KATP2#KCNJ7#Kir3.2#weaver#wv	Mus musculus mRNA for G-protein-gated inwardly rectifying potassium channel subunit Kir3.2d, complete cds.	-	0.609632
AK167554	320951	Pisd	9030221M09Rik	Mus musculus 14 days pregnant adult female placenta cDNA, RIKEN full-length enriched library, clone:I530020L18 product:Phosphatidylserine decarboxylase proenzyme (EC 4.1.1.65) [Contains: Phosphatidylserine decarboxylase alpha chain	-	0.609824
AK136053	108811	Ccdc122	4933415L06Rik#MGC106895	Mus musculus in vitro fertilized eggs cDNA, RIKEN full-length enriched library, clone:7420451A16 product:hypothetical protein, full insert sequence.	-	0.60998
BC002055	12257	Tspo	Bzrp#IBP#PBR	Mus musculus translocator protein, mRNA (cDNA clone MGC:6086 IMAGE:3493196), complete cds.	-	0.610058
AK044394	80287	Apobec3	Arp3#BC003314#Cem15#MGC7002#Rfv3	Mus musculus adult retina cDNA, RIKEN full-length enriched library, clone:A930010L09 product:hypothetical protein, MGC:7002, full insert sequence.	-	0.610147
BC065164	17220	Mcm7	AI747533#Mcmd7#mCDC47	Mus musculus minichromosome maintenance deficient 7 (S. cerevisiae), mRNA (cDNA clone MGC:90044 IMAGE:6829737), complete cds.	-	0.610545
AY861418	75599	Pcdh1	2010005A06Rik#AI585920	alt '2010005A06Rik#AI585920'	-	0.611011
NR_002142	85029	Rpph1	H1RNA#Parp2#Rmrp5#Rpr	Mus musculus ribonuclease P RNA component H1 (Rpph1) on chromosome 14.	-	0.611022
BC004702	11799	Birc5	AAC-11#Api4#TIAP#survivin40	Mus musculus baculoviral IAP repeat-containing 5, mRNA (cDNA clone MGC:5790 IMAGE:3499203), complete cds.	-	0.611181
AK031958	108682	Gpt2	4631422C05Rik#ALT2#AU014768#AU041193#C87201	Mus musculus adult male medulla oblongata cDNA, RIKEN full-length enriched library, clone:6330510M13 product:Weakly similar to alanine aminotransferase homolog [Mus musculus], full insert sequence.	-	0.611496
BC004730	19171	Psmb10	Mecl1	Mus musculus proteasome (prosome, macropain) subunit, beta type 10, mRNA (cDNA clone MGC:5837 IMAGE:3583052), complete cds.	-	0.611816
BC053080	231866	Zfp12	C530015C18#Krox-7#Zfp-12	Mus musculus zinc finger protein 12, mRNA (cDNA clone MGC:62453 IMAGE:5702966), complete cds.	-	0.612072
BC006903	112405	Egln1	AI503754#C1orf12#ORF13#Phd2#SM-20	Mus musculus EGL nine homolog 1 (C. elegans), mRNA (cDNA clone MGC:11947 IMAGE:3600175), complete cds.	-	0.612228
AY390400	14620	Gjb3	Cnx31#Cx31#D4Wsu144e#Gjb-3	Mus musculus connexin 31 (Gjb3) mRNA, partial cds	-	0.61262
BC043723	15982	Ifrd1	Ifnl#PC4#Tis7	Mus musculus interferon-related developmental regulator 1, mRNA (cDNA clone MGC:49472 IMAGE:5369100), complete cds.	-	0.613623
AK137548	17119	Mxd1	AW122478#Mad#Mad1	Mus musculus adult male bone cDNA, RIKEN full-length enriched library, clone:9830138D04 product:unclassifiable, full insert sequence.	-	0.614737
AK090074	12389	Cav1	Cav#Cav-1	Mus musculus bladder RCB-0544 MBT-2 cDNA, RIKEN full-length enriched library, clone:G430091M17 product:caveolin, caveolae protein, 22 kDa, full insert sequence.	-	0.614786
AK140325	23921	Sh2b2	Aps	Mus musculus 4 days neonate male adipose cDNA, RIKEN full-length enriched library, clone:B430112H10 product:adaptor protein with pleckstrin homology and src, full insert sequence.	-	0.615078
BC006915	110821	Pcca	C79630	Mus musculus propionyl-Coenzyme A carboxylase, alpha polypeptide, mRNA (cDNA clone MGC:11973 IMAGE:3601148), complete cds.	-	0.615231
BC141417	319583	Lig4	5830471N16Rik#tiny	Synthetic construct Mus musculus clone IMAGE:100014700, MGC:175485 ligase IV, DNA, ATP-dependent (Lig4) mRNA, encodes complete protein.	-	0.61553
AK013123	66714	4921524J17Rik	-	Mus musculus 10, 11 days embryo whole body cDNA, RIKEN full-length enriched library, clone:2810421F02 product:hypothetical protein, full insert sequence.	-	0.61591
AK053363	70454	Cenpl	2610300B10Rik#AW121806#AW550697	Mus musculus 0 day neonate eyeball cDNA, RIKEN full-length enriched library, clone:E130011P18 product:RIKEN cDNA 2610300B10 gene, full insert sequence.	-	0.616052
BC145871	15903	Id3	Hlh462#Idb3#bHLHb25	Mus musculus inhibitor of DNA binding 3, mRNA (cDNA clone MGC:175758 IMAGE:40131174), complete cds.	-	0.6162
AK010301	71973	Rbpms2	2400008B06Rik#AI316523	Mus musculus ES cells cDNA, RIKEN full-length enriched library, clone:2400008B06 product:similar to RNA-BINDING PROTEIN WITH MULTIPLE SPLICING (RBP-MS) [Homo sapiens], full insert sequence.	-	0.616525
BC020181	103710	Slc35e4	A330108F03Rik#AI414849#AI536442#MGC28785	Mus musculus solute carrier family 35, member E4, mRNA (cDNA clone MGC:28785 IMAGE:4488513), complete cds.	-	0.616839
AY878192	16000	Igf1	C730016P09Rik#Igf-1#Igf-I	alt 'C730016P09Rik#Igf-1#Igf-I'	-	0.618789
AK007270	67652	Spaca1	1700124L11Rik#4930540L03Rik	Mus musculus adult male testis cDNA, RIKEN full-length enriched library, clone:1700124L11 product:weakly similar to SPERM ACROSOME MEMBRANE PROTEIN SAMP32 [Homo sapiens], full insert sequence.	-	0.62002
BC006961	20621	Snn	2810407J07Rik#AI848521#AW547286#MGC107297	Mus musculus stannin, mRNA (cDNA clone MGC:12052 IMAGE:3707801), complete cds.	-	0.620083
BC117786	67848	Ddx55	2810021H22Rik#MGC143677#MGC143678#mKIAA1595	Mus musculus DEAD (Asp-Glu-Ala-Asp) box polypeptide 55, mRNA (cDNA clone MGC:143677 IMAGE:40092124), complete cds.	-	0.620149
AK043648	20744	Strbp	6430510M02Rik#AI852513#C230082I21Rik#C86322#Spnr	Mus musculus 10 days neonate cortex cDNA, RIKEN full-length enriched library, clone:A830015G10 product:SPERMATID PERINUCLEAR RNA BINDING PROTEIN homolog [Mus musculus], full insert sequence.	-	0.620268
BC058518	67384	Bag4	2410112I15Rik#SODD	Mus musculus BCL2-associated athanogene 4, mRNA (cDNA clone MGC:66831 IMAGE:5717401), complete cds.	-	0.62111
BC011072	52076	Tmem38b	1600017F22Rik#AA437809#AV051057#D4Ertd89e#TRIC-B#mg33b	Mus musculus transmembrane protein 38B, mRNA (cDNA clone MGC:18939 IMAGE:3978742), complete cds.	-	0.621401
BC068123	68521	Fam189b	1110013L07Rik	Mus musculus RIKEN cDNA 1110013L07 gene, mRNA (cDNA clone IMAGE:6416520).	-	0.621782
BC051045	18845	Plxna2	2810428A13Rik#AA589422#AW457381#OCT#Plxn2#mKIAA0463	Mus musculus plexin A2, mRNA (cDNA clone IMAGE:4505411), complete cds.	-	0.622256
BC010445	22027	Hsp90b1	ERp99#GRP94#TA-3#Targ2#Tra-1#Tra1#gp96	Mus musculus heat shock protein 90kDa beta (Grp94), member 1, mRNA (cDNA clone MGC:6208 IMAGE:3587178), complete cds.	-	0.622397
BC027205	83768	Dpp7	DPPII#Dpp2#QPP	Mus musculus dipeptidylpeptidase 7, mRNA (cDNA clone MGC:28512 IMAGE:4190473), complete cds.	-	0.622772
AK029511	73845	Ankrd42	4931426M20#4933417L02Rik	Mus musculus adult male testis cDNA, RIKEN full-length enriched library, clone:4921511A15 product:hypothetical Ankyrin repeat profile/Ankyrin-repeat/Ankyrin repeat region circular profile/Yeast DNA-binding domain containing protein, full insert sequence.	-	0.623228
AK029371	226251	Ablim1	2210411C18Rik#2610209L21Rik#4833406P10Rik#9330196J19Rik#AV079770#AW060987#AW215784#Limab1#abLIM-L#abLIM-M#abLIM-S#mKIAA0059	Mus musculus 0 day neonate head cDNA, RIKEN full-length enriched library, clone:4833406P10 product:similar to ACTIN-BINDING DOUBLE ZINC FINGER PROTEIN (FRAGMENT) [Mus musculus], full insert sequence.	-	0.623289
AK077622	12142	Prdm1	Blimp-1#Blimp1#PRDI-BF1#ZNFPR1A1	Mus musculus 8 days embryo whole body cDNA, RIKEN full-length enriched library, clone:5730478J08 product:B LYMPHOCYTE INDUCED MATURATION PROTEIN (BLIMP-1) (B LYMPHOCYTE INDUCED MATURATION PROTEIN 1) homolog [Mus musculus], full insert sequence.	-	0.624538
AK085780	107527	Il1rl2	AI481289#AW551444#IL-1Rrp2	Mus musculus 16 days neonate heart cDNA, RIKEN full-length enriched library, clone:D830007N24 product:IL-1RRP2 homolog [Mus musculus], full insert sequence.	-	0.624663
AK010770	230379	Acer2	2410116I05Rik#Asah3l#CRG-L1#maCER2	Mus musculus ES cells cDNA, RIKEN full-length enriched library, clone:2410116I05 product:weakly similar to L1MD-9 REPETITIVE SEQUENCE [Mus musculus], full insert sequence.	-	0.625989
BC020137	69028	Mitd1	1500032H18Rik	Mus musculus MIT, microtubule interacting and transport, domain containing 1, mRNA (cDNA clone MGC:28063 IMAGE:3709157), complete cds.	-	0.626132
BC004780	54394	Crlf3	BB164954#Creme9#Crlf2#Cytor4	Mus musculus cytokine receptor-like factor 3, mRNA (cDNA clone MGC:5719 IMAGE:3257685), complete cds.	-	0.626394
AF035527	13661	Ehf	9030625L19Rik#AU019492	Mus musculus EHF (Ehf) mRNA, complete cds.	-	0.626726
XM_620863	546212	Gm5927	EG546212	PREDICTED: Mus musculus predicted gene, EG546212 (EG546212), mRNA.	-	0.627302
AK011952	545428	2610301F02Rik	-	Mus musculus 10 days embryo whole body cDNA, RIKEN full-length enriched library, clone:2610301F02 product:RIKEN cDNA 2610301F02 gene, full insert sequence.	-	0.627385
AK047984	56078	Car5b	7330410H16Rik#CAVB#CarVb#D730005F19Rik	Mus musculus 16 days embryo head cDNA, RIKEN full-length enriched library, clone:C130026L13 product:unclassifiable, full insert sequence.	-	0.627436
AK203412	14718	Got1	AI789014#Got-1#cAspAT	Mus musculus cDNA, clone:Y1G0144M14, strand:plus, reference:ENSEMBL:Mouse-Transcript-ENST:ENSMUST00000026196, based on BLAT search.	-	0.628214
AK088996	50497	Hspa14	70kDa#HSP70L1#Hsp70-4#NST-1	Mus musculus 2 days neonate thymus thymic cells cDNA, RIKEN full-length enriched library, clone:E430034N07 product:heat shock protein, 70 kDa 4, full insert sequence.	-	0.628382
AK077398	319909	Ism1	5430433G21Rik#AV354986#Ism#Isthmin	Mus musculus 6 days neonate head cDNA, RIKEN full-length enriched library, clone:5430433G21 product:hypothetical Thrombospondin type I domain containing protein, full insert sequence.	-	0.62857
AK030285	13136	Cd55	Daf#Daf-GPI#Daf1#GPI-DAF	Mus musculus 11 days pregnant adult female ovary and uterus cDNA, RIKEN full-length enriched library, clone:5031405O06 product:decay accelerating factor 1, full insert sequence.	-	0.629772
AK036824	22418	Wnt5a	8030457G12Rik#Wnt-5a	Mus musculus adult female vagina cDNA, RIKEN full-length enriched library, clone:9930016B13 product:wingless-related MMTV integration site 5A, full insert sequence.	-	0.630147
AK167327	66270	Fam134b	1810015C04Rik#AU015349	Mus musculus 14 days embryo liver cDNA, RIKEN full-length enriched library, clone:I530005B22 product:hypothetical protein, full insert sequence.	-	0.630796
BC034558	104479	Ccdc117	1110004K02Rik#1700026O03Rik#AU018638#AU042822#AV173073#BC018601#MGC30640	Mus musculus coiled-coil domain containing 117, mRNA (cDNA clone MGC:30640 IMAGE:3676182), complete cds.	-	0.631224
AK043879	320712	Abi3bp	5033411B22Rik#AI506287#BG172926#D930038M13Rik#MGC183674#TARSH#eratin	Mus musculus 10 days neonate cortex cDNA, RIKEN full-length enriched library, clone:A830045B01 product:Hypothetical fibronectin type III domain containing protein, full insert sequence.	-	0.631471
AK053198	170721	Papln	E030033C16Rik	Mus musculus 0 day neonate lung cDNA, RIKEN full-length enriched library, clone:E030033C16 product:papilin mRNA, full insert sequence.	-	0.632432
AK047456	13384	Mpp3	6430514B01#Dlgh3	Mus musculus 10 days neonate cerebellum cDNA, RIKEN full-length enriched library, clone:B930066H14 product:membrane protein, palmitoylated 3 (MAGUK p55 subfamily member 3), full insert sequence.	-	0.633291
AK158031	71889	Epn3	2310022G12Rik	Mus musculus adult inner ear cDNA, RIKEN full-length enriched library, clone:F930018D19 product:epsin 3, full insert sequence.	-	0.633877
XM_001480357	100043359	Gm4387	-	PREDICTED: Mus musculus hypothetical protein LOC100043359 (LOC100043359), mRNA.	-	0.635043
AK006934	73529	1700072B07Rik	-	Mus musculus adult male testis cDNA, RIKEN full-length enriched library, clone:1700072B07 product:unclassifiable, full insert sequence.	-	0.636357
XM_986068	666312	Gm8040	EG666312	PREDICTED: Mus musculus predicted gene, EG666312, transcript variant 1 (EG666312), mRNA.	-	0.636852
AK049558	22419	Wnt5b	AW545702#Wnt-5b	Mus musculus 7 days embryo whole body cDNA, RIKEN full-length enriched library, clone:C430039I17 product:wingless-related MMTV integration site 5B, full insert sequence.	-	0.637134
AF185286	56430	Clip1	1110007I12Rik#4631429H07Rik#AV017631#C81039#CLIP-170#CLIP170#CYLN1#Clip50#KIAA4046#Rsn#mKIAA4046#restin	Mus musculus cytoplasmic linker protein 50 (Clip50) mRNA, complete cds.	-	0.637476
AK133449	234725	Zfp612	B230354B21Rik	Mus musculus adult male testis cDNA, RIKEN full-length enriched library, clone:4933435K19 product:hypothetical protein, full insert sequence.	-	0.637591
AK133814	226856	Lpgat1	AI649174#AW112037#BC013667#KIAA0205#MGC18768	Mus musculus 8 days embryo whole body cDNA, RIKEN full-length enriched library, clone:5730432B17 product:hypothetical Phospholipid/glycerol acyltransferase/Proline-rich region profile containing protein, full insert sequence.	-	0.637645
AB093274	208922	Cpeb3	4831444O18Rik#KIAA0940#mKIAA0940	Mus musculus mRNA for mKIAA0940 protein.	-	0.638042
AK039938	101187	Parp11	5330431N24Rik#AI851877#HIN1L	Mus musculus 0 day neonate thymus cDNA, RIKEN full-length enriched library, clone:A430034D01 product:hypothetical protein, full insert sequence.	-	0.638828
NM_001104592	100125586	Vmn2r2	ENSMUSG00000043897	Mus musculus vomeronasal 2, receptor 2 (Vmn2r2), mRNA.	-	0.638997
XM_001480855	100043525	Gm12571	OTTMUSG00000007533	PREDICTED: Mus musculus similar to Lsm6 protein (LOC100043525), mRNA.	-	0.639047
AF398884	140579	Elmo2	1190002F24Rik#CED-12#mKIAA1834	Mus musculus ELMO2 mRNA, complete cds.	-	0.639127
AK224987	105245	Txndc5	AL022641#ERp46#PC-TRP	Mus musculus bladder cDNA, RIKEN RMEP library, clone:G430130E14.	-	0.639305
AK139197	15566	Htr7	5-HT7#MGC151363	Mus musculus 7 days neonate cerebellum cDNA, RIKEN full-length enriched library, clone:A730064F17 product:5-hydroxytryptamine (serotonin) receptor 7, full insert sequence.	-	0.640038
AF326916	116914	Slc19a2	AV276020#AW322295#DDA1#THTR1#TRMA	Mus musculus high-affinity thiamine transporter splice variant (Slc19a2) mRNA, complete cds.	-	0.640157
XM_194527	625349	Gm6579	EG625349	PREDICTED: Mus musculus predicted gene, EG270335, transcript variant 1 (EG270335), mRNA.	-	0.642348
XM_001473195	100039592	Gm10259	ENSMUSG00000069083	PREDICTED: Mus musculus similar to nuclear pore-targeting complex component of 58 kDa, transcript variant 2 (LOC100039592), mRNA.	-	0.642364
BC025135	17068	Ly6d	Ly-61#Ly61#Thb	Mus musculus lymphocyte antigen 6 complex, locus D, mRNA (cDNA clone MGC:36061 IMAGE:4914126), complete cds.	-	0.64286
BC018443	80718	Rab27b	2310021G14Rik#B130064M09Rik	Mus musculus RAB27b, member RAS oncogene family, mRNA (cDNA clone MGC:28002 IMAGE:3601865), complete cds.	-	0.642954
AK185914	110074	Dut	5031412I06Rik#5133400F09Rik#D2Bwg0749e#Dutp#dUTPase	Mus musculus cDNA, clone:Y0G0135K14, strand:minus, reference:ENSEMBL:Mouse-Transcript-ENST:ENSMUST00000051605, based on BLAT search.	-	0.643793
AK170188	52163	Camk1	AI505105#CaMKIalpha#D6Ertd263e	Mus musculus NOD-derived CD11c +ve dendritic cells cDNA, RIKEN full-length enriched library, clone:F630026A20 product:calcium/calmodulin-dependent protein kinase I, full insert sequence.	-	0.644087
BC052315	12053	Bcl6	Bcl5	Mus musculus B-cell leukemia/lymphoma 6, mRNA (cDNA clone MGC:54682 IMAGE:6309948), complete cds.	-	0.644209
AK083701	665700	Hmcn2	D030068H01#MGC31312#MGC49669	Mus musculus 9 days embryo whole body cDNA, RIKEN full-length enriched library, clone:D030068H01 product:inferred: hemicentin {Homo sapiens}, full insert sequence.	-	0.644554
BC027340	226791	Lyplal1	BC027340#MGC28394#Q96AVO	Mus musculus lysophospholipase-like 1, mRNA (cDNA clone MGC:28394 IMAGE:4023059), complete cds.	-	0.64515
XM_001478943	100042862	Gm4076	-	PREDICTED: Mus musculus similar to Unknown (protein for IMAGE:4910858) (LOC100042862), mRNA.	-	0.645536
AK017259	71354	Wdr31	5430402I10Rik#spWD	Mus musculus 6 days neonate head cDNA, RIKEN full-length enriched library, clone:5430402I10 product:SPERMATID WD-REPEAT PROTEIN, full insert sequence.	-	0.647152
AY861419	54216	Pcdh7	-	alt '-'	-	0.648317
BC126965	66425	Pcp4l1	1500036F01Rik	Mus musculus cDNA clone IMAGE:40093277.	-	0.649187
AB117975	20392	Sgce	e-SG	Mus musculus Sgce mRNA for brain epsilon-sarcoglycan, complete cds.	-	0.650536
BC038478	192176	Flna	ABP-280#Dilp2#F730004A14Rik#Fln1	Mus musculus cDNA clone IMAGE:4222918, containing frame-shift errors.	-	0.650949
AK038313	72662	Dis3	2810028N01Rik	Mus musculus 16 days neonate thymus cDNA, RIKEN full-length enriched library, clone:A130095C24 product:EXOSOME COMPLEX EXONUCLEASE RRP44 (EC 3.1.13.-) (RIBOSOMAL RNA PROCESSING PROTEIN 44) (DIS3 PROTEIN HOMOLOG) homolog [Homo sapiens], full insert sequence.	-	0.651363
BC010840	16796	Lasp1	AA408629#Def-4#SH3P6	Mus musculus LIM and SH3 protein 1, mRNA (cDNA clone MGC:5975 IMAGE:3490532), complete cds.	-	0.651375
AK028490	70676	Gulp1	3110030A04Rik#5730529O06Rik#CED-6#Ced6#GULP#Gulp-2	Mus musculus 0 day neonate skin cDNA, RIKEN full-length enriched library, clone:4631432C09 product:CED-6 PROTEIN homolog [Homo sapiens], full insert sequence.	-	0.651416
AK161280	17254	Slc3a2	4F2#4F2HC#AI314110#Cd98#Ly-10#Ly-m10#Ly10#Mdu1#Mgp-2hc#NACAE	Mus musculus adult male testis cDNA, RIKEN full-length enriched library, clone:4922505C07 product:solute carrier family 3 (activators of dibasic and neutral amino acid transport), member 2, full insert sequence.	-	0.651589
AK032483	268354	Fam19a2	6330575M02#AI851790#FAM19A2 TAFA-2#TAFA2#Tafa-2	Mus musculus adult male olfactory brain cDNA, RIKEN full-length enriched library, clone:6430562P08 product:similar to HYPOTHETICAL 15.7 KDA PROTEIN [Macaca fascicularis], full insert sequence.	-	0.651923
NM_001102670	243574	Kbtbd8	AU040152#MGC91215#SSEC-51#SSEC51#Takrp#mKIAA1842	Mus musculus kelch repeat and BTB (POZ) domain containing 8 (Kbtbd8), transcript variant 2, mRNA.	-	0.652759
BC099674	209131	Snx30	4732481H14Rik#C030041J06Rik#MGC106086	Mus musculus sorting nexin family member 30, mRNA (cDNA clone MGC:106086 IMAGE:4950374), complete cds.	-	0.653761
BC058248	67905	Ppm1m	2810423O19Rik#AW610647#C77250#PP2Ceta	Mus musculus protein phosphatase 1M, mRNA (cDNA clone MGC:67736 IMAGE:6314070), complete cds.	-	0.654146
BC107305	208426	Iqcj	D230050A05#EG208426#MGC130259#MGC130260	Mus musculus predicted gene, EG208426, mRNA (cDNA clone MGC:130259 IMAGE:40053239), complete cds.	-	0.65418
AK154697	17872	Ppp1r15a	9630030H21#Gadd34#Myd116	Mus musculus NOD-derived CD11c +ve dendritic cells cDNA, RIKEN full-length enriched library, clone:F630103J24 product:myeloid differentiation primary response gene 116, full insert sequence.	-	0.655442
AK007856	69863	Ttc39b	1810054D07Rik#9130422G05Rik#AI450603#AV103077#AW215585	Mus musculus 10 day old male pancreas cDNA, RIKEN full-length enriched library, clone:1810054D07 product:hypothetical NADH oxidase/flavin reductase structure containing protein, full insert sequence.	-	0.655469
BC038161	382253	Cdkl5	BC038161#Stk9	Mus musculus cyclin-dependent kinase-like 5, mRNA (cDNA clone IMAGE:1511699), with apparent retained intron.	-	0.655554
XM_001473036	100039517	Gm2284	-	PREDICTED: Mus musculus similar to Ubtf protein (LOC100039517), mRNA.	-	0.655907
AK170757	59126	Nek6	1300007C09Rik	Mus musculus NOD-derived CD11c +ve dendritic cells cDNA, RIKEN full-length enriched library, clone:F630118J15 product:NIMA (never in mitosis gene a)-related expressed kinase 6, full insert sequence.	-	0.655954
BC052412	74411	Ppapdc2	4932443D16Rik	Mus musculus phosphatidic acid phosphatase type 2 domain containing 2, mRNA (cDNA clone MGC:64622 IMAGE:5720146), complete cds.	-	0.656478
AF535869	56470	Rgs19	2610042F04Rik#AI324841#AW547781#GAIP	Mus musculus GAIP/RGS19 mRNA, complete cds	-	0.656821
BC019379	14773	Grk5	Gprk5	Mus musculus G protein-coupled receptor kinase 5, mRNA (cDNA clone MGC:30358 IMAGE:5116510), complete cds.	-	0.657064
BC125449	70701	Nipal1	3830408G10Rik#Npal1	Mus musculus NIPA-like domain containing 1, mRNA (cDNA clone IMAGE:40129964), complete cds.	-	0.657276
BC039794	78833	Gins3	2700085M18Rik#AI616142	Mus musculus GINS complex subunit 3 (Psf3 homolog), mRNA (cDNA clone MGC:47987 IMAGE:5121680), complete cds.	-	0.657854
AK156007	216892	Spns2	MGC37865	Mus musculus activated spleen cDNA, RIKEN full-length enriched library, clone:F830003N21 product:Similar to spinster-like protein homolog [Mus musculus], full insert sequence.	-	0.658021
AK036177	68832	1110057K04Rik	-	Mus musculus 16 days neonate cerebellum cDNA, RIKEN full-length enriched library, clone:9630044E13 product:hypothetical protein, full insert sequence.	-	0.658036
BC089578	72433	Rab38	2310011F14Rik#AU043391#MGC107581#cht	Mus musculus Rab38, member of RAS oncogene family, mRNA (cDNA clone MGC:107581 IMAGE:6762755), complete cds.	-	0.658037
AK014783	73914	Irak3	4833428C18Rik#AI563835#IRAK-M	Mus musculus 0 day neonate head cDNA, RIKEN full-length enriched library, clone:4833428C18 product:similar to interleukin-1 receptor-associated kinase 1, full insert sequence.	-	0.6587
AK019582	68214	Gsto2	1700020F09Rik#4930425C18Rik	Mus musculus adult male testis cDNA, RIKEN full-length enriched library, clone:4930425C18 product:similar to BA127L20.1 (NOVEL GLUTATHIONE-S-TRANSFERASE) [Homo sapiens], full insert sequence.	-	0.659135
BC058742	19218	Ptger3	EP3#Pgerep3#Ptgerep3	Mus musculus prostaglandin E receptor 3 (subtype EP3), mRNA (cDNA clone MGC:68155 IMAGE:6309451), complete cds.	-	0.6598
BC025446	223631	BC025446	MGC29251	Mus musculus cDNA sequence BC025446, mRNA (cDNA clone MGC:29251 IMAGE:5053382), complete cds.	-	0.661649
AF108718	12323	Camk2b	Camk2d#MGC90738	Mus musculus calmodulin-dependent protein kinase II beta M isoform mRNA, partial cds.	-	0.661658
BC003754	16859	Lgals9	AA407335#AI194909#AI265545#gal-9#galectin-9	Mus musculus lectin, galactose binding, soluble 9, mRNA (cDNA clone MGC:5882 IMAGE:3601419), complete cds.	-	0.661666
AK027965	21685	Tef	2310028D20Rik	Mus musculus 18-day embryo whole body cDNA, RIKEN full-length enriched library, clone:1110038L23 product:unclassifiable, full insert sequence.	TD-A	0.662397
BC064793	13074	Cyp17a1	Cyp17#p450c17	Mus musculus cytochrome P450, family 17, subfamily a, polypeptide 1, mRNA (cDNA clone MGC:76726 IMAGE:30436278), complete cds.	-	0.662768
BC055902	12479	Cd1d1	AI747460#CD1.1#Cd1a#Cd1d#Ly-38	Mus musculus CD1d1 antigen, mRNA (cDNA clone MGC:68265 IMAGE:4917095), complete cds.	-	0.662811
BC099948	226418	Yod1	9930028C20Rik#Hshin7	Mus musculus YOD1 OTU deubiquitinating enzyme 1 homologue (S. cerevisiae), mRNA (cDNA clone MGC:107429 IMAGE:30097649), complete cds.	-	0.662911
AF071506	21853	Timeless	C77407#Debt69#tim	Mus musculus TIMELESS protein mRNA, complete cds.	-	0.662911
BC021790	216853	Wrap53	BC021790#MGC28622#Wdr79	Mus musculus WD repeat domain 79, mRNA (cDNA clone MGC:28622 IMAGE:4220923), complete cds.	-	0.663619
BC022952	17133	Maff	-	Mus musculus v-maf musculoaponeurotic fibrosarcoma oncogene family, protein F (avian), mRNA (cDNA clone MGC:30560 IMAGE:5132212), complete cds.	-	0.663957
AK090104	75914	Exoc6b	4930569O18Rik#G430127E12Rik#KIAA0919#Sec15b#Sec15l2#mKIAA0919	Mus musculus CRL-2116 JC cDNA, RIKEN full-length enriched library, clone:G430127E12 product:weakly similar to RSEC15 [Rattus norvegicus], full insert sequence.	-	0.665298
AK004608	15481	Hspa8	2410008N15Rik#Hsc70#Hsc71#Hsc73#Hsp73#Hspa10#MGC102007#MGC106514#MGC118485	Mus musculus adult male lung cDNA, RIKEN full-length enriched library, clone:1200006C03 product:heat shock 70kD protein 8, full insert sequence.	-	0.66624
AK087363	65964	B230120H23Rik	AV006891#MLTK#MLTKalpha#MLTKbeta#Zak	Mus musculus 0 day neonate lung cDNA, RIKEN full-length enriched library, clone:E030050G15 product:Sterile-alpha motif and leucine zipper containing kinase AZK homolog [Mus musculus], full insert sequence.	-	0.666732
AK016921	226409	Zranb3	4933425L19Rik#AI316834#C730006D09	Mus musculus adult male testis cDNA, RIKEN full-length enriched library, clone:4933425L19 product:hypothetical SNF2 related domain/Helicase C-terminal domain/DEAD/DEAH box helicase containing protein, full insert sequence.	-	0.666817
AK011412	12444	Ccnd2	2600016F06Rik#AI256817#BF642806#C86853#Vin-1#Vin1#cD2	Mus musculus 10 days embryo whole body cDNA, RIKEN full-length enriched library, clone:2610016D16 product:cyclin D2, full insert sequence.	-	0.667583
BC044878	320435	Rinl	5830482F20Rik#9930116N10Rik#MGC51433	Mus musculus RIKEN cDNA 5830482F20 gene, mRNA (cDNA clone IMAGE:3589197), complete cds.	-	0.667632
BC083183	18125	Nos1	2310005C01Rik#NO#NOS-I#Nos-1#bNOS#nNOS	Mus musculus cDNA clone IMAGE:30533636, containing frame-shift errors.	-	0.668247
AK040602	67702	Rnf149	1600023E10Rik#AV037261#C76763#Greul4	Mus musculus 0 day neonate thymus cDNA, RIKEN full-length enriched library, clone:A430108H20 product:RIKEN cDNA 1600023E10 gene, full insert sequence.	-	0.670299
AK002850	13132	Dab2	5730435J12Rik#AA960054#AI957090#D15Wsu122e#D630005B22Rik#Doc-2#Doc2#p96	Mus musculus adult male kidney cDNA, RIKEN full-length enriched library, clone:0610039N04 product:disabled homolog 2 (Drosophila), full insert sequence.	-	0.670378
XM_001000195	73533	1700080G18Rik	-	PREDICTED: Mus musculus RIKEN cDNA 1700080G18 gene (1700080G18Rik), mRNA.	-	0.670591
AK039322	319504	Nrcam	Bravo#C030017F07Rik#C130076O07Rik#mKIAA0343	Mus musculus adult male spinal cord cDNA, RIKEN full-length enriched library, clone:A330022O10 product:NGCAM-RELATED RELATED CELL ADHESION MOLECULE (FRAGMENT) homolog [Homo sapiens], full insert sequence.	-	0.671706
AK010702	72029	Cnpy3	1600025D17Rik#2410050O22Rik#AI413153#CAG4A#ERDA5#PRAT4A#Tnrc5	Mus musculus ES cells cDNA, RIKEN full-length enriched library, clone:2410050O22 product:similar to 1600025D17RIK PROTEIN (PUTATIVE RETINOIC ACID-REGULATED PROTEIN) (RIKEN CDNA 1600025D17 GENE) [Mus musculus], full insert sequence.	-	0.672788
AK018895	78785	Clip4	1700024K14Rik#1700074B05Rik#4833417L20Rik#5830409B12Rik#Rsnl2	Mus musculus adult male testis cDNA, RIKEN full-length enriched library, clone:1700074B05 product:hypothetical Ankyrin repeat structure containing protein, full insert sequence.	-	0.672798
AK031074	98733	Obsl1	AW822216	Mus musculus 13 days embryo forelimb cDNA, RIKEN full-length enriched library, clone:5930402G23 product:hypothetical Immunoglobulin and major histocompatibility complex domain/Fibronectin type III domain/Immunoglobulin C-2 type/Immunoglobulin subtype containing protein, full insert sequence.	-	0.673079
AK002812	66205	Cd302	1110055L24Rik#AI159627	Mus musculus adult male kidney cDNA, RIKEN full-length enriched library, clone:0610038N09 product:hypothetical C-type lectin domain containing protein, full insert sequence.	-	0.673455
AB088411	70025	Acot7	2410041A17Rik#AU015130#AU042212#AW557066#Ach1#Act#Bach#Cte-II#Lach1	Mus musculus BACH mRNA for acyl-CoA hydrolase, complete cds, isoform mBACHb.	-	0.674423
BC083355	18655	Pgk1	MGC118097#Pgk-1	Mus musculus phosphoglycerate kinase 1, mRNA (cDNA clone MGC:102158 IMAGE:6828087), complete cds.	-	0.674576
AJ132601	22259	Nr1h3	AU018371#LXR#RLD1#Unr1	Mus musculus mRNA for nuclear oxysterol receptor LXR-alpha (LXR-alpha).	-	0.676654
BC023820	70750	Kdsr	6330410P18Rik#9430079B08Rik#Fvt1	Mus musculus follicular lymphoma variant translocation 1, mRNA (cDNA clone MGC:36450 IMAGE:5354804), complete cds.	-	0.676654
BC060740	117160	Ttyh2	1110001A03Rik	Mus musculus tweety homolog 2 (Drosophila), mRNA (cDNA clone MGC:67934 IMAGE:4158813), complete cds.	-	0.67682
AK087673	320924	Ccbe1	4933426F18Rik#9430093N24Rik#KIAA1983#MGC118667#mKIAA1983	Mus musculus 2 days pregnant adult female ovary cDNA, RIKEN full-length enriched library, clone:E330003A13 product:hypothetical EGF/Laminin structure containing protein, full insert sequence.	-	0.676827
AK048523	17454	Mov10	C77703#Mov-10	Mus musculus 16 days embryo head cDNA, RIKEN full-length enriched library, clone:C130069F18 product:Moloney leukemia virus 10, full insert sequence.	-	0.678277
BC132055	258610	Olfr307	MOR219-1	Mus musculus olfactory receptor 307, mRNA (cDNA clone MGC:163686 IMAGE:40130332), complete cds.	-	0.678326
BC089504	319196	Ankrd5	AV276460	Mus musculus cDNA clone IMAGE:6741919, **** WARNING: chimeric clone ****.	-	0.678999
BC059920	208194	Exog	AW557704#ENGL-B#ENGL-a#Endogl1#Endogl2#Engl#Engla#Englb	Mus musculus endonuclease G-like 1, mRNA (cDNA clone IMAGE:6815651).	-	0.67911
BC055069	433801	Gm13212	OTTMUSG00000010965	Mus musculus predicted gene, OTTMUSG00000010965, mRNA (cDNA clone MGC:60819 IMAGE:30049934), complete cds.	-	0.68001
AF208109	50905	Il17rb	Evi27#IL-17ER#IL-17Rh1#IL17RH1#Il17br	Mus musculus IL-17 receptor homolog short isoform precursor (Evi27) mRNA, complete cds.	-	0.680472
AK048138	223693	Tmem184b	2610507A11#4732495E13Rik	Mus musculus 16 days embryo head cDNA, RIKEN full-length enriched library, clone:C130036O19 product:DJ5O6.2 (NOVEL PROTEIN SIMILAR TO C. ELEGANS F40E10.6 (ISOFORM 1)) (FRAGMENT) homolog [Homo sapiens], full insert sequence.	-	0.681149
AK135381	12521	Cd82	AA682076#AL023070#C33#Kai1#Tspan27	Mus musculus 12 days embryo female mullerian duct includes surrounding region cDNA, RIKEN full-length enriched library, clone:6820410L12 product:kangai 1 (suppression of tumorigenicity 6, prostate), full insert sequence.	-	0.681219
AK166453	613254	AA465934	-	Mus musculus mammary gland RCB-0527 Jyg-MC(B) cDNA, RIKEN full-length enriched library, clone:G930023N16 product:unclassifiable, full insert sequence.	-	0.682993
AK045067	240641	Kif20b	B130024C23#C330014J10Rik#Mphosph1	Mus musculus 9.5 days embryo parthenogenote cDNA, RIKEN full-length enriched library, clone:B130024C23 product:Kinesin Superfamily Protein 20B, full insert sequence.	-	0.683045
BC050202	72022	Slc35f2	1500009K05Rik#AU019213	Mus musculus cDNA clone IMAGE:30005391, partial cds.	-	0.683189
BC068174	432731	Zfp187	BC068174	Mus musculus zinc finger protein 187, mRNA (cDNA clone MGC:96550 IMAGE:30547278), complete cds.	-	0.68327
AK041075	634731	Gm12528	A530080P10#FLJ32142#OTTMUSG00000007332#Susd1	Mus musculus adult male aorta and vein cDNA, RIKEN full-length enriched library, clone:A530080P10 product:similar to CDNA FLJ32142 FIS, CLONE PLACE5000068, WEAKLY SIMILAR TO C4B-BINDING PROTEIN PRECURSOR (C4BP) [Homo sapiens], full insert sequence.	-	0.683893
AK021185	77613	Prss36	C330007D15Rik	Mus musculus ES cells cDNA, RIKEN full-length enriched library, clone:C330007D15 product:hypothetical protein, full insert sequence.	-	0.684096
BC013271	11752	Anxa8	AI466995#Anx8#MGC40628	Mus musculus annexin A8, mRNA (cDNA clone MGC:13875 IMAGE:4013266), complete cds.	-	0.684147
BC046591	214345	Lrrc1	A430093J20Rik#AU016091#D030059I21#KIAA4018#MGC90936#mKIAA4018	Mus musculus leucine rich repeat containing 1, mRNA (cDNA clone IMAGE:6308934), partial cds.	-	0.684253
AK007931	109901	Cela1	1810009A17Rik#1810062B19Rik#Ela-1#Ela1#PC-TsF	Mus musculus 10 day old male pancreas cDNA, RIKEN full-length enriched library, clone:1810062B19 product:elastase 1, pancreatic, full insert sequence.	-	0.684355
AK167332	71846	Syce2	1700013H19Rik#AA407907#Cesc1	Mus musculus 11 days pregnant adult female placenta cDNA, RIKEN full-length enriched library, clone:I530005G24 product:hypothetical Protein kinase PKN/PRK1, effector containing protein, full insert sequence.	-	0.684449
AK137089	71780	Isyna1	1300017C10Rik#AU018670	Mus musculus 12 days embryo embryonic body between diaphragm region and neck cDNA, RIKEN full-length enriched library, clone:9430070B02 product:myo-inositol 1-phosphate synthase A1, full insert sequence.	-	0.684721
BC140435	17691	Sik1	Msk#Sik#Snf1lk	Synthetic construct Mus musculus clone IMAGE:100014408, MGC:173285 SNF1-like kinase (Snf1lk) mRNA, encodes complete protein.	-	0.685027
AK144164	21349	Tal1	SCL/tal-1#Scl#bHLHa17#tal-1	Mus musculus RCB-0035 WEHI-3 cDNA, RIKEN full-length enriched library, clone:G430055P03 product:T-cell acute lymphocytic leukemia 1, full insert sequence.	-	0.685476
AK149510	208624	Alg3	D16Ertd36e#MGC36684	Mus musculus adult male liver tumor cDNA, RIKEN full-length enriched library, clone:C730027F03 product:asparagine-linked glycosylation 3 homolog (yeast, alpha-1,3-mannosyltransferase), full insert sequence.	-	0.685919
AK087474	235493	BC031353	6330415I01Rik#AI553555#C130047D21Rik#MGC38960#MGC41344#mKIAA1370	Mus musculus 0 day neonate eyeball cDNA, RIKEN full-length enriched library, clone:E130302P19 product:hypothetical protein, full insert sequence.	-	0.68599
BC024630	75678	Ippk	1810043M15Rik#InsP6	Mus musculus inositol 1,3,4,5,6-pentakisphosphate 2-kinase, mRNA (cDNA clone MGC:28631 IMAGE:4222376), complete cds.	-	0.686076
AK004767	74760	Rab3il1	1200014K04Rik#AI115013#C76746#Rab3ail1	Mus musculus adult male lung cDNA, RIKEN full-length enriched library, clone:1200014K04 product:similar to GRAB [Rattus norvegicus], full insert sequence.	-	0.686118
AK076775	13655	Egr3	MGC124006#MGC124009#Pilot	Mus musculus adult male testis cDNA, RIKEN full-length enriched library, clone:4930445J05 product:inferred: early growth response 3 / zinc finger DNA-binding protein {Mus musculus}, full insert sequence.	-	0.6864
BC023246	69537	Dnase1l1	2310005K03Rik#AI324885#Dnase1ll#Dnl1ll#G4.8	Mus musculus deoxyribonuclease 1-like 1, mRNA (cDNA clone MGC:28442 IMAGE:4039470), complete cds.	-	0.688106
BC132259	12227	Btg2	AA959598#APRO1#Pc3#TIS21	Mus musculus B-cell translocation gene 2, anti-proliferative, mRNA (cDNA clone MGC:163890 IMAGE:40130536), complete cds.	-	0.688777
AK090372	235533	Gk5	AV095337#C330018K18Rik#G630067D24Rik	Mus musculus 0 day neonate cortex cDNA, RIKEN full-length enriched library, clone:G630067D24 product:baculoviral IAP repeat-containing 1c, pseudogene 2, full insert sequence.	-	0.688859
BC057613	71254	Naif1	2310007O20Rik#4933440H19Rik	Mus musculus RIKEN cDNA 4933440H19 gene, mRNA (cDNA clone MGC:67547 IMAGE:6401522), complete cds.	-	0.689655
AK134651	72180	Zfp661	2810405K07Rik#A1-5	Mus musculus adult male medulla oblongata cDNA, RIKEN full-length enriched library, clone:6330513I01 product:Similar to zinc finger 2.2, full insert sequence.	-	0.689686
AK010713	16599	Klf3	9930027G08Rik#AL024007#Bklf#MGC151315#Tef-2	Mus musculus ES cells cDNA, RIKEN full-length enriched library, clone:2410066O15 product:Kruppel-like factor 3 (basic), full insert sequence.	-	0.691405
AK151184	71712	Dram1	1200002N14Rik#Dram	Mus musculus bone marrow macrophage cDNA, RIKEN full-length enriched library, clone:I830026H07 product:hypothetical RNA-binding region RNP-1 (RNA recognition motif) containing protein, full insert sequence.	-	0.691836
BC076579	54124	Cks1b	2410005G18Rik#2610005D03Rik#AA407784#Cks1#sid1334	Mus musculus CDC28 protein kinase 1b, mRNA (cDNA clone MGC:99840 IMAGE:6846517), complete cds.	-	0.692155
BC049816	232313	Glt8d4	Gm152#MGC59592	Mus musculus glycosyltransferase 8 domain containing 4, mRNA (cDNA clone MGC:59592 IMAGE:6509198), complete cds.	-	0.692247
AK045008	18451	P4ha1	AL022634#P4ha	Mus musculus 9.5 days embryo parthenogenote cDNA, RIKEN full-length enriched library, clone:B130019B13 product:procollagen-proline, 2-oxoglutarate 4-dioxygenase (proline 4-hydroxylase), alpha 1 polypeptide, full insert sequence.	-	0.692911
AK030354	14695	Gnb3	Gnb-3	Mus musculus adult male pituitary gland cDNA, RIKEN full-length enriched library, clone:5330400P12 product:guanine nucleotide binding protein, beta 3, full insert sequence.	-	0.693078
BC140131	258404	Olfr1080	MOR192-1	Synthetic construct Mus musculus clone IMAGE:100001178, MGC:167537 olfactory receptor 1080 (Olfr1080) mRNA, encodes complete protein.	-	0.69396
AK136846	328121	Abhd12b	Gm804	Mus musculus adult male diencephalon cDNA, RIKEN full-length enriched library, clone:9330128C21 product:similar to C14ORF29 variant 2 [Homo sapiens], full insert sequence.	-	0.6944
AY803733	170574	Sp7	6430578P22Rik#C22#MGC130562#Osx	alt '6430578P22Rik#C22#MGC130562#Osx'	-	0.69465
BC132476	236798	Gpr112	Gm367#PGR17	Mus musculus G protein-coupled receptor 112, mRNA (cDNA clone MGC:164107 IMAGE:40130753), complete cds.	-	0.694662
BC156340	18343	Olfr44	IB3#MOR171-5	Synthetic construct Mus musculus clone IMAGE:100061885, MGC:190308 olfactory receptor 44 (Olfr44) mRNA, encodes complete protein.	-	0.695309
AK044926	67416	Armcx2	3230401N03Rik#AI043003#ALEX2	Mus musculus 9.5 days embryo parthenogenote cDNA, RIKEN full-length enriched library, clone:B130012H21 product:weakly similar to KIAA0512 PROTEIN (ARMADILLO REPEAT PROTEIN ALEX2) (SIMILAR TO ARMADILLO REPEAT PROTEIN ALEX2) [Homo sapiens], full insert sequence.	-	0.695539
BC002140	74761	Mxra8	1200013A08Rik#1700095D18Rik#AI131686#MGC3047	Mus musculus matrix-remodelling associated 8, mRNA (cDNA clone IMAGE:3484544).	-	0.69567
BC022687	217887	BC022687	AW050009#C130001I08Rik#Flj20080	Mus musculus cDNA sequence BC022687, mRNA (cDNA clone MGC:31401 IMAGE:4242460), complete cds.	-	0.697199
BC010245	235041	Kank2	AI504612#Ankrd25#BC010245#MGC12143#MGC7734	Mus musculus ankyrin repeat domain 25, mRNA (cDNA clone MGC:12143 IMAGE:3710765), complete cds.	-	0.69735
AK122317	107817	Jmjd6	5730436I23Rik#D11Ertd195e#PSR#PtdSerR#Ptdsr#mKIAA0585	Mus musculus mRNA for mKIAA0585 protein.	-	0.69788
BC027833	20440	St6gal1	AW742324#MGC116663#Siat1#St6gal#St6galI	Mus musculus beta galactoside alpha 2,6 sialyltransferase 1, mRNA (cDNA clone MGC:38161 IMAGE:5321763), complete cds.	-	0.698328
AK053527	74340	Ahcyl2	4631427C17Rik#AI227036#KIAA0828#mKIAA0828	Mus musculus 0 day neonate eyeball cDNA, RIKEN full-length enriched library, clone:E130105J10 product:S-ADENOSYLHOMOCYSTEINE HYDROLASE-LIKE PROTEIN homolog [Homo sapiens], full insert sequence.	-	0.698848
AK047175	16590	Kit	Bs#CD117#Fdc#Gsfsco1#Gsfsco5#Gsfsow3#SCO1#SCO5#SOW3#Ssm#Tr-kit#W#c-KIT	Mus musculus 10 days neonate cerebellum cDNA, RIKEN full-length enriched library, clone:B930031O14 product:unclassifiable, full insert sequence.	-	0.698931
BC062899	11737	Anp32a	Anp32#I1PP2A#LANP#PHAP1#W91701#pp32	Mus musculus acidic (leucine-rich) nuclear phosphoprotein 32 family, member A, mRNA (cDNA clone MGC:73444 IMAGE:6415168), complete cds.	-	0.699118
BC066169	66953	Cdca7	2310021G01Rik#AU044109#JPO1	Mus musculus cell division cycle associated 7, mRNA (cDNA clone MGC:76538 IMAGE:30474357), complete cds.	-	0.699175
XM_001479401	100043046	Gm4190	-	PREDICTED: Mus musculus similar to Mnn4p (LOC100043046), mRNA.	-	0.699888
AK090301	277360	Prex1	G630042G04#P-REX1#Setd6	Mus musculus 10 days pregnant adult female ovary and uterus cDNA, RIKEN full-length enriched library, clone:G630042G04 product:hypothetical protein, full insert sequence.	-	0.699934
AK034109	57438	March7	Axo#Axot#Gtrgeo17	Mus musculus adult male diencephalon cDNA, RIKEN full-length enriched library, clone:9330157E08 product:axotrophin, full insert sequence.	-	0.700239
BC015081	19230	Twf1	A6#Ptk9#twinfilin	Mus musculus twinfilin, actin-binding protein, homolog 1 (Drosophila), mRNA (cDNA clone MGC:13938 IMAGE:3979221), complete cds.	-	0.700771
BC024097	16656	Hivep3	2900056N03Rik#A130075N07#AI848000#E030045D18Rik#KBP1#Krc#Rc#Schnurri-3#Shn3#Zas3	Mus musculus human immunodeficiency virus type I enhancer binding protein 3, mRNA (cDNA clone IMAGE:5148267).	-	0.701494
AK166435	26404	Map3k12	DLK#MUK#Zpk	Mus musculus mammary gland RCB-0527 Jyg-MC(B) cDNA, RIKEN full-length enriched library, clone:G930018P13 product:mitogen activated protein kinase kinase kinase 12, full insert sequence.	-	0.701703
AK028012	433237	Gm9895	ENSMUSG00000052976	Mus musculus 18-day embryo whole body cDNA, RIKEN full-length enriched library, clone:1190008K20 product:hypothetical protein, full insert sequence.	-	0.701725
AK009926	106707	Rpusd1	2310051D06Rik#AU019540#Rlucl	Mus musculus adult male tongue cDNA, RIKEN full-length enriched library, clone:2310051D06 product:similar to C321D2.1 (RIBOSOMAL LARGE SUBUNIT PSEUDOURIDINE SYNTHASE (EC 4.2.1.70, PSEUDOURIDYLATE SYNTHASE, URACIL HYDROLASE) LIKE PROTEIN) (RIBOSOMAL LARGE SUBUNIT PSEUDOURIDINE SYNTHASE C LIKE) (UNKNOWN) (PROTEIN FOR MGC:19600) [Homo sapiens], full insert sequence.	-	0.701912
AK157048	14632	Gli1	AV235269#Zfp-5#Zfp5	Mus musculus activated spleen cDNA, RIKEN full-length enriched library, clone:F830115E19 product:GLI-Kruppel family member GLI, full insert sequence.	-	0.702132
BC038085	100102	Pcsk9	AI415265#AI747682#FH3#HCHOLA3#MGC47409#Narc1	Mus musculus proprotein convertase subtilisin/kexin type 9, mRNA (cDNA clone MGC:47409 IMAGE:4502199), complete cds.	-	0.702155
AY172988	100041639	Gm3448	-	Mus musculus T-complex-associated testis-expressed 4 (Tctex4) mRNA, complete cds.	-	0.702603
AK053320	26433	Plod3	AI414586#LH3	Mus musculus 0 day neonate eyeball cDNA, RIKEN full-length enriched library, clone:E130009M01 product:procollagen-lysine, 2-oxoglutarate 5-dioxygenase 3, full insert sequence.	-	0.702637
AK054538	240776	Kcnt2	E330038N15Rik#Slick	Mus musculus 2 days pregnant adult female ovary cDNA, RIKEN full-length enriched library, clone:E330038N15 product:similar to HYPOTHETICAL 78.7 KDA PROTEIN [Macaca fascicularis], full insert sequence.	-	0.70286
AB035509	84004	Mcam	1-gicerin#AV025631#CD146#CD149#Muc18#s-endo#s-gicerin	Mus musculus mRNA for s-gicerin/MUC18, complete cds.	-	0.702939
AK154877	232879	Zbtb45	BB161562#Gm157#MGC106784#Zfp499	Mus musculus NOD-derived CD11c +ve dendritic cells cDNA, RIKEN full-length enriched library, clone:F630110H02 product:hypothetical Zn-finger, C2H2 type/BTB/POZ/Proline-rich region profile containing protein, full insert sequence.	-	0.702983
BC071186	381678	Zcwpw1	Gm1053#MGC76794	Mus musculus zinc finger, CW type with PWWP domain 1, mRNA (cDNA clone MGC:76794 IMAGE:30107853), complete cds.	-	0.70347
BC016450	20133	Rrm1	RnrM1	Mus musculus ribonucleotide reductase M1, mRNA (cDNA clone MGC:25382 IMAGE:4485739), complete cds.	-	0.703794
AK051315	193034	Trpv1	OTRPC1#TRPV1alpha#TRPV1beta#VR-1#Vr1	Mus musculus 12 days embryo spinal ganglion cDNA, RIKEN full-length enriched library, clone:D130033G08 product:Vanilloid receptor type 1 like protein 1 homolog [Rattus norvegicus], full insert sequence.	-	0.706275
BC043483	55963	Slc1a4	ASCT1#AW045657#SATT	Mus musculus solute carrier family 1 (glutamate/neutral amino acid transporter), member 4, mRNA (cDNA clone MGC:49465 IMAGE:5003744), complete cds.	-	0.706633
BC132549	100038993	Gm2002	MGC164180#MGC170217#MGC178905	Mus musculus interleukin 11 receptor, alpha chain 2, mRNA (cDNA clone MGC:164180 IMAGE:40130826), complete cds.	-	0.707305
AK135097	407786	Taf9b	BC066223#Taf9l	Mus musculus adult male olfactory brain cDNA, RIKEN full-length enriched library, clone:6430587C15 product:Similar to TAF9-like RNA polymerase II, TATA box binding protein (TBP)-associated factor, 31 kDa (Fragment), full insert sequence.	-	0.707461
AJ295843	11875	Art5	MGC151200#MGC151226#Yac-2	Mus musculus mRNA for mono(ADp-ribosyl)transferase (Art5 gene).	-	0.708437
BC026817	78894	Aacs	2210408B16Rik#SUR5	Mus musculus acetoacetyl-CoA synthetase, mRNA (cDNA clone MGC:28651 IMAGE:4235112), complete cds.	-	0.70851
XM_001481077	620760	Gm6179	-	PREDICTED: Mus musculus hypothetical protein LOC620760 (LOC620760), mRNA.	-	0.709391
BC037541	23936	Lynx1	AI838844	Mus musculus Ly6/neurotoxin 1, mRNA (cDNA clone MGC:36018 IMAGE:5325123), complete cds.	-	0.709402
AK139475	232966	Zfp114	Gm1957#MGC107483#Zfp110	Mus musculus 10 days neonate cortex cDNA, RIKEN full-length enriched library, clone:A830096C01 product:hypothetical Zn-finger, C2H2 type containing protein, full insert sequence.	-	0.709965
BC092257	22333	Vdac1	AL033343#Vdac5	Mus musculus voltage-dependent anion channel 1, mRNA (cDNA clone MGC:102491 IMAGE:5124735), complete cds.	-	0.71031
BC054472	15277	Hk2	AI642394#HKII	Mus musculus hexokinase 2, mRNA (cDNA clone MGC:62607 IMAGE:6465367), complete cds.	-	0.711476
BC003201	59031	Chst12	AI595374#C4S-2#C4ST2	Mus musculus carbohydrate sulfotransferase 12, mRNA (cDNA clone MGC:8034 IMAGE:3586766), complete cds.	-	0.712055
AK084178	208076	Pknox2	D230005H23Rik#Prep2	Mus musculus 12 days embryo eyeball cDNA, RIKEN full-length enriched library, clone:D230005H23 product:PREP2 PROTEIN homolog [Homo sapiens], full insert sequence.	-	0.712474
AK048595	320268	B930095G15Rik	-	Mus musculus 16 days embryo head cDNA, RIKEN full-length enriched library, clone:C130083F08 product:unclassifiable, full insert sequence.	-	0.713429
AK041228	80782	Klrb1b	Klrb1d#Ly55b#Ly55d#MGC163757#MGC163759#NKR-P1B#NKR-P1D#Nkrp1-b#Nkrp1d	Mus musculus adult male aorta and vein cDNA, RIKEN full-length enriched library, clone:A530093C01 product:killer cell lectin-like receptor subfamily A member 1D, full insert sequence.	-	0.714272
AJ001261	14467	Gbas	AV006093#Nipsnap2	Mus musculus mRNA for NIPSNAP2 protein.	-	0.714346
AK017185	75985	Rab30	5033421K01Rik#AI323892#Rsb30	Mus musculus 11 days pregnant adult female ovary and uterus cDNA, RIKEN full-length enriched library, clone:5033421K01 product:RAB30 (Rab30) mRNA, full insert sequence.	-	0.715466
AF329833	66790	Grtp1	5430401C05Rik#C81211#Tbc1d6	Mus musculus GH regulated TBC protein-1 mRNA, complete cds.	-	0.716216
XM_898953	73961	4930447J18Rik	4930425M13Rik	PREDICTED: Mus musculus RIKEN cDNA 4930447J18 gene (4930447J18Rik), mRNA.	-	0.716277
AK021232	78706	C430002E04Rik	-	Mus musculus 7 days embryo whole body cDNA, RIKEN full-length enriched library, clone:C430002E04 product:unclassifiable, full insert sequence.	-	0.716281
AK006304	75522	1700024I08Rik	-	Mus musculus adult male testis cDNA, RIKEN full-length enriched library, clone:1700024I08 product:unclassifiable, full insert sequence.	-	0.716521
AK050985	57752	Tacc2	KIAA4180#mKIAA4180	Mus musculus 9 days embryo whole body cDNA, RIKEN full-length enriched library, clone:D030050D05 product:transforming, acidic coiled-coil containing protein 2, full insert sequence.	-	0.71716
AK018801	13024	Ctla2a	Ctla-2a	Mus musculus adult female placenta cDNA, RIKEN full-length enriched library, clone:1600012H19 product:cytotoxic T lymphocyte-associated protein 2 alpha, full insert sequence.	-	0.717332
BC003825	22154	Tubb5	AA408537#AI596182#B130022C14Rik#M(beta)5	Mus musculus tubulin, beta 5, mRNA (cDNA clone MGC:6228 IMAGE:3601177), complete cds.	-	0.717896
AK160245	232664	Ccdc136	4921511K06Rik#BC006583#MGC8047	Mus musculus adult male testis cDNA, RIKEN full-length enriched library, clone:4921511K06 product:hypothetical Glutamine-rich region profile/Serine-rich region profile/Spectrin repeat containing protein, full insert sequence.	-	0.718254
AK165352	13244	Degs1	AA536663#Degs#Des1#Mdes	Mus musculus 6 days neonate spleen cDNA, RIKEN full-length enriched library, clone:F430107O04 product:Sphingolipid delta 4 desaturase protein DES1 homolog [Mus musculus], full insert sequence.	-	0.718358
AK010622	20778	Scarb1	AI120173#CD36#Cd36l1#Cla-1#Cla1#D5Ertd460e#Hlb398#SR-B1#SR-BI#SRBI#Srb1#mSR-BI	Mus musculus ES cells cDNA, RIKEN full-length enriched library, clone:2410030L01 product:SCAVENGER RECEPTOR CLASS B1, full insert sequence.	-	0.718524
BC064007	13610	S1pr3	AI132464#Edg3#LPb3#S1P3	Mus musculus endothelial differentiation, sphingolipid G-protein-coupled receptor, 3, mRNA (cDNA clone MGC:70030 IMAGE:30244496), complete cds.	-	0.718552
AK007650	18436	P2rx1	AI323649#BB122383#P2x#Pdcd3#RP-2	Mus musculus 10 day old male pancreas cDNA, RIKEN full-length enriched library, clone:1810030C05 product:purinergic receptor P2X, ligand-gated ion channel, 1, full insert sequence.	-	0.718555
AK039028	73166	Tm7sf2	3110041O18Rik#ANG1	Mus musculus adult male hypothalamus cDNA, RIKEN full-length enriched library, clone:A230087P13 product:transmembrane 7 superfamily member 2, full insert sequence.	-	0.718725
AK158753	15519	Hsp90aa1	86kDa#89kDa#AL024080#AL024147#Hsp86-1#Hsp89#Hsp90#Hspca#hsp4	Mus musculus visual cortex cDNA, RIKEN full-length enriched library, clone:K230312F20 product:heat shock protein 1, alpha, full insert sequence.	-	0.718737
AK089939	66977	Nuf2	2410003C07Rik#AU044112#C85691#Cdca1#NUF2R	Mus musculus colon RCB-0549 Cle-H3 cDNA, RIKEN full-length enriched library, clone:G430008M12 product:NUF2R homolog [Mus musculus], full insert sequence.	-	0.719012
AK086033	19883	Rora	9530021D13Rik#Nr1f1#ROR1#ROR2#ROR3#nmf267#sg#staggerer	Mus musculus 16 days neonate heart cDNA, RIKEN full-length enriched library, clone:D830046K01 product:RAR-related orphan receptor alpha, full insert sequence.	-	0.719019
BC022644	71760	Agxt2l1	1300019H02Rik#AI195447	Mus musculus alanine-glyoxylate aminotransferase 2-like 1, mRNA (cDNA clone IMAGE:4215890), with apparent retained intron.	-	0.719024
AK044290	272396	Tarsl2	A530046H20Rik#MGC31414	Mus musculus adult retina cDNA, RIKEN full-length enriched library, clone:A930005L19 product:similar to THREONYL-TRNA SYNTHETASE [Homo sapiens], full insert sequence.	-	0.719928
BC023414	68159	Stx19	A030009B12Rik	Mus musculus syntaxin 19, mRNA (cDNA clone MGC:31033 IMAGE:5249627), complete cds.	-	0.72006
BC039126	14537	Gcnt1	5630400D21Rik#B130048E03#IGnT	Mus musculus glucosaminyl (N-acetyl) transferase 1, core 2, mRNA (cDNA clone MGC:11452 IMAGE:3154671), complete cds.	-	0.720402
AK075789	67839	Gpsm1	1810037C22Rik#AW107933#Ags3	Mus musculus 10 day old male pancreas cDNA, RIKEN full-length enriched library, clone:1810037C22 product:C10A PROTEIN (FRAGMENT) homolog [Mus musculus], full insert sequence.	-	0.720512
BC029873	20514	Slc1a5	AAAT#ASCT2#ATBO#M7V1#M7VS1#MGC46952#R16#RDRC#Slc1a7	Mus musculus solute carrier family 1 (neutral amino acid transporter), member 5, mRNA (cDNA clone MGC:36175 IMAGE:4209657), complete cds.	-	0.720762
BC006959	57314	Th1l	2410003I03Rik#C77797#Th1	Mus musculus TH1-like homolog (Drosophila), mRNA (cDNA clone MGC:12058 IMAGE:3707929), complete cds.	-	0.72097
AK160915	11482	Acvrl1	AI115505#AI427544#Acvrlk1#Alk1	Mus musculus 18 days pregnant adult female placenta and extra embryonic tissue cDNA, RIKEN full-length enriched library, clone:3830418A02 product:activin A receptor, type II-like 1, full insert sequence.	-	0.720998
AK078100	16173	Il18	Igif#Il-18	Mus musculus adult male medulla oblongata cDNA, RIKEN full-length enriched library, clone:6330444E07 product:interleukin 18, full insert sequence.	-	0.721342
BC017678	19731	Rgl1	KIAA0959#Rgl#mKIAA0959	Mus musculus ral guanine nucleotide dissociation stimulator,-like 1, mRNA (cDNA clone MGC:18430 IMAGE:4241244), complete cds.	-	0.721579
BC025119	108101	Fermt3	C79673#Kindlin-3#MGC36836#MGC38286	Mus musculus cDNA sequence BC032204, mRNA (cDNA clone MGC:36836 IMAGE:4190760), complete cds.	-	0.721736
XM_001476895	233637	Gm4887	EG233637	PREDICTED: Mus musculus similar to Twinfilin, actin-binding protein, homolog 1 (Drosophila) (LOC233637), mRNA.	-	0.721774
AB037668	56508	Rapgef4	1300003D15Rik#5730402K07Rik#6330581N18Rik#Epac2#KIAA4040#mKIAA4040	Mus musculus Epac2 mRNA for cAMP-GEFII, partial cds.	-	0.722079
AK038940	18606	Enpp2	ATX#Npps2#PD-Ialpha#Pdnp2	Mus musculus adult male hypothalamus cDNA, RIKEN full-length enriched library, clone:A230077H09 product:ectonucleotide pyrophosphatase/phosphodiesterase 2, full insert sequence.	-	0.722635
BC051963	54371	Chst2	AI428561#AW121776#C130041E03Rik#Chts2#GST-2#GlcNAc6ST#Gn6st	Mus musculus carbohydrate sulfotransferase 2, mRNA (cDNA clone MGC:62233 IMAGE:5707543), complete cds.	-	0.7231
AK086594	20866	Stim1	SIM	Mus musculus 15 days embryo head cDNA, RIKEN full-length enriched library, clone:D930039F22 product:stromal interaction molecule 1, full insert sequence.	-	0.723554
AK143886	14600	Ghr	AA986417#GHBP#GHR/BP	Mus musculus adult male kidney cDNA, RIKEN full-length enriched library, clone:F520003E12 product:growth hormone receptor, full insert sequence.	-	0.725465
AK049164	320923	Mtap7d3	4933424A10Rik	Mus musculus ES cells cDNA, RIKEN full-length enriched library, clone:C330009J20 product:hypothetical protein, full insert sequence.	-	0.725652
AK006398	69993	Chn2	1700026N20Rik#4930557O16Rik#ARHGAP3#Bch	Mus musculus adult male testis cDNA, RIKEN full-length enriched library, clone:1700026N20 product:BETA-CHIMAERIN (BETA-CHIMERIN) homolog [Rattus norvegicus], full insert sequence.	-	0.72601
AF187147	56320	Dbn1	-	Mus musculus drebrin A mRNA, complete cds.	-	0.726494
BC026757	15493	Hsd3b2	-	Mus musculus hydroxy-delta-5-steroid dehydrogenase, 3 beta- and steroid delta-isomerase 2, mRNA (cDNA clone MGC:30312 IMAGE:5136428), complete cds.	-	0.728102
AK083547	19130	Prox1	A230003G05Rik	Mus musculus 9 days embryo whole body cDNA, RIKEN full-length enriched library, clone:D030042P03 product:unclassifiable, full insert sequence.	-	0.728209
AK141552	21808	Tgfb2	BB105277#Tgf-beta2#Tgfb-2	Mus musculus adult male hippocampus cDNA, RIKEN full-length enriched library, clone:C630023N06 product:transforming growth factor, beta 2, full insert sequence.	-	0.728577
AK014703	15925	Ide	1300012G03Rik#4833415K22Rik#AA675336#AI507533	Mus musculus 0 day neonate head cDNA, RIKEN full-length enriched library, clone:4833415K22 product:insulin degrading enzyme, full insert sequence.	-	0.72957
BC024613	170706	Tmem37	AI173373#AW540203#Pr#Pr1	Mus musculus transmembrane protein 37, mRNA (cDNA clone MGC:25884 IMAGE:4215775), complete cds.	-	0.730551
AK050963	13195	Ddc	Aadc	Mus musculus 9 days embryo whole body cDNA, RIKEN full-length enriched library, clone:D030046H13 product:dopa decarboxylase, full insert sequence.	-	0.730885
BC085323	214531	Tmprss13	BC010843#MGC103261#Tpmrss13	Mus musculus transmembrane protease, serine 13, mRNA (cDNA clone MGC:103261 IMAGE:30734093), complete cds.	-	0.733399
BC064450	211948	E430028B21Rik	2-PDE	Mus musculus RIKEN cDNA E430028B21 gene, mRNA (cDNA clone MGC:69725 IMAGE:6417852), complete cds.	-	0.733583
AK004368	68393	Mogat1	0610030A14Rik#1110064N14Rik#Dgat2l#Dgat2l1#MGAT1#MGC118035#mDC2	Mus musculus 18-day embryo whole body cDNA, RIKEN full-length enriched library, clone:1110064N14 product:diacylglycerol O-acyltransferase 2-like 1, full insert sequence.	-	0.73362
AK016788	71086	4933412E12Rik	-	Mus musculus adult male testis cDNA, RIKEN full-length enriched library, clone:4933412E12 product:unclassifiable, full insert sequence.	-	0.733991
BC095946	215900	Fam26f	A630077B13Rik	Mus musculus RIKEN cDNA A630077B13 gene, mRNA (cDNA clone MGC:106111 IMAGE:4945137), complete cds.	-	0.73427
BC003729	16525	Kcnk1	AI788889#TWIK-1	Mus musculus potassium channel, subfamily K, member 1, mRNA (cDNA clone MGC:5789 IMAGE:3592756), complete cds.	-	0.734662
BC075684	214239	A430105I19Rik	Gm353	Mus musculus RIKEN cDNA A430105I19 gene, mRNA (cDNA clone MGC:96638 IMAGE:30611649), complete cds.	-	0.734681
AK010071	70192	Cd209g	2310066I10Rik#AI481039	Mus musculus adult male tongue cDNA, RIKEN full-length enriched library, clone:2310066I10 product:weakly similar to DC-SIGN NECK-LESS ISOFORM [Mus musculus], full insert sequence.	-	0.735147
AK037433	11307	Abcg1	AW413978#Abc8#MGC141022#White	Mus musculus 16 days neonate thymus cDNA, RIKEN full-length enriched library, clone:A130018J23 product:ATP-binding cassette, sub-family G (WHITE), member 1, full insert sequence.	-	0.735436
BC106993	16530	Kcnk7	2310014G03Rik#Kcnk6#Kcnk8#Knot#MGC129259#Mlk3	Mus musculus potassium channel, subfamily K, member 7, mRNA (cDNA clone MGC:129259 IMAGE:40044182), complete cds.	-	0.735468
NM_001099348	100042555	Gm13305	OTTMUSG00000011351	Mus musculus interleukin 11 receptor, alpha chain 2-like (LOC100042555), mRNA.	-	0.73568
XM_001477124	100041857	Gm3548	-	PREDICTED: Mus musculus similar to 60S ribosomal protein L36 (LOC100041857), mRNA.	-	0.73652
BC053425	64136	Sdf2l1	-	Mus musculus stromal cell-derived factor 2-like 1, mRNA (cDNA clone MGC:59276 IMAGE:6508268), complete cds.	-	0.737843
BC082603	105988	Espl1	AL024103#AU045071#Cerp#ESP1#PRCE#SSE	Mus musculus extra spindle poles-like 1 (S. cerevisiae), mRNA (cDNA clone MGC:100298 IMAGE:30668743), complete cds.	-	0.737932
AK029195	12554	Cdh13	4932416G01Rik#Cdht#T-cadherin#Tcad	Mus musculus 0 day neonate head cDNA, RIKEN full-length enriched library, clone:4831413C15 product:cadherin 13, full insert sequence.	-	0.737972
AK133330	105522	Ankrd28	AI465466#AI604979#E430019N21Rik#KIAA0379#mKIAA0379	Mus musculus adult male testis cDNA, RIKEN full-length enriched library, clone:4932433N22 product:Hypothetical ANK-repeat protein KIAA0379 (Fragment) homolog [Homo sapiens], full insert sequence.	-	0.738074
BC030169	19183	Psmc3ip	C79099#GT198#HOP2#Tbpip	Mus musculus proteasome (prosome, macropain) 26S subunit, ATPase 3, interacting protein, mRNA (cDNA clone MGC:29091 IMAGE:5027493), complete cds.	-	0.738575
BC010758	12409	Cbr2	MLCR	Mus musculus carbonyl reductase 2, mRNA (cDNA clone MGC:18465 IMAGE:4219349), complete cds.	-	0.738746
AB288871	11302	Aatk	AATYK#aatyk1#mKIAA0641	Mus musculus aatyk1 mRNA for apoptosis-associated tyrosine kinase 1B, complete cds.	-	0.738777
BC020152	223272	Itgbl1	B930011D01Rik	Mus musculus integrin, beta-like 1, mRNA (cDNA clone MGC:28057 IMAGE:3708340), complete cds.	-	0.739111
BC023179	232855	Zfp772	MGC118009#MGC37070	Mus musculus cDNA sequence BC023179, mRNA (cDNA clone MGC:37070 IMAGE:4951074), complete cds.	-	0.740599
BC132431	12622	Cer1	Cerl#Cerr1#cer-1	Mus musculus cerberus 1 homolog (Xenopus laevis), mRNA (cDNA clone MGC:164062 IMAGE:40130708), complete cds.	-	0.740997
BC030351	76976	2900062L11Rik	-	Mus musculus RIKEN cDNA 2900062L11 gene, mRNA (cDNA clone MGC:40746 IMAGE:5365902), complete cds.	-	0.7418
AK086413	216188	Aldh1l2	D330038I09Rik#MGC19039	Mus musculus 15 days embryo head cDNA, RIKEN full-length enriched library, clone:D930026K06 product:weakly similar to 10-FORMYLTETRAHYDROFOLATE DEHYDROGENASE (EC 1.5.1.6) (10-FTHFDH) [Homo sapiens], full insert sequence.	-	0.741999
AK051795	17218	Mcm5	AA617332#AI324988#AL033333#Cdc46#Mcmd5#P1-CDC46#mCD46#mCDC46	Mus musculus 12 days embryo spinal ganglion cDNA, RIKEN full-length enriched library, clone:D130094I15 product:mini chromosome maintenance deficient 5 (S. cerevisiae), full insert sequence.	-	0.743667
AK081197	77318	Ankrd55	C030011J08Rik	Mus musculus 10 days neonate cerebellum cDNA, RIKEN full-length enriched library, clone:B930099H22 product:hypothetical Ankyrin repeat profile/Ankyrin-repeat/Ankyrin repeat region circular profile/Yeast DNA-binding domain containing protein, full insert sequence.	-	0.743923
AK017403	71361	Aifm2	5430437E11Rik#Amid#D730001I10Rik#PRG3	Mus musculus 6 days neonate head cDNA, RIKEN full-length enriched library, clone:5430437E11 product:P53-RESPONSIVE GENE 3 homolog [Homo sapiens], full insert sequence.	-	0.744665
AK076042	13000	Csnk2a2	1110035J23Rik#C77789#CK2	Mus musculus 10 days embryo whole body cDNA, RIKEN full-length enriched library, clone:2610528F04 product:casein kinase II, alpha 2, polypeptide, full insert sequence.	-	0.744998
BC051941	64378	Gpr88	AW061286#Strg	Mus musculus G-protein coupled receptor 88, mRNA (cDNA clone MGC:62186 IMAGE:5708059), complete cds.	-	0.746079
BC062951	381644	Cep135	BC062951#Cep4#Gm1044#MGC86039	Mus musculus centrosomal protein 135, mRNA (cDNA clone MGC:86039 IMAGE:6852711), complete cds.	-	0.747154
BC053010	14362	Fzd1	AW227548#FZ-1	Mus musculus frizzled homolog 1 (Drosophila), mRNA (cDNA clone MGC:62195 IMAGE:5697795), complete cds.	-	0.747397
BC116669	101631	Pwwp2b	AI594893#D7Ertd517e#D930023J19Rik#Pwwp2	Mus musculus PWWP domain containing 2B, mRNA (cDNA clone MGC:144882 IMAGE:40107062), complete cds.	-	0.748443
AF304376	11891	Rab27a	2210402C08Rik#2410003M20Rik#4933437C11Rik#ash	Mus musculus RAB27A (Rab27a) mRNA, complete cds.	-	0.750042
BC038365	18053	Ngfr	LNGFR#Tnfrsf16#p75#p75NGFR#p75NTR	Mus musculus nerve growth factor receptor (TNFR superfamily, member 16), mRNA (cDNA clone MGC:35588 IMAGE:5367638), complete cds.	-	0.750227
BC063754	16699	Krtap13	4C32	Mus musculus keratin associated protein 13, mRNA (cDNA clone MGC:70025 IMAGE:30293948), complete cds.	-	0.750451
AK033154	71145	Scara5	4932433F15Rik#4933425F03Rik#AV278087#Tesr	Mus musculus 15 days embryo male testis cDNA, RIKEN full-length enriched library, clone:8030448C24 product:hypothetical protein, full insert sequence.	-	0.750656
AK076464	66853	Pnpla2	0610039C21Rik#1110001C14Rik#Atgl#TTS-2.2	Mus musculus 0 day neonate head cDNA, RIKEN full-length enriched library, clone:4833413N11 product:similar to TRANSPORT-SECRETION PROTEIN 2.1 (TTS-2.1) (FRAGMENT) [Homo sapiens], full insert sequence.	-	0.750986
BC017517	53376	Usp2	B930035K21Rik#Ubp41	Mus musculus ubiquitin specific peptidase 2, mRNA (cDNA clone MGC:27630 IMAGE:4506362), complete cds.	-	0.751278
AK086484	17756	Mtap2	MAP-2#MAP2#Mtap-2	Mus musculus 15 days embryo head cDNA, RIKEN full-length enriched library, clone:D930031J16 product:microtubule-associated protein 2, full insert sequence.	-	0.751644
AK016166	59010	Sqrdl	0610039J17Rik#4930557M22Rik	Mus musculus adult male testis cDNA, RIKEN full-length enriched library, clone:4930557M22 product:weakly similar to SULFIDE QUINONE REDUCTASE-LIKE (YEAST) [Mus musculus], full insert sequence.	-	0.751825
BC117777	67859	2310002J15Rik	AV023762	Mus musculus RIKEN cDNA 2310002J15 gene, mRNA (cDNA clone MGC:143631 IMAGE:40091453), complete cds.	-	0.752845
AK016386	75853	4930592I03Rik	-	Mus musculus adult male testis cDNA, RIKEN full-length enriched library, clone:4930592I03 product:unclassifiable, full insert sequence.	-	0.753448
BC005425	20878	Aurka	AIRK1#AU019385#AW539821#Ark1#Aurora-A#Ayk1#IAK#Stk6	Mus musculus aurora kinase A, mRNA (cDNA clone MGC:5804 IMAGE:3590706), complete cds.	-	0.754442
AK160789	18212	Ntrk2	AI848316#C030027L06Rik#Tkrb#trkB	Mus musculus 14, 17 days embryo head cDNA, RIKEN full-length enriched library, clone:3221403I19 product:neurotrophic tyrosine kinase, receptor, type 2, full insert sequence.	-	0.754633
BC024704	85308	Fam158a	1500005A01Rik#Cgi112	Mus musculus RIKEN cDNA 1500005A01 gene, mRNA (cDNA clone MGC:18802 IMAGE:4195108), complete cds.	-	0.75525
BC132404	14630	Gclm	AI649393#Glclr	Mus musculus glutamate-cysteine ligase , modifier subunit, mRNA (cDNA clone MGC:164035 IMAGE:40130681), complete cds.	-	0.755485
AK170081	246707	Emilin2	FOAP-10	Mus musculus NOD-derived CD11c +ve dendritic cells cDNA, RIKEN full-length enriched library, clone:F630015F04 product:elastin microfibril interfacer 2, full insert sequence.	-	0.755846
BC049709	219038	Tppp2	Gm1790#Gm77	Mus musculus forkhead box O3, mRNA (cDNA clone MGC:58655 IMAGE:6740792), complete cds.	-	0.755986
AK039703	225845	Pla2g16	C78643#Hrasls3#Hrev107#MLP-3	Mus musculus adult male spinal cord cDNA, RIKEN full-length enriched library, clone:A330091E18 product:HRAS like suppressor 3, full insert sequence.	-	0.756644
AK052773	653029	D630048o14rik	-	Mus musculus 0 day neonate kidney cDNA, RIKEN full-length enriched library, clone:D630048O14 product:unclassifiable, full insert sequence.	-	0.757067
BC024055	107747	Aldh1l1	1810048F20Rik#Fthfd#Neut2	Mus musculus aldehyde dehydrogenase 1 family, member L1, mRNA (cDNA clone MGC:36387 IMAGE:5098789), complete cds.	-	0.757854
BC107386	382864	Colq	MGC130387	Mus musculus collagen-like tail subunit (single strand of homotrimer) of asymmetric acetylcholinesterase, mRNA (cDNA clone MGC:130386 IMAGE:40057706), complete cds.	-	0.758013
XM_001480366	75131	4930512J16Rik	-	PREDICTED: Mus musculus RIKEN cDNA 4930512J16 gene (4930512J16Rik), mRNA.	-	0.758821
BC013636	110095	Pygl	-	Mus musculus liver glycogen phosphorylase, mRNA (cDNA clone MGC:19091 IMAGE:4196237), complete cds.	-	0.759563
AB041595	13047	Cux1	AA407197#CDP#Cutl1#Cux#Cux-1#KIAA4047#MGC102214#Phox2#mKIAA4047	Mus musculus brain cDNA, clone MNCb-2844, similar to Mus musculus mCASP (cux) mRNA.	-	0.759578
AK035479	223666	D15Wsu169e	9530053N22#AI843066	Mus musculus adult male urinary bladder cDNA, RIKEN full-length enriched library, clone:9530053N22 product:hypothetical Core domain in kinesin and myosin motors containing protein, full insert sequence.	-	0.761224
BC058221	72033	Tsc22d2	1810043J12Rik#5530402M19Rik	Mus musculus TSC22 domain family 2, mRNA (cDNA clone IMAGE:6306469), partial cds.	-	0.761329
AK019846	16890	Lipe	4933403G17Rik#HSL	Mus musculus adult male testis cDNA, RIKEN full-length enriched library, clone:4931402D16 product:lipase, hormone sensitive, full insert sequence.	-	0.761509
BC023116	68567	Cgref1	1110004G24Rik#AW045201#Cgr11	Mus musculus cell growth regulator with EF hand domain 1, mRNA (cDNA clone MGC:28551 IMAGE:4206019), complete cds.	-	0.761888
XM_001479708	71011	4933401B06Rik	-	PREDICTED: Mus musculus RIKEN cDNA 4933401B06 gene (4933401B06Rik), mRNA.	-	0.761937
BC032883	11555	Adrb2	Adrb-2#Badm#Gpcr7	Mus musculus adrenergic receptor, beta 2, mRNA (cDNA clone MGC:41462 IMAGE:1349283), complete cds.	-	0.762184
BC046761	21991	Tpi1	AI255506#Tpi#Tpi-1	Mus musculus triosephosphate isomerase 1, mRNA (cDNA clone MGC:57918 IMAGE:5693696), complete cds.	-	0.762547
AK008705	70134	2210011C24Rik	-	Mus musculus adult male stomach cDNA, RIKEN full-length enriched library, clone:2210011C24 product:hypothetical protein, full insert sequence.	-	0.762682
XM_001003254	668711	Gm9313	EG668711	PREDICTED: Mus musculus predicted gene, EG668711 (EG668711), mRNA.	-	0.762858
BC008113	27078	B9d1	AW045994#B9#Eppb9	Mus musculus B9 protein domain 1, mRNA (cDNA clone MGC:5687 IMAGE:3483517), complete cds.	-	0.763132
BC146002	67127	Lce1a1	2200008B06Rik#Sprrl3	Mus musculus late cornified envelope 1A1, mRNA (cDNA clone MGC:175889 IMAGE:40131305), complete cds.	-	0.763333
BC011208	103743	Tmem98	6530411B15Rik#AI463522	Mus musculus transmembrane protein 98, mRNA (cDNA clone MGC:19304 IMAGE:4163101), complete cds.	-	0.763441
XM_355880	381867	Ovol3	Gm1903#movo3	PREDICTED: Mus musculus OVO homolog-like 3 (Drosophila) (Ovol3), mRNA.	-	0.763478
BC003428	66929	Asf1b	1700003K02Rik#AA409591	Mus musculus ASF1 anti-silencing function 1 homolog B (S. cerevisiae), mRNA (cDNA clone MGC:6473 IMAGE:2645378), complete cds.	-	0.763518
AK159389	14229	Fkbp5	51kDa#D17Ertd592e#Dit1#FKBP51	Mus musculus osteoclast-like cell cDNA, RIKEN full-length enriched library, clone:I420019D10 product:FK506 binding protein 5, full insert sequence.	TD-A	0.763706
AK002415	13850	Ephx2	AW106936#Eph2	Mus musculus adult male kidney cDNA, RIKEN full-length enriched library, clone:0610009K09 product:SOLUBLE EPOXIDE HYDROLASE (SEH) (EC 3.3.2.3) (EPOXIDE HYDRATASE) (CYTOSOLIC EPOXIDE HYDROLASE) (CEH) homolog [Mus musculus], full insert sequence.	-	0.763898
BC034504	67231	Tbc1d20	1110028I04Rik#2810442O16Rik#AI414693	Mus musculus TBC1 domain family, member 20, mRNA (cDNA clone MGC:25843 IMAGE:4192736), complete cds.	-	0.765706
BC024942	110639	Prps2	2610101M19Rik#AA589463#AI464149#MGC28388#Prps-2	Mus musculus phosphoribosyl pyrophosphate synthetase 2, mRNA (cDNA clone MGC:28388 IMAGE:4022452), complete cds.	-	0.76576
AK082453	235044	BC018242	MGC25492#PRG-4	Mus musculus 0 day neonate cerebellum cDNA, RIKEN full-length enriched library, clone:C230052E08 product:weakly similar to DJ846F13.1 (PHOSPHATIDIC ACID PHOSPHATASE TYPE 2C) (FRAGMENT) [Homo sapiens], full insert sequence.	-	0.766062
BC052877	72472	Slc16a10	2610103N14Rik#9830169E08#PRO0813#TAT1	Mus musculus solute carrier family 16 (monocarboxylic acid transporters), member 10, mRNA (cDNA clone MGC:60866 IMAGE:30046388), complete cds.	-	0.766203
AK086373	246049	Slc36a2	A530067G19Rik#PAT2#Tramd1	Mus musculus 15 days embryo head cDNA, RIKEN full-length enriched library, clone:D930024H10 product:weakly similar to LYSOSOMAL AMINO ACID TRANSPORTER 1 [Rattus norvegicus], full insert sequence.	-	0.766265
BC016204	77974	Rdh12	A930033N07Rik	Mus musculus retinol dehydrogenase 12, mRNA (cDNA clone MGC:27665 IMAGE:4527851), complete cds.	-	0.766389
EU099298	639781	Skint1	OTTMUSG00000008542#Skint-1	alt 'OTTMUSG00000008542#Skint-1'	-	0.766624
AK083203	100042178	Gm13111	OTTMUSG00000010446	Mus musculus adult male hippocampus cDNA, RIKEN full-length enriched library, clone:C630028A20 product:unclassifiable, full insert sequence.	-	0.767063
AK016839	71860	Wdr16	1700019F09Rik#4933417B11Rik#MGC141350#WDRPUH	Mus musculus adult male testis cDNA, RIKEN full-length enriched library, clone:4933417B11 product:hypothetical G-protein beta WD-40 repeats containing protein, full insert sequence.	-	0.767562
AF089734	56188	Fxyd1	0610012C17Rik#1110006M24Rik#Plm#Pml	Mus musculus phospholemman precursor, mRNA, complete cds.	-	0.767619
BC046420	56429	Dpt	1810032B19Rik#5033416F05Rik#EQ-1#Eq1	Mus musculus dermatopontin, mRNA (cDNA clone MGC:51504 IMAGE:4165966), complete cds.	-	0.76779
BC001990	22248	Unc119	D11Bhm52#HRG4#MRG4#Rg4#Rtg4#Unc119h	Mus musculus unc-119 homolog (C. elegans), mRNA (cDNA clone MGC:5721 IMAGE:3484396), complete cds.	-	0.768755
BC036386	67914	Coq9	2310005O14Rik#C78387	Mus musculus coenzyme Q9 homolog (yeast), mRNA (cDNA clone MGC:41458 IMAGE:1067021), complete cds.	-	0.769718
AK038020	97130	C77080	mKIAA1522	Mus musculus 16 days neonate thymus cDNA, RIKEN full-length enriched library, clone:A130072D05 product:hypothetical Proline-rich region profile/Serine-rich region profile containing protein, full insert sequence.	-	0.77005
XM_001004030	667631	Gm8738	EG667631	PREDICTED: Mus musculus predicted gene, EG667631 (EG667631), mRNA.	-	0.770128
BC156318	69581	Rhou	2310026M05Rik#AI182090#Arhu#CDC42L1#G28K#WRCH-1#WRCH1#mG28K	Synthetic construct Mus musculus clone IMAGE:100061767, MGC:190290 ras homolog gene family, member U (Rhou) mRNA, encodes complete protein.	-	0.770176
AF539744	244233	Cd163l1	B430307C05#E430002D04Rik#Scart1	alt 'B430307C05#E430002D04Rik#Scart1'	-	0.77107
AY506557	80891	Fcrls	2810439C17Rik#9330158F12#FcRH2sc#Fcrh2#IFGP2#IgSR#MMAN-g#Msr2#moFcRH2sc	Mus musculus Fc receptor-like protein 2 immunoglobulin short isoform (Fcrh2) mRNA, complete cds.	-	0.772225
BC010301	16600	Klf4	EZF#Gklf#Zie	Mus musculus Kruppel-like factor 4 (gut), mRNA (cDNA clone MGC:11479 IMAGE:3156339), complete cds.	-	0.773137
AK039419	329239	A330041K01	-	Mus musculus adult male spinal cord cDNA, RIKEN full-length enriched library, clone:A330041K01 product:unclassifiable, full insert sequence.	-	0.773791
BC119251	77619	Prelid2	1700003A01Rik#C330008K14Rik	Mus musculus PRELI domain containing 2, mRNA (cDNA clone MGC:155567 IMAGE:8734000), complete cds.	-	0.773836
AY509150	218624	Il31ra	CRL3#GLM-R#GPL#Glmr#NR10	Mus musculus muzcytor17x1 interleukin 31RA (Il31ra) mRNA, complete cds.	-	0.774897
BC029115	109212	Fam64a	2610008F03Rik#6720460F02Rik#AI115087#CATS	Mus musculus RIKEN cDNA 6720460F02 gene, mRNA (cDNA clone MGC:28147 IMAGE:3983148), complete cds.	-	0.774912
AK087125	213469	Lgi3	AI841179#AW049851	Mus musculus 0 day neonate lung cDNA, RIKEN full-length enriched library, clone:E030028M05 product:weakly similar to BA512J3.1 (LEUCINE-RICH, GLIOMA INACTIVATED 1) (FRAGMENT) [Homo sapiens], full insert sequence.	-	0.775467
BC024933	74122	Tmem43	1200015A22Rik#LUMA	Mus musculus transmembrane protein 43, mRNA (cDNA clone MGC:28213 IMAGE:3990353), complete cds.	-	0.775791
AF038896	238871	Pde4d	9630011N22Rik#Dpde3	Mus musculus cyclic AMP specific phosphodiesterase PDE4D5A mRNA, partial cds.	-	0.776357
AK220210	434341	Nlrc5	AK220210#NOD27	Mus musculus mRNA for mFLJ00359 protein.	-	0.776817
NM_001085549	666048	Gm12824	OTTMUSG00000008561	Mus musculus predicted gene, OTTMUSG00000008561 (OTTMUSG00000008561), mRNA.	-	0.777031
BC034857	20613	Snai1	AI194338#Sna#Sna1#Snail#Snail1	Mus musculus snail homolog 1 (Drosophila), mRNA (cDNA clone MGC:41141 IMAGE:5121591), complete cds.	-	0.777675
BC115657	108067	Eif2b3	1190002P15Rik	Mus musculus eukaryotic translation initiation factor 2B, subunit 3, mRNA (cDNA clone MGC:144566 IMAGE:40103205), complete cds.	-	0.777793
AK081582	29870	Gtse1	B99#Gtse-1	Mus musculus 16 days embryo head cDNA, RIKEN full-length enriched library, clone:C130047G12 product:G two S phase expressed protein 1, full insert sequence.	-	0.778081
BC025458	231002	Plekhn1	BC025458	Mus musculus pleckstrin homology domain containing, family N member 1, mRNA (cDNA clone IMAGE:5353705), partial cds.	-	0.778396
NR_003376	664849	Gm7367	EG664849	Mus musculus predicted gene, EG664849 (EG664849) on chromosome 7.	-	0.77972
BC004619	16157	Il11ra1	AI314697#GP130#Il-11ra#Il11ra#Il11ra2#NR1	Mus musculus interleukin 11 receptor, alpha chain 1, mRNA (cDNA clone MGC:6067 IMAGE:3585497), complete cds.	-	0.781799
AK002390	67194	2700038G22Rik	-	Mus musculus adult male kidney cDNA, RIKEN full-length enriched library, clone:0610009F16 product:unclassifiable, full insert sequence.	-	0.783126
NM_138758	192289	Tmlhe	Bbox2#D430017M14Rik#MGC130426#TMLH	Mus musculus trimethyllysine hydroxylase, epsilon (Tmlhe), mRNA.	-	0.783849
XM_981943	666149	Gm7949	EG666149	PREDICTED: Mus musculus predicted gene, EG666149 (EG666149), mRNA.	-	0.78416
BC113805	194231	Cnksr1	BC037758	Mus musculus connector enhancer of kinase suppressor of Ras 1, mRNA (cDNA clone MGC:132970 IMAGE:40062208), complete cds.	-	0.784217
BC119422	116746	Defb6	mBD-6	Mus musculus defensin beta 6, mRNA (cDNA clone MGC:140826 IMAGE:40038954), complete cds.	-	0.784408
AK087483	666892	Gm8350	EG666892	Mus musculus 0 day neonate eyeball cDNA, RIKEN full-length enriched library, clone:E130304P04 product:unclassifiable, full insert sequence.	-	0.784701
BC072650	12826	Col4a1	Bru#Col4a-1#Del(8)44H#Raw#Svc	Mus musculus collagen, type IV, alpha 1, mRNA (cDNA clone MGC:91373 IMAGE:6852661), complete cds.	-	0.785058
AB032401	58233	Dnaja4	1110021L12Rik#AV358213#Dj4#Hsj4	Mus musculus mmDNAJA4 mRNA for mmDj4, complete cds.	-	0.78532
BC007138	12632	Cfl2	-	Mus musculus cofilin 2, muscle, mRNA (cDNA clone MGC:6084 IMAGE:3590849), complete cds.	-	0.785538
BC019200	215615	Rnpep	MGC29229	Mus musculus arginyl aminopeptidase (aminopeptidase B), mRNA (cDNA clone MGC:29229 IMAGE:5041005), complete cds.	-	0.786024
AK015900	75193	4930526F13Rik	-	Mus musculus adult male testis cDNA, RIKEN full-length enriched library, clone:4930526F13 product:unclassifiable, full insert sequence.	-	0.786179
BC016525	232187	Smyd5	AW536703#MGC29044#NN8-4AG#Rai15#Rrg1	Mus musculus SET and MYND domain containing 5, mRNA (cDNA clone MGC:29044 IMAGE:3601356), complete cds.	-	0.786277
BC152813	12555	Cdh15	AI323380#Cdh14#Mcad	Synthetic construct Mus musculus clone IMAGE:100016093, MGC:184358 cadherin 15 (Cdh15) mRNA, encodes complete protein.	-	0.786474
BC026929	76454	Fbxo31	2310046N15Rik#Fbx14#Fbxo14	Mus musculus F-box protein 31, mRNA (cDNA clone MGC:30486 IMAGE:4194857), complete cds.	-	0.787045
BC125657	15485	Hsd17b1	17HSDB1#17beta-HSD#E2DH#Hsd17ba	Mus musculus hydroxysteroid (17-beta) dehydrogenase 1, mRNA (cDNA clone MGC:159360 IMAGE:40130172), complete cds.	-	0.787168
AK052319	101359	Prrt4	AW455481#D330027H18Rik	Mus musculus 13 days embryo heart cDNA, RIKEN full-length enriched library, clone:D330027H18 product:unclassifiable, full insert sequence.	-	0.787714
XM_987981	667055	Gm9992	ENSMUSG00000056133#MGC182933	PREDICTED: Mus musculus similar to UNC-93A protein (LOC667055), mRNA.	-	0.787896
AK077000	22240	Dpysl3	CRMP-4#TUC4#Ulip#Ulip1	Mus musculus adult male testis cDNA, RIKEN full-length enriched library, clone:4931422N23 product:dihydropyrimidinase-like 3, full insert sequence.	-	0.788191
BC057152	19041	Ppl	AW553870	Mus musculus periplakin, mRNA (cDNA clone IMAGE:5337379), complete cds.	-	0.788614
AK140960	18163	Ctnnd2	Catnd2#Nprap#neurojugin	Mus musculus 16 days embryo head cDNA, RIKEN full-length enriched library, clone:C130084F11 product:catenin delta 2, full insert sequence.	-	0.78866
BC031892	83922	Tsga14	1700017E11Rik#2810431D15Rik#AI449046#AI503610	Mus musculus testis specific gene A14, mRNA (cDNA clone MGC:35598 IMAGE:5365552), complete cds.	-	0.788683
AK045522	207259	Zbtb7c	B230208J24Rik#Zbtb36	Mus musculus adult male corpora quadrigemina cDNA, RIKEN full-length enriched library, clone:B230208J24 product:APM-1 PROTEIN homolog [Homo sapiens], full insert sequence.	-	0.78906
AK079862	20297	Ccl20	CKb4#LARC#MIP-3A#MIP-3[a]#MIP3A#ST38#Scya20#exodus-1	Mus musculus 0 day neonate thymus cDNA, RIKEN full-length enriched library, clone:A430095C13 product:small inducible cytokine subfamily A20, full insert sequence.	-	0.790685
AF091846	18256	Oc90	Ocn-95#PLA2L#Pla2ll	Mus musculus otoconin-90 (Oc90) mRNA, partial cds.	-	0.790813
BC024495	20377	Sfrp1	2210415K03Rik#AW011917#AW107218#AW742929#sFRP-1	Mus musculus secreted frizzled-related protein 1, mRNA (cDNA clone MGC:37430 IMAGE:4982195), complete cds.	-	0.791392
AK035379	105404	BB123696	-	Mus musculus adult male urinary bladder cDNA, RIKEN full-length enriched library, clone:9530027I24 product:weakly similar to CALCYCLIN BINDING PROTEIN [Mus musculus], full insert sequence.	-	0.791472
XM_486849	434907	Gm5648	EG434907	PREDICTED: Mus musculus predicted gene, EG434907 (EG434907), mRNA.	-	0.7917
AK004772	18574	Pde1b	63kDa#Pde1b1	Mus musculus adult male lung cDNA, RIKEN full-length enriched library, clone:1200014O08 product:phosphodiesterase 1B, Ca2+-calmodulin dependent, 63 kDa, full insert sequence.	-	0.792003
BC028638	20512	Slc1a3	AI504299#B430115D02Rik#Eaat1#GLAST#GLAST-1#GLU-T#GluT-1#Gmt1#MGluT1	Mus musculus solute carrier family 1 (glial high affinity glutamate transporter), member 3, mRNA (cDNA clone IMAGE:963158), with apparent retained intron.	-	0.793457
XM_001475509	100040933	Gm16397	EG621098	PREDICTED: Mus musculus similar to Armadillo repeat containing, X-linked 6 (LOC100040933), mRNA.	-	0.796251
BC014295	17135	Mafk	AW061068#NF-E2#Nfe2u	Mus musculus v-maf musculoaponeurotic fibrosarcoma oncogene family, protein K (avian), mRNA (cDNA clone MGC:14027 IMAGE:4189276), complete cds.	-	0.797155
AK036957	243083	Tmprss11f	4631408C20#4732406D01Rik	Mus musculus adult female vagina cDNA, RIKEN full-length enriched library, clone:9930030B22 product:unclassifiable, full insert sequence.	-	0.797172
BC015304	269378	Ahcy	AA987153#AL024110#CuBP#MGC118063#SAHH	Mus musculus S-adenosylhomocysteine hydrolase, mRNA (cDNA clone MGC:19228 IMAGE:4241917), complete cds.	-	0.798048
AF321853	83453	Chrdl1	BB139951#CHL#CHL1#Nrln1#VOPT	Mus musculus ventroptin-alpha mRNA, complete cds.	-	0.798684
BC004733	110109	Nop2	120kDa#A530002O17#Nol1	Mus musculus nucleolar protein 1, mRNA (cDNA clone MGC:7905 IMAGE:3583039), complete cds.	-	0.799552
AK078697	106795	Tcf19	5730403J10Rik#AW495861	Mus musculus adult male eyeball cDNA, RIKEN full-length enriched library, clone:7530415H07 product:SC1 protein (fragment) homolog [Mus musculus], full insert sequence.	-	0.800058
AK086121	212439	AA986860	E030025M07#MGC156398	Mus musculus 15 days embryo head cDNA, RIKEN full-length enriched library, clone:D930007B14 product:hypothetical protein, full insert sequence.	-	0.80011
AK036345	18628	Per3	2810049O06Rik#mPer3	Mus musculus 16 days neonate cerebellum cDNA, RIKEN full-length enriched library, clone:9630059K03 product:period homolog 3 (Drosophila), full insert sequence.	TD-A	0.80021
AK005271	68952	Fam57b	1500016O10Rik#A330104J06Rik#AI413816#AW060769#MGC103222	Mus musculus adult male cerebellum cDNA, RIKEN full-length enriched library, clone:1500016O10 product:HYPOTHETICAL 25.2 KDA PROTEIN homolog [Homo sapiens], full insert sequence.	-	0.800601
AK156326	70564	5730469M10Rik	AU040822	Mus musculus activated spleen cDNA, RIKEN full-length enriched library, clone:F830016J03 product:hypothetical protein, full insert sequence.	-	0.80133
XM_990785	667479	Gm8657	EG667479	PREDICTED: Mus musculus predicted gene, EG667479 (EG667479), mRNA.	-	0.801356
BC029624	74359	4931414P19Rik	-	Mus musculus RIKEN cDNA 4931414P19 gene, mRNA (cDNA clone MGC:25751 IMAGE:3992239), complete cds.	-	0.801618
XM_001478878	100042411	Gm3831	-	PREDICTED: Mus musculus hypothetical protein LOC100042411 (LOC100042411), mRNA.	-	0.801953
XM_891634	623592	Gm6442	EG623592	PREDICTED: Mus musculus predicted gene, EG623592 (EG623592), mRNA.	-	0.802382
BC053007	59058	Bhlhe22	Beta3#Bhlhb5	Mus musculus basic helix-loop-helix domain containing, class B5, mRNA (cDNA clone MGC:62191 IMAGE:5686844), complete cds.	-	0.802844
AK090101	72119	Tpx2	2610005B21Rik#DIL2#REPP86#p100	Mus musculus RCB-1283 B16 melanoma cDNA, RIKEN full-length enriched library, clone:G430124K07 product:similar to RESTRICTED EXPRESSION PROLIFERATION ASSOCIATED PROTEIN 100 (P100) (DIFFERENTIALLY EXPRESSED IN LUNG CELLS 2) (DIL-2) (TARGETING PROTEIN FOR XKLP2) (C20ORF1 PROTEIN) (C20ORF2 PROTEIN) (PROTEIN FLS353) [Homo sapiens], full insert sequence.	-	0.802861
AK168113	16184	Il2ra	CD25#Il2r#Ly-43#MGC130561	Mus musculus CRL-1722 L5178Y-R cDNA, RIKEN full-length enriched library, clone:I730057O13 product:interleukin 2 receptor, alpha chain, full insert sequence.	-	0.804441
AK006197	73254	Ccdc18	1700021E15Rik#4932411G06Rik#MGC100177#NY-SAR-41	Mus musculus adult male testis cDNA, RIKEN full-length enriched library, clone:1700021E15 product:hypothetical protein, full insert sequence.	-	0.804503
AK076559	319207	Pgbd1	4921509E05Rik#MGC102225	Mus musculus adult male testis cDNA, RIKEN full-length enriched library, clone:4921509E05 product:weakly similar to CEREBRAL PROTEIN-4 [Homo sapiens], full insert sequence.	-	0.804581
AK090271	67512	Agpat2	2510002J07Rik#AV000834#BSCL#BSCL1#LPAAB#LPAAT-beta	Mus musculus adult male gall bladder cDNA, RIKEN full-length enriched library, clone:G630031N07 product:similar to 1-ACYL-SN-GLYCEROL-3-PHOSPHATE ACYLTRANSFERASE BETA (EC 2.3.1.51) (1- AGP ACYLTRANSFERASE 2) (1-AGPAT 2) (LYSOPHOSPHATIDIC ACID ACYLTRANSFERASE-BETA) (LPAAT-BETA) (1-ACYLGLYCEROL-3-PHOSPHATE O-ACYLTRANSFERASE 2) [Homo sapiens], full insert sequence.	-	0.804843
BC088984	237781	Smcr7	AI482195#Gm11#MGC113770	Mus musculus Smith-Magenis syndrome chromosome region, candidate 7 homolog (human), mRNA (cDNA clone MGC:113770 IMAGE:5708020), complete cds.	-	0.805258
BC099519	71233	Enkur	4933434I06Rik#AU016229#MGC117794	Mus musculus RIKEN cDNA 4933434I06 gene, mRNA (cDNA clone MGC:117794 IMAGE:30848009), complete cds.	-	0.805697
AK050441	74559	Elovl7	9130013K24Rik#AI840082	Mus musculus adult male liver tumor cDNA, RIKEN full-length enriched library, clone:C730048G03 product:weakly similar to ELONGATION OF VERY LONG CHAIN FATTY ACIDS PROTEIN 1 (CGI-88) [Homo sapiens], full insert sequence.	-	0.805978
BC008225	67951	Tubb6	2310057H16Rik#BB220206	Mus musculus tubulin, beta 6, mRNA (cDNA clone MGC:6469 IMAGE:2631779), complete cds.	-	0.808049
BC113788	109731	Maob	6330414K01Rik#MAO-B	Mus musculus monoamine oxidase B, mRNA (cDNA clone MGC:132954 IMAGE:40061990), complete cds.	-	0.808564
AJ131357	12769	Ccr9	Cmkbr10#GPR-9-6	Mus musculus mRNA for chemokine receptor (CCR9 gene).	-	0.809305
AK142931	22029	Traf1	4732496E14Rik	Mus musculus 0 day neonate lung cDNA, RIKEN full-length enriched library, clone:E030004J11 product:Tnf receptor-associated factor 1, full insert sequence.	-	0.809556
BC003315	22685	Zfp239	Mok-2#Mok2	Mus musculus zinc finger protein 239, mRNA (cDNA clone MGC:7007 IMAGE:3155528), complete cds.	-	0.809631
AK044068	268481	Krt222	6330509G02Rik#MGC100296	Mus musculus 10 days neonate cortex cDNA, RIKEN full-length enriched library, clone:A830086J20 product:weakly similar to keratin type I (clone Jn7-4) (fragment) [Xenopus laevis], full insert sequence.	-	0.809644
AK143023	16373	Irx3	AI894186	Mus musculus 0 day neonate lung cDNA, RIKEN full-length enriched library, clone:E030042N12 product:Iroquois related homeobox 3 (Drosophila), full insert sequence.	-	0.81033
AK037124	108097	Prkab2	5730553K21Rik#AW049591#BB124140	Mus musculus adult female vagina cDNA, RIKEN full-length enriched library, clone:9930121I18 product:5'-AMP-ACTIVATED PROTEIN KINASE, BETA-2 SUBUNIT (AMPK BETA-2 CHAIN) homolog [Rattus norvegicus], full insert sequence.	-	0.81151
XM_001476085	100041277	Gm3246	-	PREDICTED: Mus musculus hypothetical protein LOC100041277 (LOC100041277), mRNA.	-	0.811682
AK017848	67313	5730559C18Rik	1700034M08Rik#4933426C09Rik#AI586180#D1Mgi54#FLJ10901	Mus musculus 8 days embryo whole body cDNA, RIKEN full-length enriched library, clone:5730559C18 product:hypothetical protein, full insert sequence.	-	0.813338
AK019455	78512	3300005D01Rik	-	Mus musculus 17 days embryo head cDNA, RIKEN full-length enriched library, clone:3300005D01 product:RIKEN cDNA 3300005D01 gene, full insert sequence.	-	0.81437
BC076594	53870	Cntn6	NB-3	Mus musculus contactin 6, mRNA (cDNA clone MGC:100179 IMAGE:30649661), complete cds.	-	0.81471
BC052729	16906	Lmnb1	-	Mus musculus lamin B1, mRNA (cDNA clone MGC:64675 IMAGE:6816118), complete cds.	-	0.814905
AK133483	14687	Gnaz	AI847979#Gz	Mus musculus 11 days pregnant adult female ovary and uterus cDNA, RIKEN full-length enriched library, clone:5031410G14 product:guanine nucleotide binding protein, alpha z subunit, full insert sequence.	-	0.815089
BC057639	68498	Tspan11	1110014F12Rik#AU067806	Mus musculus tetraspanin 11, mRNA (cDNA clone MGC:67784 IMAGE:4218418), complete cds.	-	0.816019
AK134997	76969	Chst1	2610008E20Rik#AW125896#C6ST#GST-1#Gst1#KSGAL6ST	Mus musculus adult male olfactory brain cDNA, RIKEN full-length enriched library, clone:6430538O05 product:carbohydrate (keratan sulfate Gal-6) sulfotransferase 1, full insert sequence.	-	0.816733
BC051664	20707	Serpinb9c	3830421J05Rik#Nk9#Spi11	Mus musculus serine (or cysteine) peptidase inhibitor, clade B, member 9c, mRNA (cDNA clone MGC:60409 IMAGE:30018215), complete cds.	-	0.817132
AK142964	20272	Scn7a	1110034K09Rik#AI642000#NaG#Nav2#Nav2.3#Nax#Scn6a	Mus musculus 0 day neonate lung cDNA, RIKEN full-length enriched library, clone:E030020L17 product:sodium channel, voltage-gated, type VI, alpha polypeptide, full insert sequence.	-	0.818322
AK162939	74039	Nfam1	4921501M20Rik	Mus musculus adult male spinal cord cDNA, RIKEN full-length enriched library, clone:A330063O14 product:NFAT activation molecule 1 precursor (Calcineurin/NFAT-activating ITAM-containing protein), full insert sequence.	SC-E	0.818364
BC027516	53896	Slc7a10	AL024237#Asc-1#D7Bwg0847e	Mus musculus solute carrier family 7 (cationic amino acid transporter, y+ system), member 10, mRNA (cDNA clone IMAGE:1363848), with apparent retained intron.	-	0.818464
AK034774	73173	Pcdh18	3110038E07Rik#BB095589#PCDH68L	Mus musculus 12 days embryo embryonic body between diaphragm region and neck cDNA, RIKEN full-length enriched library, clone:9430036A01 product:protocadherin 18, full insert sequence.	-	0.81863
AK037344	171207	Arhgap4	A130009C12Rik#A530015A20Rik#MGC124367#MGC124368#c1#mKIAA0131	Mus musculus 16 days neonate thymus cDNA, RIKEN full-length enriched library, clone:A130009C12 product:hypothetical Cell division control protein 15 (CDC15)/Translation initiation factor SUI1 containing protein, full insert sequence.	-	0.819845
AK149460	19013	Ppara	4933429D07Rik#AW742785#Nr1c1#PPAR-alpha#PPARalpha#Ppar	Mus musculus adult male liver tumor cDNA, RIKEN full-length enriched library, clone:C730015L08 product:peroxisome proliferator activated receptor alpha, full insert sequence.	-	0.820137
XM_001473534	623085	Gm6391	-	PREDICTED: Mus musculus hypothetical LOC623085 (LOC623085), mRNA.	-	0.820346
BC068306	67219	Med18	2810046C01Rik	Mus musculus mediator of RNA polymerase II transcription, subunit 18 homolog (yeast), mRNA (cDNA clone MGC:76540 IMAGE:30043405), complete cds.	-	0.821444
BC030471	237847	Rtn4rl1	Ngr3#Ngrh2#Ngrl2	Mus musculus reticulon 4 receptor-like 1, mRNA (cDNA clone MGC:40829 IMAGE:5368560), complete cds.	-	0.822438
BC031701	72865	Cxx1c	2900027G03Rik#Mar8.1#Mart8a	Mus musculus CAAX box 1 homolog C (human), mRNA (cDNA clone MGC:25692 IMAGE:3594379), complete cds.	-	0.822685
BC148458	381809	Clec4b2	Aplra1#F830043G12Rik#mDCAR1	Synthetic construct Mus musculus clone IMAGE:100015391, MGC:183273 C-type lectin domain family 4, member b2 (Clec4b2) mRNA, encodes complete protein.	-	0.822909
AK046465	70451	Dhrs13	2610209N15Rik#MGC141618	Mus musculus adult male corpora quadrigemina cDNA, RIKEN full-length enriched library, clone:B230396F01 product:Hypothetical short-chain dehydrogenase/reductase homolog [Mus musculus], full insert sequence.	-	0.823014
AK007964	212862	Chpt1	MGC28885	Mus musculus 10 day old male pancreas cDNA, RIKEN full-length enriched library, clone:1810073D20 product:CHOLINEPHOSPHOTRANSFERASE 1 BETA homolog [Homo sapiens], full insert sequence.	-	0.823261
BC132162	230576	Ttc22	4732467L16Rik	Mus musculus tetratricopeptide repeat domain 22, mRNA (cDNA clone MGC:163793 IMAGE:40130439), complete cds.	-	0.823343
AK015904	75135	4930526I15Rik	1600027J15Rik	Mus musculus adult male testis cDNA, RIKEN full-length enriched library, clone:4930526I15 product:unclassifiable, full insert sequence.	-	0.824747
AF068748	20698	Sphk1	1110006G24Rik#SK1	Mus musculus sphingosine kinase (SPHK1a) mRNA, partial cds.	-	0.826126
XM_001479026	100042901	Gm4099	-	PREDICTED: Mus musculus similar to Nucleolar, serine-rich protein with a role in preribosome assembly or transport	-	0.826453
AK077158	73699	Ppp2r1b	2410091N08Rik#AI790395	Mus musculus adult male testis cDNA, RIKEN full-length enriched library, clone:4933415I16 product:SERINE/THREONINE PROTEIN PHOSPHATASE 2A, 65 KDA REGULATORY SUBUNIT A, BETA ISOFORM (PP2A, SUBUNIT A, PR65-BETA ISOFORM) (PP2A, SUBUNIT A, R1-BETA ISOFORM) (FRAGMENT) homolog [Sus scrofa], full insert sequence.	-	0.826769
AK039855	217169	Tns4	9930017A07Rik#AA589547#AU016405#Cten	Mus musculus 0 day neonate thymus cDNA, RIKEN full-length enriched library, clone:A430020N04 product:weakly similar to Tensin (Fragment) [Rattus norvegicus], full insert sequence.	-	0.826996
BC047153	53901	Rcan2	Csp2#Dscr1l1#MCIP2#ZAKI-4	Mus musculus regulator of calcineurin 2, mRNA (cDNA clone MGC:54455 IMAGE:6491318), complete cds.	-	0.827253
BC156514	230597	Zfyve9	E030027L17#Madhip#NSP#SARA#SMADIP	Synthetic construct Mus musculus clone IMAGE:100063087, MGC:191021 zinc finger, FYVE domain containing 9 (Zfyve9) mRNA, encodes complete protein.	-	0.827579
BC085134	381677	Vgf	Gm1052	Mus musculus VGF nerve growth factor inducible, mRNA (cDNA clone MGC:115754 IMAGE:6734388), complete cds.	-	0.827651
AK136939	114301	Palmd	4631423C22Rik#PALML	Mus musculus adult male diencephalon cDNA, RIKEN full-length enriched library, clone:9330200H01 product:palmdelphin, full insert sequence.	-	0.827829
AK039526	54445	Unc93b1	Unc93b	Mus musculus adult male spinal cord cDNA, RIKEN full-length enriched library, clone:A330055C13 product:unc-93 homolog B (C. elegans), full insert sequence.	-	0.828258
AK009137	74182	Prei4	2310004G06Rik#2310032D16Rik#AU015213#mKIAA1434	Mus musculus adult male tongue cDNA, RIKEN full-length enriched library, clone:2310004G06 product:weakly similar to KIAA1434 PROTEIN (FRAGMENT) [Homo sapiens], full insert sequence.	-	0.828353
BC014822	13845	Ephb3	AW456895#Cek10#Etk2#HEK2#MDK5#Sek4#Tyro6	Mus musculus Eph receptor B3, mRNA (cDNA clone MGC:18409 IMAGE:3673003), complete cds.	-	0.830644
BC119202	70261	2010110P09Rik	Cbhp2#Chp2	Mus musculus RIKEN cDNA 2010110P09 gene, mRNA (cDNA clone MGC:155518 IMAGE:8733951), complete cds.	-	0.830652
BC111437	14709	Gng8	G(y)8	Mus musculus guanine nucleotide binding protein (G protein), gamma 8 subunit, mRNA (cDNA clone MGC:130528 IMAGE:40049157), complete cds.	-	0.830681
BC044880	330319	Wipf3	9030621G03#BQ952480	Mus musculus, Similar to SH3 domain binding protein CR16, clone IMAGE:4974123, mRNA.	-	0.830846
AK017177	75995	5033417F24Rik	6330419D11Rik	Mus musculus 11 days pregnant adult female ovary and uterus cDNA, RIKEN full-length enriched library, clone:5033417F24 product:hypothetical protein, full insert sequence.	-	0.831251
BC129806	20741	Spnb1	AI842465#D330027P03Rik#Gm1301#KIAA4219#Spnb-1#ja#jaundiced#mKIAA4219	Mus musculus spectrin beta 1, mRNA (cDNA clone MGC:141584 IMAGE:40087684), complete cds.	-	0.831765
AK145280	243780	E330009J07Rik	AI841796#mKIAA1147	Mus musculus mammary gland RCB-0527 Jyg-MC(B) cDNA, RIKEN full-length enriched library, clone:G930033K05 product:hypothetical protein, full insert sequence.	-	0.832057
AK006803	73458	1700055N04Rik	-	Mus musculus adult male testis cDNA, RIKEN full-length enriched library, clone:1700055N04 product:hypothetical Aldehyde reductase (dehydrogenase), ALDH structure containing protein, full insert sequence.	-	0.832207
BC051472	24047	Ccl19	CKb11#ELC#MIP3B#Scya19#exodus-3	Mus musculus chemokine (C-C motif) ligand 19, mRNA (cDNA clone MGC:62903 IMAGE:1349213), complete cds.	-	0.832256
BC022997	68539	Tmem109	1110006I15Rik#AA958958#C77652	Mus musculus transmembrane protein 109, mRNA (cDNA clone MGC:38921 IMAGE:5362560), complete cds.	-	0.832531
AK051096	234797	6430548M08Rik	AW049007#mKIAA0513	Mus musculus 9 days embryo whole body cDNA, RIKEN full-length enriched library, clone:D030070I18 product:SIMILAR TO KIAA0513 GENE PRODUCT homolog [Mus musculus], full insert sequence.	-	0.83393
AK167648	19703	Renbp	Age#Rnbp	Mus musculus 15 days pregnant adult female placenta cDNA, RIKEN full-length enriched library, clone:I530026N01 product:renin binding protein, full insert sequence.	SC-E	0.83508
BC021338	20278	Scnn1g	[g]ENaC	Mus musculus sodium channel, nonvoltage-gated 1 gamma, mRNA (cDNA clone MGC:29058 IMAGE:5042876), complete cds.	-	0.835363
BC053017	56294	Ptpn9	MEG2	Mus musculus protein tyrosine phosphatase, non-receptor type 9, mRNA (cDNA clone MGC:62214 IMAGE:5708923), complete cds.	-	0.836694
AK156084	229599	Gm129	-	Mus musculus activated spleen cDNA, RIKEN full-length enriched library, clone:F830007I07 product:hypothetical Proline-rich region profile/Serine-rich region profile containing protein, full insert sequence.	-	0.836807
AK164634	16948	Lox	AI893619#TSC-160	Mus musculus 13 days embryo stomach cDNA, RIKEN full-length enriched library, clone:D530004C15 product:lysyl oxidase, full insert sequence.	-	0.836831
AK147451	211712	Pcdh9	1500001L12Rik#A730003J17Rik#AU021802#C530050I23Rik#C630029H24Rik#Gm1213#Gm297	Mus musculus cDNA, RIKEN full-length enriched library, clone:M5C1044E11 product:protocadherin 9, full insert sequence.	-	0.838953
BC058243	72155	Cenpn	2610510J17Rik#AI426416#AW545024	Mus musculus centromere protein N, mRNA (cDNA clone MGC:68092 IMAGE:6309162), complete cds.	-	0.839454
BC008523	108156	Mthfd1	Dcs#E430024A07Rik#Mthfd	Mus musculus methylenetetrahydrofolate dehydrogenase (NADP+ dependent), methenyltetrahydrofolate cyclohydrolase, formyltetrahydrofolate synthase, mRNA (cDNA clone MGC:6417 IMAGE:3590449), complete cds.	-	0.840362
BC047931	67168	Lpar6	2610302I02Rik#P2ry5#P2y5	Mus musculus purinergic receptor P2Y, G-protein coupled, 5, mRNA (cDNA clone MGC:49557 IMAGE:5251236), complete cds.	-	0.8408
AJ278430	80911	Acox3	BI685180#EST-s59#PCOX	Mus musculus mRNA for pristanoyl-CoA oxidase (Acox3 gene).	-	0.841608
XM_001481178	100043891	Gm4713	-	PREDICTED: Mus musculus hypothetical protein LOC100043891 (LOC100043891), mRNA.	-	0.841754
AF396656	94089	Trim7	AI790312	Mus musculus glycogenin-interacting protein 2 mRNA, complete cds.	-	0.84186
AK040353	19091	Prkg1	AW125416#CGKI#MGC132849#Prkg1b#Prkgr1b	Mus musculus 0 day neonate thymus cDNA, RIKEN full-length enriched library, clone:A430088G19 product:protein kinase, cGMP-dependent, type I, full insert sequence.	-	0.841917
BC003230	68119	Cmtm3	9430096L06Rik#AI413895#BNAS2#Cklfsf3	Mus musculus CKLF-like MARVEL transmembrane domain containing 3, mRNA (cDNA clone MGC:7225 IMAGE:3483351), complete cds.	-	0.842968
BC038914	71660	Rarres2	0610007L05Rik#AI303516	Mus musculus retinoic acid receptor responder (tazarotene induced) 2, mRNA (cDNA clone MGC:49275 IMAGE:5100583), complete cds.	-	0.843075
BC048394	72446	Prr5l	2600010E01Rik#4833411O04Rik#Protor-2#Protor2	Mus musculus RIKEN cDNA 2600010E01 gene, mRNA (cDNA clone MGC:56968 IMAGE:6391924), complete cds.	-	0.844406
BC034680	104156	Etv5	1110005E01Rik#8430401F14Rik#ERM	Mus musculus ets variant gene 5, mRNA (cDNA clone MGC:28414 IMAGE:4036564), complete cds.	-	0.845293
AK021262	72575	C430049B03Rik	2700063P19Rik	Mus musculus 7 days embryo whole body cDNA, RIKEN full-length enriched library, clone:C430049B03 product:unclassifiable, full insert sequence.	-	0.845396
AK159322	15354	Hmgb3	Hmg2a#Hmg4	Mus musculus osteoclast-like cell cDNA, RIKEN full-length enriched library, clone:I420015O07 product:high mobility group box 3, full insert sequence.	-	0.845656
BC140359	12294	Cacna2d3	Cacnad3	Synthetic construct Mus musculus clone IMAGE:100014324, MGC:173322 calcium channel, voltage-dependent, alpha2/delta subunit 3 (Cacna2d3) mRNA, encodes complete protein.	-	0.845664
BC024498	107770	Tm6sf2	-	Mus musculus transmembrane 6 superfamily member 2, mRNA (cDNA clone MGC:37441 IMAGE:4982620), complete cds.	-	0.846219
BC050800	98558	Mael	4933405K18Rik#AU019877	Mus musculus maelstrom homolog (Drosophila), mRNA (cDNA clone MGC:58726 IMAGE:6744032), complete cds.	-	0.846645
AK160286	56150	Mad2l1	AA673185#MAD2#MGC113763	Mus musculus 8 days embryo whole body cDNA, RIKEN full-length enriched library, clone:5730513E19 product:MAD2 (mitotic arrest deficient, homolog)-like 1 (yeast), full insert sequence.	-	0.847239
BC132596	68720	Lce1b	1110029C13Rik#Sprrl5	Mus musculus late cornified envelope 1B, mRNA (cDNA clone MGC:164227 IMAGE:40130873), complete cds.	-	0.847489
BC020036	75219	Dusp18	4930527G07Rik#AI430870#BB028064#DSP18#DUSP20#LMWDSP20	Mus musculus dual specificity phosphatase 18, mRNA (cDNA clone MGC:28218 IMAGE:3990751), complete cds.	-	0.848101
BC028508	20618	Sncg	C79089#persyn	Mus musculus synuclein, gamma, mRNA (cDNA clone MGC:41140 IMAGE:1448798), complete cds.	-	0.849345
AK143155	21677	Tead2	ETF#Etdf#TEAD-2#TEF-4#TEF4	Mus musculus 0 day neonate eyeball cDNA, RIKEN full-length enriched library, clone:E130118O09 product:TEA domain family member 2, full insert sequence.	-	0.84951
AK043670	114255	Dok4	-	Mus musculus 10 days neonate cortex cDNA, RIKEN full-length enriched library, clone:A830018G18 product:downstream of tyrosine kinase 4, full insert sequence.	-	0.8496
XM_889601	625060	Gm6551	EG625060	PREDICTED: Mus musculus predicted gene, EG625060 (EG625060), mRNA.	-	0.850079
AK010044	74184	2310065F04Rik	-	Mus musculus adult male tongue cDNA, RIKEN full-length enriched library, clone:2310065F04 product:unclassifiable, full insert sequence.	-	0.850177
BC024374	17229	Tpsb2	AV011504#MMCP-6#Mcp-6#Mcpt6	Mus musculus tryptase beta 2, mRNA (cDNA clone MGC:36021 IMAGE:4983727), complete cds.	-	0.850434
XM_001473508	100039789	Gm12407	OTTMUSG00000006698	PREDICTED: Mus musculus similar to EBI-1 ligand chemokine (LOC100039789), mRNA.	-	0.85078
AK040195	224796	Clic5	5730531E12Rik#B330005L24#Gm322#jbg	Mus musculus 0 day neonate thymus cDNA, RIKEN full-length enriched library, clone:A430075N03 product:weakly similar to CDNA FLJ10762 FIS, CLONE NT2RP4000008, MODERATELY SIMILAR TO CHLORINE CHANNEL PROTEIN P64 [Homo sapiens], full insert sequence.	-	0.851173
XM_898489	624831	Gm6530	-	PREDICTED: Mus musculus similar to LOC635138 protein (LOC624831), mRNA.	-	0.851519
AK079003	627821	Gm6792	EG627821	Mus musculus adult male epididymis cDNA, RIKEN full-length enriched library, clone:9230108M03 product:hypothetical protein, full insert sequence.	-	0.851704
BC028792	116939	Pnpla3	Adpn	Mus musculus patatin-like phospholipase domain containing 3, mRNA (cDNA clone MGC:41626 IMAGE:1265861), complete cds.	-	0.852077
BC113154	105853	Mal2	AI461653#MGC130604	Mus musculus mal, T-cell differentiation protein 2, mRNA (cDNA clone MGC:130604 IMAGE:40058489), complete cds.	-	0.852787
BC025206	232984	B3gnt8	B3galt7#B7galt7#BC025206#MGC32391	Mus musculus UDP-GlcNAc:betaGal beta-1,3-N-acetylglucosaminyltransferase 8, mRNA (cDNA clone MGC:32391 IMAGE:5037295), complete cds.	-	0.853219
AK133720	268970	Arhgap28	AU044757#AW550892#E130310N06	Mus musculus 6 days neonate head cDNA, RIKEN full-length enriched library, clone:5430425E07 product:Hypothetical GTPase activation domain homolog [Mus musculus], full insert sequence.	-	0.853564
AK152326	66815	Ccdc109b	9030408N13Rik	Mus musculus bone marrow macrophage cDNA, RIKEN full-length enriched library, clone:I830062F19 product:hypothetical protein, full insert sequence.	SC-E	0.853966
BC005722	60455	Tmem8	AW490096#M83	Mus musculus transmembrane protein 8 (five membrane-spanning domains), mRNA (cDNA clone MGC:11794 IMAGE:3595205), complete cds.	-	0.854128
AK078505	338369	Tmem220	A730055C05Rik#MGC130169#MGC130170	Mus musculus 12 days embryo female mullerian duct includes surrounding region cDNA, RIKEN full-length enriched library, clone:6820424B08 product:hypothetical protein, full insert sequence.	-	0.854757
BC061218	214639	4930486L24Rik	AW545031	Mus musculus RIKEN cDNA 4930486L24 gene, mRNA (cDNA clone MGC:74366 IMAGE:30281034), complete cds.	SC-D	0.855142
AK010129	69659	2310069G16Rik	-	Mus musculus adult male tongue cDNA, RIKEN full-length enriched library, clone:2310069G16 product:unclassifiable, full insert sequence.	-	0.85583
BC008255	12468	Cct7	AA408524#AL022769#Ccth#Cctz	Mus musculus chaperonin subunit 7 (eta), mRNA (cDNA clone MGC:6499 IMAGE:2648519), complete cds.	-	0.855965
BC019836	16010	Igfbp4	AI875747#Deb2#IGFBP-4	Mus musculus insulin-like growth factor binding protein 4, mRNA (cDNA clone MGC:29917 IMAGE:5123738), complete cds.	-	0.856081
XM_001474368	669325	Gm9453	-	PREDICTED: Mus musculus hypothetical LOC669325 (LOC669325), mRNA.	-	0.856838
AK139368	13078	Cyp1b1	CP1B#P4501b1	Mus musculus 10 days neonate cortex cDNA, RIKEN full-length enriched library, clone:A830031C18 product:cytochrome P450, family 1, subfamily b, polypeptide 1, full insert sequence.	-	0.856903
BC030183	230766	Fam167b	MGC29254#SEC	Mus musculus cDNA sequence BC030183, mRNA (cDNA clone MGC:29254 IMAGE:5054849), complete cds.	-	0.857564
BC034214	212398	Frat2	MGC37615	Mus musculus frequently rearranged in advanced T-cell lymphomas 2, mRNA (cDNA clone MGC:37615 IMAGE:4989784), complete cds.	-	0.857628
AK077601	50524	Sall2	AI225809#AW559097#Msal-2#mKIAA0360#p150(Sal2)	Mus musculus 8 days embryo whole body cDNA, RIKEN full-length enriched library, clone:5730467D16 product:sal-like 2 (Drosophila), full insert sequence.	-	0.860753
BC030450	213575	Dync2li1	4933404O11Rik#CGI-60#D2lic#LIC3#MGC40646#MGC7211#mD2LIC	Mus musculus dynein cytoplasmic 2 light intermediate chain 1, mRNA (cDNA clone MGC:40646 IMAGE:5400492), complete cds.	-	0.861754
BC003348	75747	Sesn3	5630400E15Rik#BC003348#MGC7182#SEST3	Mus musculus sestrin 3, mRNA (cDNA clone IMAGE:3481673).	-	0.862021
BC145831	14344	Fut2	-	Mus musculus fucosyltransferase 2, mRNA (cDNA clone MGC:175718 IMAGE:40131134), complete cds.	-	0.862729
BC027089	211347	Pank3	MGC38148	Mus musculus pantothenate kinase 3, mRNA (cDNA clone MGC:38616 IMAGE:5355443), complete cds.	-	0.863029
BC009022	170718	Idh3b	C78231	Mus musculus isocitrate dehydrogenase 3 (NAD+) beta, mRNA (cDNA clone MGC:6572 IMAGE:3257667), complete cds.	-	0.86451
BC115734	69627	Fam89a	2310031A18Rik	Mus musculus RIKEN cDNA 2310031A18 gene, mRNA (cDNA clone MGC:144868 IMAGE:40106966), complete cds.	-	0.864971
AK051176	20616	Snap91	91kDa#AP180#F1-20#mKIAA0656	Mus musculus 12 days embryo spinal ganglion cDNA, RIKEN full-length enriched library, clone:D130011L12 product:synaptosomal-associated protein, 91 kDa, full insert sequence.	-	0.865329
AK131978	22678	Zfp2	9930007F06Rik#Fnp-2#MGC107189#Zfp-2#mkr-2#mszf87	Mus musculus 10 days embryo whole body cDNA, RIKEN full-length enriched library, clone:2610029A05 product:zinc finger protein 2, full insert sequence.	-	0.865591
AK008813	67098	2210403K04Rik	-	Mus musculus adult male stomach cDNA, RIKEN full-length enriched library, clone:2210403K04 product:unclassifiable, full insert sequence.	-	0.865706
BC115655	66561	2310042E22Rik	MGC144564#MGC144565	Mus musculus RIKEN cDNA 2310042E22 gene, mRNA (cDNA clone MGC:144564 IMAGE:40103183), complete cds.	-	0.866608
XM_991213	71198	Otud1	4933428L19Rik	PREDICTED: Mus musculus OTU domain containing 1 (Otud1), mRNA.	-	0.867274
AK049628	208994	Fam83b	C530008M07Rik#Gm516	Mus musculus 12 days embryo spinal cord cDNA, RIKEN full-length enriched library, clone:C530008M07 product:hypothetical Phospholipase D/nuclease structure containing protein, full insert sequence.	-	0.868504
AK003595	67087	Ctnnbip1	1110008O09Rik#2310001I19Rik#AW457332#Catnbip1#Icat	Mus musculus 18-day embryo whole body cDNA, RIKEN full-length enriched library, clone:1110008O09 product:BETA-CATENIN-INTERACTING PROTEIN ICAT (2310001I19RIK PROTEIN) (1110008O09RIK PROTEIN), full insert sequence.	-	0.868809
AK155114	102657	Cd276	6030411F23Rik#AU016588#B7RP-2#B7h3	Mus musculus NOD-derived CD11c +ve dendritic cells cDNA, RIKEN full-length enriched library, clone:F630202G07 product:Similar to B7 homolog 3 (B7-H3), full insert sequence.	-	0.869336
AK033987	53945	Slc40a1	Dusg#Fpn1#IREG1#MTP#MTP1#Ol5#Pcm#Slc11a3#Slc39a1	Mus musculus adult male diencephalon cDNA, RIKEN full-length enriched library, clone:9330134D20 product:solute carrier family 39 (iron-regulated transporter), member 1, full insert sequence.	-	0.869754
AK052731	26381	Esrrg	ERR3#Errg#NR3B3#mKIAA0832	Mus musculus 0 day neonate kidney cDNA, RIKEN full-length enriched library, clone:D630039B07 product:estrogen-related receptor gamma, full insert sequence.	-	0.871498
AK220445	14555	Gpd1	AI747587#Gdc-1#Gdc1#KIAA4010#mKIAA4010	Mus musculus mRNA for mKIAA4010 protein.	-	0.871886
AK042188	225609	Gm9949	EG225609#ENSMUSG00000054589	Mus musculus 3 days neonate thymus cDNA, RIKEN full-length enriched library, clone:A630068A11 product:hypothetical protein, full insert sequence.	-	0.873084
BC003222	27376	Slc25a10	Dic	Mus musculus solute carrier family 25 (mitochondrial carrier, dicarboxylate transporter), member 10, mRNA (cDNA clone MGC:7207 IMAGE:3482316), complete cds.	-	0.873153
BC021519	80515	A030009H04Rik	2310043C11Rik#AA589459#AB041807#MNCb-2875	Mus musculus RIKEN cDNA A030009H04 gene, mRNA (cDNA clone MGC:35887 IMAGE:5352453), complete cds.	-	0.873602
AK027962	103968	Plin1	6030432J05Rik#Peri#Plin	Mus musculus 18-day embryo whole body cDNA, RIKEN full-length enriched library, clone:1110037J23 product:PERILIPIN (PERI) (LIPID DROPLET-ASSOCIATED PROTEIN) homolog [Rattus norvegicus], full insert sequence.	-	0.873828
BC012642	93692	Glrx	C86710#D13Wsu156e#Glrx1#Grx1#TTase	Mus musculus glutaredoxin, mRNA (cDNA clone MGC:13744 IMAGE:4206114), complete cds.	-	0.875145
XM_001475451	100040531	Dynlt1f	-	PREDICTED: Mus musculus similar to tctex-1 protein, transcript variant 1 (LOC100040531), mRNA.	-	0.87516
AF534127	76408	Abcc3	1700019L09Rik#ABC31#MLP2#MOAT-D#MRP3	Mus musculus ATP-binding cassette protein C3 (Abcc3) mRNA, complete cds.	-	0.875795
AK028367	224109	Lrrc33	E430025L02Rik#Lrcc33#MGC36838	Mus musculus 18 days pregnant adult female placenta and extra embryonic tissue cDNA, RIKEN full-length enriched library, clone:3830425I23 product:hypotetical Leucine-rich repeat, typical subtype containing protein, full insert sequence.	SC-E	0.876372
BC030907	80976	Syt13	5730409J20Rik#AI549909#mKIAA1427	Mus musculus synaptotagmin XIII, mRNA (cDNA clone MGC:31558 IMAGE:4503633), complete cds.	-	0.876412
BC112401	75973	5033413D22Rik	Gm61	Mus musculus RIKEN cDNA 5033413D22 gene, mRNA (cDNA clone IMAGE:40059898), partial cds.	-	0.877775
AK152879	14132	Fcgrt	FcRn	Mus musculus bone marrow macrophage cDNA, RIKEN full-length enriched library, clone:I830089E19 product:Fc receptor, IgG, alpha chain transporter, full insert sequence.	-	0.878221
AK084486	320069	3830432H09Rik	-	Mus musculus 13 days embryo heart cDNA, RIKEN full-length enriched library, clone:D330006F16 product:unclassifiable, full insert sequence.	-	0.879381
AK078208	58175	Rgs20	2900073E09Rik#MGC151302#MGC151306#Rgsz1	Mus musculus adult male olfactory brain cDNA, RIKEN full-length enriched library, clone:6430511C14 product:regulator of G-protein signaling 20, full insert sequence.	-	0.879428
BC031529	74205	Acsl3	2610510B12Rik#Acs3#C85929#Facl3#Pro2194	Mus musculus acyl-CoA synthetase long-chain family member 3, mRNA (cDNA clone MGC:28272 IMAGE:4009004), complete cds.	-	0.879558
BC012678	11625	Ahsg	fetuin-A	Mus musculus alpha-2-HS-glycoprotein, mRNA (cDNA clone MGC:13882 IMAGE:4193595), complete cds.	-	0.879615
BC057993	18188	Nrtn	NTN	Mus musculus neurturin, mRNA (cDNA clone MGC:68236 IMAGE:5345262), complete cds.	-	0.879754
NM_001098222	70237	Bhlhb9	2700087I09Rik	Mus musculus basic helix-loop-helix domain containing, class B9 (Bhlhb9), transcript variant 2, mRNA.	-	0.880331
BC011478	268697	Ccnb1	Ccnb1-rs1#Ccnb1-rs13#CycB1#Cycb-4#Cycb-5#Cycb1-rs1#MGC18763#MGC90915	Mus musculus cyclin B1, mRNA (cDNA clone MGC:18763 IMAGE:4014448), complete cds.	-	0.881182
XM_001479076	100042616	Gm3932	-	PREDICTED: Mus musculus hypothetical protein LOC100042616 (LOC100042616), mRNA.	-	0.881448
AK147877	13860	Eps8	AW261790	Mus musculus melanocyte cDNA, RIKEN full-length enriched library, clone:G270075M11 product:epidermal growth factor receptor pathway substrate 8, full insert sequence.	-	0.881479
BC024955	233552	Gdpd5	BC024955#Gde2#MGC31332#MGC37148	Mus musculus glycerophosphodiester phosphodiesterase domain containing 5, mRNA (cDNA clone MGC:37148 IMAGE:4953174), complete cds.	-	0.881655
AK013046	69941	2810408I11Rik	-	Mus musculus 10, 11 days embryo whole body cDNA, RIKEN full-length enriched library, clone:2810408I11 product:unclassifiable, full insert sequence.	-	0.882509
BC066859	14166	Fgf11	Fhf3	Mus musculus fibroblast growth factor 11, mRNA (cDNA clone MGC:76712 IMAGE:30101881), complete cds.	-	0.88273
BC058222	13108	Cyp2g1	-	Mus musculus cytochrome P450, family 2, subfamily g, polypeptide 1, mRNA (cDNA clone MGC:65254 IMAGE:6306453), complete cds.	-	0.883533
XM_001472250	100039095	Gm2044	-	PREDICTED: Mus musculus hypothetical protein LOC100039095 (LOC100039095), mRNA.	-	0.88362
AK014984	70945	Mmrn1	4921530G03Rik#Emilin4#Mmrn	Mus musculus adult male testis cDNA, RIKEN full-length enriched library, clone:4921530G03 product:RIKEN cDNA 4921530G03 gene, full insert sequence.	-	0.883664
BC050133	270152	Amica1	AMICA#Crea7#Gm638#MGC61025	Mus musculus adhesion molecule, interacts with CXADR antigen 1, mRNA (cDNA clone MGC:61025 IMAGE:30023491), complete cds.	-	0.883676
BC003427	110033	Kif22	AU021460#C81217#Kid#Kif22a	Mus musculus kinesin family member 22, mRNA (cDNA clone MGC:6456 IMAGE:2615715), complete cds.	-	0.884541
XM_001480563	100043416	Gm4425	-	PREDICTED: Mus musculus similar to development and differentiation enhancing factor 2 (LOC100043416), mRNA.	-	0.886056
AK015427	74672	4930449A18Rik	-	Mus musculus adult male testis cDNA, RIKEN full-length enriched library, clone:4930449A18 product:hypothetical alpha/beta-Hydrolases structure containing protein, full insert sequence.	-	0.886628
AK076722	73953	4930421J07Rik	-	Mus musculus adult male testis cDNA, RIKEN full-length enriched library, clone:4930421F12 product:hypothetical protein, full insert sequence.	-	0.887654
BC055318	17216	Mcm2	AA959861#AW476101#BM28#CDCL1#Mcmd2#mKIAA0030	Mus musculus minichromosome maintenance deficient 2 mitotin (S. cerevisiae), mRNA (cDNA clone MGC:65689 IMAGE:5696348), complete cds.	-	0.889274
BC118925	69547	Nkpd1	2310015G09Rik	Mus musculus NTPase, KAP family P-loop domain containing 1, mRNA (cDNA clone MGC:141635 IMAGE:40088590), complete cds.	-	0.889279
BC006852	22390	Wee1	-	Mus musculus wee 1 homolog (S. pombe), mRNA (cDNA clone MGC:11504 IMAGE:3156953), complete cds.	-	0.890506
AK140307	21676	Tead1	Gtrgeo5#TEAD-1#TEF-1#Tcf13#mTEF-1	Mus musculus adult male adrenal gland cDNA, RIKEN full-length enriched library, clone:B330014J05 product:TEA domain family member 1, full insert sequence.	-	0.891335
XM_001475694	100041238	Gm3224	-	PREDICTED: Mus musculus hypothetical protein LOC100041238 (LOC100041238), mRNA.	-	0.892208
BC120715	80885	Niacr1	Gpr109a#Gpr109b#HM74#PUMA-G#Pumag#mHM74b	Mus musculus G protein-coupled receptor 109A, mRNA (cDNA clone MGC:155952 IMAGE:40129638), complete cds.	-	0.893684
BC014777	20501	Slc16a1	AL022710#Mct1	Mus musculus solute carrier family 16 (monocarboxylic acid transporters), member 1, mRNA (cDNA clone MGC:5796 IMAGE:3499773), complete cds.	-	0.894285
AK156734	58182	Prokr1	EG-VEGFR1#Gpr73#Pkr1	Mus musculus activated spleen cDNA, RIKEN full-length enriched library, clone:F830045J03 product:G protein-coupled receptor 73, full insert sequence.	-	0.894961
AK078060	80708	Pacsin3	4921507A02Rik#6330413E15Rik#AW413130	Mus musculus adult male medulla oblongata cDNA, RIKEN full-length enriched library, clone:6330413E15 product:protein kinase C and casein kinase substrate in neurons 3, full insert sequence.	-	0.895317
AK018972	67364	1700121C10Rik	-	Mus musculus adult male testis cDNA, RIKEN full-length enriched library, clone:1700121M12 product:unclassifiable, full insert sequence.	-	0.896853
AK014573	670558	H60c	4632413I24Rik#Gm9491	Mus musculus 0 day neonate skin cDNA, RIKEN full-length enriched library, clone:4632413I24 product:weakly similar to HISTOCOMPATIBILITY ANTIGEN 60 (FRAGMENT) [Mus musculus], full insert sequence.	-	0.896862
XM_986936	666906	Gm8356	-	PREDICTED: Mus musculus similar to Predicted gene, EG432825 (LOC666906), mRNA.	-	0.898421
BC127608	75750	Slc10a6	8430417G17Rik#C78479#MGC149979#Soat	Mus musculus solute carrier family 10 (sodium/bile acid cotransporter family), member 6, mRNA (cDNA clone MGC:149979 IMAGE:40058121), complete cds.	-	0.898703
AK052088	17380	Mme	6030454K05Rik#C85356#CALLA#CD10#NEP	Mus musculus 12 days embryo eyeball cDNA, RIKEN full-length enriched library, clone:D230045D07 product:membrane metallo endopeptidase, full insert sequence.	-	0.898881
BC046592	13113	Cyp3a13	IIIAm2	Mus musculus cytochrome P450, family 3, subfamily a, polypeptide 13, mRNA (cDNA clone MGC:54689 IMAGE:6308234), complete cds.	-	0.904165
AK149404	19683	Rdh16	CRAD#CRAD1#MGC107668#Rdh6	Mus musculus adult male liver tumor cDNA, RIKEN full-length enriched library, clone:C730006E10 product:retinol dehydrogenase 6, full insert sequence.	-	0.904189
AK162964	16502	Kcnc1	C230009H10Rik#KShIIIB#KV4#Kcr2-1#Kv3.1#NGK2#Shaw	Mus musculus adult male spinal cord cDNA, RIKEN full-length enriched library, clone:A330103L17 product:potassium voltage gated channel, Shaw-related subfamily, member 1, full insert sequence.	-	0.904295
XM_891420	622782	Gm6357	EG622782	PREDICTED: Mus musculus predicted gene, EG622782, transcript variant 1 (EG622782), mRNA.	-	0.904399
BC103613	17927	Myod1	AI503393#MYF3#MyoD#Myod-1#bHLHc1	Mus musculus myogenic differentiation 1, mRNA (cDNA clone MGC:124165 IMAGE:40046317), complete cds.	-	0.905569
BC042938	219033	Ang4	Rnase5d	Mus musculus angiogenin, ribonuclease A family, member 4, mRNA (cDNA clone MGC:54884 IMAGE:6398297), complete cds.	-	0.908355
BC043311	78751	Zc3h6	4631426G04Rik#4833425H18Rik#AU024389#AW060453#KIAA2035#Zc3hdc6#mKIAA2035	Mus musculus zinc finger CCCH type containing 6, mRNA (cDNA clone MGC:49265 IMAGE:5067309), complete cds.	-	0.909224
XM_001475185	100040753	Gm2948	-	PREDICTED: Mus musculus similar to pol protein (LOC100040753), mRNA.	-	0.909352
AK122491	67455	Klhl13	1200009K10Rik#AI451128#Bklhd2#D130072F20Rik#mKIAA1309	Mus musculus mRNA for mKIAA1309 protein.	-	0.909748
XM_899874	433229	Gm5514	EG433229	PREDICTED: Mus musculus predicted gene, EG433229, transcript variant 7 (EG433229), mRNA.	-	0.910026
BC019204	60322	Chst7	2600013M07Rik#C6ST-2#GST5	Mus musculus carbohydrate (N-acetylglucosamino) sulfotransferase 7, mRNA (cDNA clone MGC:29368 IMAGE:5041967), complete cds.	-	0.910126
AF263370	58861	Cysltr1	BB147369#CysLT1R#Cyslt1	Mus musculus leukotriene D4 receptor mRNA, complete cds.	-	0.910196
AJ279792	27027	Tspan32	AW208513#Art-1#BB235973#D7Wsu37e#Phemx#Tssc6	Mus musculus partial mRNA for Tssc6 protein (tssc6 gene, transcript 2).	SC-E	0.911336
BC057149	12480	Cd1d2	CD1.2#Cd1b#Ly-38	Mus musculus CD1d2 antigen, mRNA (cDNA clone MGC:68264 IMAGE:5328694), complete cds.	-	0.912035
BC049774	57265	Fzd2	AL033370#AW456835#Fz10#Fzd10#Mfz10#Mfz10a	Mus musculus frizzled homolog 2 (Drosophila), mRNA (cDNA clone MGC:59284 IMAGE:6517721), complete cds.	-	0.912202
AK155019	20402	Zfp106	Cd-1#D2Dcr28#H3a#Sh3bp3#sirm	Mus musculus NOD-derived CD11c +ve dendritic cells cDNA, RIKEN full-length enriched library, clone:F630116E12 product:zinc finger protein 106, full insert sequence.	-	0.913269
AK030323	242509	Bnc2	5031434M05Rik#8430420F16Rik#MGC124423#MGC124424	Mus musculus 11 days pregnant adult female ovary and uterus cDNA, RIKEN full-length enriched library, clone:5031434M05 product:CDNA FLJ20043 FIS, CLONE COL00430 homolog [Homo sapiens], full insert sequence.	-	0.913429
AK053379	328232	Gfod1	9630032O13#AI850995	Mus musculus 0 day neonate eyeball cDNA, RIKEN full-length enriched library, clone:E130012P04 product:CDNA FLJ20330 FIS, CLONE HEP10296 homolog [Homo sapiens], full insert sequence.	-	0.913508
AK122492	279653	Pcdh19	B530002L05Rik#Gm717#mKIAA1313	Mus musculus mRNA for mKIAA1313 protein.	-	0.913642
BC156751	12873	Cpa3	MC-CPA#mMC-CPA	Synthetic construct Mus musculus clone IMAGE:100062274, MGC:190444 carboxypeptidase A3, mast cell (Cpa3) mRNA, encodes complete protein.	-	0.914037
AK088652	105837	Mtbp	AI429604#MDM2BP	Mus musculus 2 days neonate thymus thymic cells cDNA, RIKEN full-length enriched library, clone:E430022N15 product:weakly similar to MDM2 BINDING PROTEIN [Mus musculus], full insert sequence.	-	0.915219
AF545043	233079	Ffar2	GPCR43#Gpr43#MGC28611	Mus musculus orphan GPCR protein (Lssig) mRNA, complete cds.	-	0.917088
XM_892711	627995	Gm6821	-	PREDICTED: Mus musculus similar to progestin and adipoQ receptor family member VI (LOC627995), mRNA.	-	0.918719
BC038810	13123	Cyp7b1	AW261589#D3Ertd552e#hct-1	Mus musculus cytochrome P450, family 7, subfamily b, polypeptide 1, mRNA (cDNA clone MGC:46910 IMAGE:5098739), complete cds.	-	0.919826
AB022913	14802	Gria4	GluR-D#Glur-4#Glur4#Gluralpha4#spkw1	Mus musculus mRNA for glutamate receptor channel alpha4 subunit, complete cds.	-	0.920295
AK044219	268709	Fam107a	MGC58343	Mus musculus adult retina cDNA, RIKEN full-length enriched library, clone:A930001P21 product:DRR1 PROTEIN (TU3A PROTEIN) homolog [Homo sapiens], full insert sequence.	-	0.921694
BC010769	11808	Apoa4	Apoa-4	Mus musculus apolipoprotein A-IV, mRNA (cDNA clone MGC:18592 IMAGE:4240796), complete cds.	-	0.92174
XM_001478378	100042327	Gm3793	-	PREDICTED: Mus musculus hypothetical protein LOC100042327 (LOC100042327), mRNA.	-	0.92212
BC051649	13717	Eln	AI385707#AI480567#E030024M20Rik	Mus musculus elastin, mRNA (cDNA clone MGC:51697 IMAGE:5346255), complete cds.	-	0.922202
AF285582	66654	Tex12	5730518K06Rik	Mus musculus testis protein TEX12 (Tex12) mRNA, complete cds.	-	0.922794
BC057114	238161	Akap6	AI482140#Akapalpha#Akapbeta#MGC73457#PRKA	Mus musculus A kinase (PRKA) anchor protein 6, mRNA (cDNA clone MGC:73457 IMAGE:6405025), complete cds.	-	0.923103
BC100703	17224	Mcpt1	AV080368#Mcp-1	Mus musculus mast cell protease 1, mRNA (cDNA clone MGC:123822 IMAGE:40043848), complete cds.	-	0.924467
BC053392	12229	Btk	AI528679#xid	Mus musculus Bruton agammaglobulinemia tyrosine kinase, mRNA (cDNA clone MGC:60523 IMAGE:30075322), complete cds.	-	0.924685
BC103621	18169	Npy6r	MGC124158	Mus musculus neuropeptide Y receptor Y6, mRNA (cDNA clone MGC:124157 IMAGE:40046291), complete cds.	-	0.925072
BC019782	15357	Hmgcr	HMG-CoAR#MGC103269#Red	Mus musculus 3-hydroxy-3-methylglutaryl-Coenzyme A reductase, mRNA (cDNA clone IMAGE:4166540), with apparent retained intron.	-	0.925312
AK039999	12569	Cdk5r1	Cdk5r#D11Bwg0379e#p25#p35	Mus musculus 0 day neonate thymus cDNA, RIKEN full-length enriched library, clone:A430041K03 product:cyclin-dependent kinase 5, regulatory subunit (p35), full insert sequence.	-	0.925579
BC057013	12967	Crygd	Aey4#Cryg-1#DGcry-1#Lop12	Mus musculus crystallin, gamma D, mRNA (cDNA clone MGC:67067 IMAGE:6824399), complete cds.	-	0.926634
BC031984	14991	H2-M3	H-2M3#Hmt#M3a#R4B2	Mus musculus histocompatibility 2, M region locus 3, mRNA (cDNA clone MGC:18978 IMAGE:4007538), complete cds.	-	0.926676
BC013446	19228	Pth1r	PPR#Pthr#Pthr1	Mus musculus parathyroid hormone receptor 1, mRNA (cDNA clone MGC:18447 IMAGE:4241234), complete cds.	-	0.926897
AK017458	74513	Neto2	5530601C23Rik#AI854825#BTCL2	Mus musculus 10 days neonate head cDNA, RIKEN full-length enriched library, clone:5530601C23 product:hypothetical CUB domain containing protein, full insert sequence.	-	0.927484
AF420436	74591	Abca12	4832428G11Rik#4833417A11Rik#MGC189862#MGC189975	Mus musculus strain FVB Abca12 mRNA, partial cds.	-	0.927943
AK077898	54634	Magix	MGC117659#Pdzx#Sfc18	Mus musculus 13 days embryo male testis cDNA, RIKEN full-length enriched library, clone:6030423L09 product:PDZ domain containing, X chromosome, full insert sequence.	-	0.92961
BC046755	16832	Ldhb	AI790582#Ldh-2#Ldh2	Mus musculus lactate dehydrogenase B, mRNA (cDNA clone MGC:57911 IMAGE:5693226), complete cds.	-	0.929618
XM_001478769	100042759	Gm4015	-	PREDICTED: Mus musculus similar to Chymase precursor (Mast cell protease I) (Mast cell chymase 1) (Mast cell protease 5) (MMCP-5) (LOC100042759), mRNA.	-	0.929815
BC011290	237052	Tceal1	0610011M09Rik#BC011290#MGC102312#MGC18752#P21#SIIR#pp21	Mus musculus transcription elongation factor A (SII)-like 1, mRNA (cDNA clone MGC:18752 IMAGE:4010035), complete cds.	-	0.929898
BC042497	54485	Dll4	Delta4	Mus musculus delta-like 4 (Drosophila), mRNA (cDNA clone MGC:28345 IMAGE:4017786), complete cds.	-	0.930696
BC095941	70370	Fbln7	1600015H20Rik#AI464334#TM14	Mus musculus fibulin 7, mRNA (cDNA clone MGC:106262 IMAGE:4167912), complete cds.	-	0.931258
AK137397	13070	Cyp11a1	Cyp11a#Cypxia1#D9Ertd411e#P450scc#Scc#cscc	Mus musculus 16 days neonate cerebellum cDNA, RIKEN full-length enriched library, clone:9630045A16 product:unclassifiable, full insert sequence.	-	0.932229
BC065800	433424	Gm13476	OTTMUSG00000012358	Mus musculus similar to hypothetical protein, mRNA (cDNA clone IMAGE:832523).	-	0.933144
XM_887100	622657	Gm6340	EG622657	PREDICTED: Mus musculus predicted gene, EG622657 (EG622657), mRNA.	-	0.933334
BC005515	100090	Zbtb48	0610011D15Rik#AI327031#Hkr3	Mus musculus zinc finger and BTB domain containing 48, mRNA (cDNA clone MGC:7588 IMAGE:3493611), complete cds.	-	0.933424
BC099545	66341	Eid3	1700027M21Rik#MGC118226	Mus musculus EP300 interacting inhibitor of differentiation 3, mRNA (cDNA clone MGC:118226 IMAGE:30917551), complete cds.	-	0.934662
XM_139863	208285	Cyp4f17	EG208285	PREDICTED: Mus musculus predicted gene, EG208285 (EG208285), mRNA.	-	0.93473
AK079908	208079	A530053G22Rik	-	Mus musculus adult male aorta and vein cDNA, RIKEN full-length enriched library, clone:A530001F19 product:unclassifiable, full insert sequence.	-	0.93488
AK042880	269204	A730034C02	-	Mus musculus 7 days neonate cerebellum cDNA, RIKEN full-length enriched library, clone:A730034C02 product:microtubule-associated protein 2, full insert sequence.	-	0.935374
AK087440	170439	Elovl6	C77826#FAE#LCE#MGC107467	Mus musculus 0 day neonate eyeball cDNA, RIKEN full-length enriched library, clone:E130118P10 product:long chain fatty acyl elongase, full insert sequence.	-	0.936325
AK172251	17086	Ncr1	Ly94#NKp46	Mus musculus activated spleen cDNA, RIKEN full-length enriched library, clone:F830110B17 product:natural cytotoxicity triggering receptor 1, full insert sequence.	-	0.936891
XM_001480758	100043488	Gm4473	-	PREDICTED: Mus musculus hypothetical protein LOC100043488 (LOC100043488), mRNA.	-	0.936909
BC026198	17227	Mcpt4	MMCP-4#MMCP-4A#MMCP-4B#Mcp-4	Mus musculus mast cell protease 4, mRNA (cDNA clone MGC:41164 IMAGE:1314753), complete cds.	-	0.937474
XM_001473341	100039687	Gm2371	-	PREDICTED: Mus musculus similar to pol protein (LOC100039687), mRNA.	-	0.938273
BC133669	234912	9230110C19Rik	-	Mus musculus RIKEN cDNA 9230110C19 gene, mRNA (cDNA clone IMAGE:40101258), complete cds.	-	0.93884
XM_898851	625586	Gm6603	EG625586	PREDICTED: Mus musculus predicted gene, EG625586 (EG625586), mRNA.	-	0.939574
BC010720	20893	Bhlhe40	Bhlhb2#C130042M06Rik#CR8#Clast5#Dec1#Sharp2#Stra13#Stra14	Mus musculus basic helix-loop-helix domain containing, class B2, mRNA (cDNA clone MGC:11663 IMAGE:3707474), complete cds.	-	0.939969
BC125342	20459	Ptk6	BRK#Sik#Tksk#tks	Mus musculus PTK6 protein tyrosine kinase 6, mRNA (cDNA clone MGC:159045 IMAGE:40129857), complete cds.	-	0.940589
BC009128	18971	Pold1	125kDa	Mus musculus polymerase (DNA directed), delta 1, catalytic subunit, mRNA (cDNA clone MGC:6109 IMAGE:3257174), complete cds.	-	0.941442
BC013472	12411	Cbs	AI047524#AI303044#HIP4#MGC18856#MGC18895#MGC37300	Mus musculus cystathionine beta-synthase, mRNA (cDNA clone MGC:18856 IMAGE:4221477), complete cds.	-	0.941736
BC120840	384997	Pglyrp4	Gm1478#Gm413	Mus musculus peptidoglycan recognition protein 4, mRNA (cDNA clone MGC:156077 IMAGE:40129763), complete cds.	-	0.942104
AK004989	66112	Mosc1	1300013F15Rik	Mus musculus adult male liver cDNA, RIKEN full-length enriched library, clone:1300013F15 product:hypothetical protein, full insert sequence.	-	0.943791
BC080818	110175	Ggct	A030007L17Rik#AA673177#Gctg#Ggc	Mus musculus RIKEN cDNA A030007L17 gene, mRNA (cDNA clone MGC:91238 IMAGE:30286931), complete cds.	-	0.944401
AK163997	100038752	Gm10825	ENSMUSG00000075295	Mus musculus ES cells cDNA, RIKEN full-length enriched library, clone:C330048K22 product:hypothetical protein, full insert sequence.	-	0.944924
NM_001102474	195564	Skint3	A430090E18Rik#Skint-3	Mus musculus RIKEN cDNA A430090E18 gene (A430090E18Rik), transcript variant 1, mRNA.	-	0.944965
BC037030	83603	Elovl4	-	Mus musculus elongation of very long chain fatty acids (FEN1/Elo2, SUR4/Elo3, yeast)-like 4, mRNA (cDNA clone MGC:47132 IMAGE:4503493), complete cds.	-	0.945433
BC034116	403178	Plcxd1	A330045H12Rik#Gm576	Mus musculus phosphatidylinositol-specific phospholipase C, X domain containing 1, mRNA (cDNA clone IMAGE:4511298), with apparent retained intron.	-	0.945529
AB012393	16439	Itpr2	AI649341#InsP3R-2#InsP3R-5#Ip3r2#Itpr5	Mus musculus TIPR mRNA for inositol 1,4,5 trisphosphate receptor type2, complete cds.	-	0.945997
BC146457	246278	Cd207	-	Synthetic construct Mus musculus clone IMAGE:100015155, MGC:180400 CD 207 antigen (Cd207) mRNA, encodes complete protein.	-	0.946585
BC156486	625018	C4a	Slp	Synthetic construct Mus musculus clone IMAGE:100062983, MGC:190997 complement component 4A (Rodgers blood group) (C4a) mRNA, encodes complete protein.	-	0.946991
BC148401	22717	Zfp59	Mfg-2#Mfg2	Synthetic construct Mus musculus clone IMAGE:100015311, MGC:183239 zinc finger protein 59 (Zfp59) mRNA, encodes complete protein.	-	0.947963
XM_001475260	100040788	Gm2967	-	PREDICTED: Mus musculus hypothetical protein LOC100040788 (LOC100040788), mRNA.	-	0.948058
AF201287	14605	Tsc22d3	DIP#Dsip1#Gilz#TSC-22R#Tilz3	Mus musculus TSC22-related inducible leucine zipper 3a (Tilz3a) mRNA, complete cds.	TD-A	0.948555
XM_484732	433184	Gm5507	EG433184	PREDICTED: Mus musculus predicted gene, EG433184 (EG433184), mRNA.	-	0.948973
BC034104	69807	Trim32	1810045E12Rik#3f3#BBS11#Zfp117	Mus musculus tripartite motif protein 32, mRNA (cDNA clone MGC:31538 IMAGE:4502346), complete cds.	-	0.949593
AK076172	22359	Vldlr	AA408956#AI451093#AW047288	Mus musculus 10 days embryo whole body cDNA, RIKEN full-length enriched library, clone:3425401B21 product:very low density lipoprotein receptor, full insert sequence.	-	0.951036
AK162813	320640	Skint4	9530098N22Rik	Mus musculus 16 days neonate thymus cDNA, RIKEN full-length enriched library, clone:A130096I04 product:hypothetical Immunoglobulin subtype/Immunoglobulin V-type/Ig-like domain profile/Immunoglobulin-like containing protein, full insert sequence.	-	0.951042
AK143721	21897	Tlr1	-	Mus musculus 6 days neonate spleen cDNA, RIKEN full-length enriched library, clone:F430012H09 product:toll-like receptor 1, full insert sequence.	SC-E	0.951442
AK005692	71830	Pdilt	1700007B13Rik	Mus musculus adult male testis cDNA, RIKEN full-length enriched library, clone:1700007B13 product:hypothetical Thioredoxin-like structure containing protein, full insert sequence.	-	0.951499
AK036952	18605	Enpp1	4833416E15Rik#AI428932#C76301#CD203c#E-NPP1#Ly-41#M6S1#NPP1#Npps#PC-1#Pca#Pca-1#Pdnp1#ttw#twy	Mus musculus adult female vagina cDNA, RIKEN full-length enriched library, clone:9930029O14 product:ectonucleotide pyrophosphatase/phosphodiesterase 1, full insert sequence.	-	0.951666
BC053492	73679	Tex19.1	2410081M02Rik#Tex19	Mus musculus testis expressed gene 19, mRNA (cDNA clone MGC:60419 IMAGE:30024269), complete cds.	-	0.952352
BC145845	105450	Mmrn2	AA986839#ENDOGLYX1#Emilin3#EndoGlyx-1#MGC41271	Mus musculus multimerin 2, mRNA (cDNA clone MGC:175732 IMAGE:40131148), complete cds.	-	0.952475
BC050014	12842	Col1a1	Col1a-1#Cola-1#Cola1#Mov-13#Mov13	Mus musculus collagen, type I, alpha 1, mRNA (cDNA clone MGC:28647 IMAGE:4225038), complete cds.	-	0.952569
BC023930	29815	Bcar3	AI131758#AND-34	Mus musculus breast cancer anti-estrogen resistance 3, mRNA (cDNA clone MGC:36007 IMAGE:5324365), complete cds.	-	0.953097
NR_002887	216082	Gm4798	EG216082	Mus musculus predicted gene, EG216082 (EG216082) on chromosome 10.	-	0.953187
XM_892922	628189	Gm6853	EG628189	PREDICTED: Mus musculus predicted gene, EG628189 (EG628189), mRNA.	-	0.953275
AK132181	103142	Rdh9	AI121090#Crad3	Mus musculus 17 days embryo head cDNA, RIKEN full-length enriched library, clone:3322401B14 product:retinol dehydrogenase 9, full insert sequence.	-	0.953285
BC048504	108950	1700049L16Rik	-	Mus musculus RIKEN cDNA 1700049L16 gene, mRNA (cDNA clone MGC:58377 IMAGE:6772617), complete cds.	-	0.953834
BC120496	217708	Lin52	5830457H20Rik	Mus musculus lin-52 homolog (C. elegans), mRNA (cDNA clone MGC:155733 IMAGE:40129419), complete cds.	-	0.953929
BC010580	20821	Trim21	Ro52#Ssa1	Mus musculus tripartite motif protein 21, mRNA (cDNA clone MGC:6059 IMAGE:3584654), complete cds.	-	0.95409
BC132369	18636	Cfp	BCFG#Pfc	Mus musculus complement factor properdin, mRNA (cDNA clone MGC:164000 IMAGE:40130646), complete cds.	-	0.954096
AK051324	60530	Fignl1	-	Mus musculus 12 days embryo spinal ganglion cDNA, RIKEN full-length enriched library, clone:D130033P22 product:fidgetin-like 1, full insert sequence.	-	0.954182
BC022150	230590	Zyg11a	BC022150	Mus musculus zyg-11 homolog A (C. elegans), mRNA (cDNA clone IMAGE:5102760), partial cds.	-	0.954335
AK045371	78830	Slc25a12	2610002D09Rik#AI839531#B230107K20Rik#BB129864	Mus musculus adult male corpora quadrigemina cDNA, RIKEN full-length enriched library, clone:B230107K20 product:unclassifiable, full insert sequence.	-	0.954654
AK031696	72333	Palld	2410003B16Rik#6030492A02#MGC150248	Mus musculus 13 days embryo male testis cDNA, RIKEN full-length enriched library, clone:6030492A02 product:ACTIN-ASSOCIATED PROTEIN PALLADIN (FRAGMENT) homolog [Mus musculus], full insert sequence.	-	0.955431
AK154088	53325	Banp	AA408158#SMAR1	Mus musculus NOD-derived CD11c +ve dendritic cells cDNA, RIKEN full-length enriched library, clone:F630001A08 product:Btg3 associated nuclear protein, full insert sequence.	-	0.956338
AK044602	18616	Peg3	AL022617#End4#Gcap4#Pw1#Zfp102#mKIAA0287	Mus musculus adult retina cDNA, RIKEN full-length enriched library, clone:A930026F10 product:paternally expressed gene 3, full insert sequence.	-	0.956396
AK028929	70693	Gpr125	3830613O22Rik#AU044632	Mus musculus 10 days neonate skin cDNA, RIKEN full-length enriched library, clone:4732471I21 product:weakly similar to TUMOR ENDOTHELIAL MARKER 5 PRECURSOR [Mus musculus], full insert sequence.	-	0.956698
BC008101	68939	Rasl11b	1190017B18Rik#MGC103217	Mus musculus RAS-like, family 11, member B, mRNA (cDNA clone MGC:7064 IMAGE:3156762), complete cds.	-	0.957683
AK002794	14412	Slc6a13	GAT3#Gabt3	Mus musculus adult male kidney cDNA, RIKEN full-length enriched library, clone:0610038F15 product:SIMILAR TO SOLUTE CARRIER FAMILY 6 (NEUROTRANSMITTER TRANSPORTER, GABA), MEMBER 13, full insert sequence.	-	0.957864
BC029200	75541	1700019G17Rik	-	Mus musculus RIKEN cDNA 1700019G17 gene, mRNA (cDNA clone MGC:35619 IMAGE:3501234), complete cds.	-	0.957905
BC057934	16665	Krt15	AI528832#K15#Krt1-15	Mus musculus keratin 15, mRNA (cDNA clone MGC:68208 IMAGE:5251453), complete cds.	-	0.959381
AK078679	228677	Sptlc3	C130053K05Rik	Mus musculus adult male eyeball cDNA, RIKEN full-length enriched library, clone:7530404K15 product:hypothetical Aminotransferases class-I containing protein, full insert sequence.	-	0.959837
AK029227	13090	Cyp2b19	-	Mus musculus 0 day neonate head cDNA, RIKEN full-length enriched library, clone:4831430P04 product:cytochrome P450, 2b19, full insert sequence.	-	0.962211
BC003845	20537	Slc5a1	Sglt1	Mus musculus solute carrier family 5 (sodium/glucose cotransporter), member 1, mRNA (cDNA clone MGC:6369 IMAGE:3497611), complete cds.	-	0.962825
BC053927	22701	Zfp41	CTfin92#Zfp-41	Mus musculus zinc finger protein 41, mRNA (cDNA clone MGC:56929 IMAGE:6314215), complete cds.	-	0.963129
AK007237	73619	1700122E12Rik	-	Mus musculus adult male testis cDNA, RIKEN full-length enriched library, clone:1700122E12 product:unclassifiable, full insert sequence.	-	0.963635
AK004904	67867	Lrrc28	1300004K21Rik#2210012C09Rik#2310058O11Rik	Mus musculus adult male liver cDNA, RIKEN full-length enriched library, clone:1300004K21 product:RIKEN cDNA 2210012C09 gene, full insert sequence.	-	0.963764
XM_001481013	100043724	Gm4609	ENSMUSG00000078592	PREDICTED: Mus musculus similar to Glyceraldehyde-3-phosphate dehydrogenase (GAPDH), transcript variant 1 (LOC100043724), mRNA.	-	0.964269
BC002109	56312	Nupr1	2310032H04Rik#Com1#p8	Mus musculus nuclear protein 1, mRNA (cDNA clone MGC:6602 IMAGE:3487434), complete cds.	-	0.965062
BC024396	12534	Cdc2a	CDK1#Cdc2#p34<CDC2>	Mus musculus cell division cycle 2 homolog A (S. pombe), mRNA (cDNA clone MGC:36190 IMAGE:4977366), complete cds.	-	0.965112
AK049636	56229	Thsd1	4833423O18Rik#AW121720#Tmtsp	Mus musculus 12 days embryo spinal cord cDNA, RIKEN full-length enriched library, clone:C530010H06 product:transmembrane molecule with thrombospondin module, full insert sequence.	-	0.966076
XM_001473771	100039840	Gm2451	-	PREDICTED: Mus musculus similar to Glyceraldehyde-3-phosphate dehydrogenase (GAPDH), transcript variant 2 (LOC100039840), mRNA.	-	0.96624
AK007857	70061	Sdr9c7	1810054F20Rik#Rdh20#Rdhs#SDR-O#Sdro	Mus musculus 10 day old male pancreas cDNA, RIKEN full-length enriched library, clone:1810054F20 product:weakly similar to RETINOL DEHYDROGENASE TYPE I (EC 1.1.1.105) (RODH I) [Rattus norvegicus], full insert sequence.	-	0.966276
BC013459	12159	Bmp4	Bmp-4#Bmp2b#Bmp2b-1#Bmp2b1	Mus musculus bone morphogenetic protein 4, mRNA (cDNA clone MGC:18646 IMAGE:4219098), complete cds.	-	0.96731
XM_001475313	100040812	Gm2981	-	PREDICTED: Mus musculus similar to Apoptosis inhibitor 5 (LOC100040812), mRNA.	-	0.967685
L37873	21607	Tcrb-V8.2	TCRBV8S2	Mus musculus germline T-cell receptor beta-chain V5.1/V8.2 (Tcrb) mRNA, 3' end of cds.	-	0.968473
BC037114	69847	Wnk4	2010002J11Rik#PHA2B#Prkwnk4	Mus musculus WNK lysine deficient protein kinase 4, mRNA (cDNA clone IMAGE:4507276), with apparent retained intron.	-	0.96896
AK018993	320092	E030003E18Rik	1700127G21Rik	Mus musculus adult male testis cDNA, RIKEN full-length enriched library, clone:1700127G21 product:unclassifiable, full insert sequence.	-	0.970041
BC026527	319942	A530016L24Rik	-	Mus musculus RIKEN cDNA A530016L24 gene, mRNA (cDNA clone MGC:32149 IMAGE:4924828), complete cds.	-	0.970943
NM_001099307	636104	Gm7173	EG636104	Mus musculus predicted gene, EG636104 (EG636104), mRNA.	-	0.972426
BC009161	14154	Fem1a	AW611390#MGC117925	Mus musculus feminization 1 homolog a (C. elegans), mRNA (cDNA clone MGC:6309 IMAGE:2811079), complete cds.	-	0.972733
AK086911	381284	E030010N08Rik	Gm976	Mus musculus 0 day neonate lung cDNA, RIKEN full-length enriched library, clone:E030010N08 product:unclassifiable, full insert sequence.	-	0.972819
AK017756	54392	Ncapg	5730507H05Rik#Hcapg#MFT.M05.13#MGC169458	Mus musculus 8 days embryo whole body cDNA, RIKEN full-length enriched library, clone:5730507H05 product:chromosome condensation protein G, full insert sequence.	-	0.973174
BC046624	17427	Mns1	AW546487	Mus musculus meiosis-specific nuclear structural protein 1, mRNA (cDNA clone MGC:54738 IMAGE:6314904), complete cds.	-	0.973281
BC146598	67718	Lce1h	2310066F03Rik#AI426284#Sprrl9	Synthetic construct Mus musculus clone IMAGE:100014807, MGC:180281 late cornified envelope 1H (Lce1h) mRNA, encodes complete protein.	-	0.973885
BC060973	13088	Cyp2b10	Cyp2b#Cyp2b20#p16	Mus musculus cytochrome P450, family 2, subfamily b, polypeptide 10, mRNA (cDNA clone MGC:74066 IMAGE:30301385), complete cds.	-	0.974102
XM_884524	620137	Mrgprb13	MrgB13	PREDICTED: Mus musculus MAS-related GPR, member B13 (Mrgprb13), mRNA.	-	0.974484
BC124998	237310	Il22ra2	CRF2-10#CRF2-s1#CRF2X#Il-22bp	Mus musculus interleukin 22 receptor, alpha 2, mRNA (cDNA clone MGC:123915 IMAGE:40044741), complete cds.	-	0.975671
BC156199	11352	Abl2	AA536808#Abll#Arg#MGC169395	Synthetic construct Mus musculus clone IMAGE:100061539, MGC:190241 v-abl Abelson murine leukemia viral oncogene 2 (arg, Abelson-related gene) (Abl2) mRNA, encodes complete protein.	-	0.976268
BC042467	11932	Atp1b2	Amog#Atpb-2	Mus musculus ATPase, Na+/K+ transporting, beta 2 polypeptide, mRNA (cDNA clone MGC:21650 IMAGE:4500972), complete cds.	-	0.978205
BC139770	19696	Rel	c-Rel	Mus musculus reticuloendotheliosis oncogene, mRNA (cDNA clone MGC:150252 IMAGE:40111461), complete cds.	-	0.978985
BC027211	67731	Fbxo32	4833442G10Rik#AI430017#ATROGIN1#MAFbx#atrogin-1	Mus musculus F-box protein 32, mRNA (cDNA clone MGC:25730 IMAGE:3981597), complete cds.	-	0.979275
XM_001475413	100040864	Gm3009	-	PREDICTED: Mus musculus similar to pol protein (LOC100040864), mRNA.	-	0.979923
BC027023	192651	Zfp286	BC027023#MGC39058	Mus musculus zinc finger protein 286, mRNA (cDNA clone MGC:39058 IMAGE:5365187), complete cds.	-	0.980769
XM_991287	667574	Gm13907	OTTMUSG00000015050#Trav9d-4	PREDICTED: Mus musculus similar to A430107P09Rik protein (LOC667574), mRNA.	-	0.981362
AK079660	109198	6030407O03Rik	-	Mus musculus adult male spinal cord cDNA, RIKEN full-length enriched library, clone:A330098E24 product:unclassifiable, full insert sequence.	-	0.981715
NR_002897	104366	Snora64	MBI-29#Rnu64	Mus musculus small nucleolar RNA, H/ACA box 64 (Snora64) on chromosome 17.	-	0.983275
BC069976	103712	6330403K07Rik	AI415455#AV161034#UGS148	Mus musculus RIKEN cDNA 6330403K07 gene, mRNA (cDNA clone MGC:78329 IMAGE:6518302), complete cds.	-	0.983508
BC065774	14181	Fgfbp1	FGF-BP	Mus musculus fibroblast growth factor binding protein 1, mRNA (cDNA clone MGC:73533 IMAGE:3975150), complete cds.	-	0.983547
BC058340	241732	Tspyl3	AW212607#Gm36#MGC58351	Mus musculus TSPY-like 3, mRNA (cDNA clone MGC:58351 IMAGE:6590443), complete cds.	-	0.983891
AK082321	244810	AW551984	3222402N16	Mus musculus 0 day neonate cerebellum cDNA, RIKEN full-length enriched library, clone:C230037I09 product:similar to LOSS OF HETEROZYGOSITY, 11, CHROMOSOMAL REGION 2, GENE A [Homo sapiens], full insert sequence.	-	0.984314
AK035083	18741	Pitx2	9430085M16Rik#Brx1#Brx1a#Brx1b#Munc30#Otlx2#Pitx2a#Pitx2b#Pitx2c#Pitx2cbeta#Ptx2#Rieg#solurshin	Mus musculus 12 days embryo embryonic body between diaphragm region and neck cDNA, RIKEN full-length enriched library, clone:9430085M16 product:paired-like homeodomain transcription factor 2, full insert sequence.	-	0.984317
BC100314	52428	Rhpn2	1300002E07Rik#AA536890#C85860#D7Ertd784e	Mus musculus rhophilin, Rho GTPase binding protein 2, mRNA (cDNA clone MGC:117535 IMAGE:30848276), complete cds.	-	0.984329
BC011040	20700	Serpina1a	Aat-2#Aat2#Dom1#MGC117839#PI1#Spi1-1#Spi1-3	Mus musculus serine (or cysteine) peptidase inhibitor, clade A, member 1a, mRNA (cDNA clone MGC:13993 IMAGE:4159448), complete cds.	-	0.984489
AK014556	67425	Eps8l1	2310051G19Rik#4632407K17Rik#AW060268#DRC3#EPS8R1	Mus musculus 0 day neonate skin cDNA, RIKEN full-length enriched library, clone:4632407K17 product:similar to CDNA FLJ20258 FIS, CLONE COLF7250 [Homo sapiens], full insert sequence.	-	0.984677
BC013477	11522	Adh1	ADH-AA#AI194826#Adh-1#Adh-1-t#Adh-1e#Adh-1t#Adh-3e#Adh1-e#Adh1-t#Adh1tl#Adh3-e	Mus musculus alcohol dehydrogenase 1 (class I), mRNA (cDNA clone MGC:18885 IMAGE:4238555), complete cds.	-	0.984951
AK052589	101772	Ano1	AU040576#AW559012#Tmem16a	Mus musculus 0 day neonate kidney cDNA, RIKEN full-length enriched library, clone:D630001F01 product:HYPOTHETICAL 68.9 KDA PROTEIN homolog [Homo sapiens], full insert sequence.	-	0.985644
BC013751	11685	Alox12e	8-LOX#AW259591#Alox12-ps1#Alox12-ps2#Aloxe#e-LOX1	Mus musculus arachidonate lipoxygenase, epidermal, mRNA (cDNA clone MGC:11467 IMAGE:3596809), complete cds.	-	0.985678
AK076612	20503	Slc16a7	4921534N07Rik#MGC143699#MGC143700#MGC143718#Mct2	Mus musculus adult male testis cDNA, RIKEN full-length enriched library, clone:4921534N07 product:solute carrier family 16 (monocarboxylic acid transporters), member 7, full insert sequence.	-	0.985853
XM_001479402	100043047	Gm4191	-	PREDICTED: Mus musculus similar to CG2839-PA (LOC100043047), mRNA.	-	0.985938
BC021937	27384	Akr1c13	KIAA4014#mKIAA4014	Mus musculus aldo-keto reductase family 1, member C13, mRNA (cDNA clone MGC:36009 IMAGE:5100366), complete cds.	-	0.986295
BC145864	69611	Lce1d	2310037L11Rik#AI415320#Sprrl7	Mus musculus late cornified envelope 1D, mRNA (cDNA clone MGC:175751 IMAGE:40131167), complete cds.	-	0.987188
BC047994	66184	Rps4y2	1110033J19Rik#AA407494#MGC59460	Mus musculus ribosomal protein S4, Y-linked 2, mRNA (cDNA clone MGC:59460 IMAGE:6518866), complete cds.	-	0.987622
AK090190	333639	Mamld1	G630014P10Rik	Mus musculus 21 days neonate cerebellum cDNA, RIKEN full-length enriched library, clone:G630014P10 product:CG1/XAP80 PROTEIN homolog [Mus musculus], full insert sequence.	-	0.987671
BC006671	26909	Exo1	5730442G03Rik#Msa	Mus musculus exonuclease 1, mRNA (cDNA clone MGC:5686 IMAGE:3499406), complete cds.	-	0.988064
NM_001099330	100043868	Gm12776	OTTMUSG00000008394	Mus musculus novel androgen binding protein (Abp) family member (LOC100043868), mRNA.	-	0.988082
XM_001475876	100041144	Gm13105	OTTMUSG00000010436	PREDICTED: Mus musculus similar to pol protein (LOC100041144), mRNA.	-	0.988627
BC003727	16175	Il1a	Il-1a	Mus musculus interleukin 1 alpha, mRNA (cDNA clone MGC:5780 IMAGE:3599550), complete cds.	-	0.988739
BC058223	16939	Lor	AI036317#S77319	Mus musculus loricrin, mRNA (cDNA clone MGC:68287 IMAGE:6307099), complete cds.	-	0.98963
BC012874	20701	Serpina1b	D12Ucla2#Dom2#PI2#Spi1-2	Mus musculus serine (or cysteine) preptidase inhibitor, clade A, member 1b, mRNA (cDNA clone MGC:18593 IMAGE:4194027), complete cds.	-	0.99251
BC005708	70415	2610018G03Rik	Mst4	Mus musculus RIKEN cDNA 2610018G03 gene, mRNA (cDNA clone MGC:6448 IMAGE:2598933), complete cds.	-	0.99252
XM_001474390	100040109	Gm2606	-	PREDICTED: Mus musculus similar to Glyceraldehyde-3-phosphate dehydrogenase, transcript variant 3 (LOC100040109), mRNA.	-	0.994231
BC003835	26879	B3galnt1	B3galt3#b3GT3	Mus musculus UDP-GalNAc:betaGlcNAc beta 1,3-galactosaminyltransferase, polypeptide 1, mRNA (cDNA clone MGC:6335 IMAGE:3486016), complete cds.	-	0.994255
BC006651	117167	Steap4	1110021O17Rik#AI481214#Tiarp#Tnfaip9	Mus musculus STEAP family member 4, mRNA (cDNA clone MGC:7814 IMAGE:3500056), complete cds.	-	0.996464
BC053084	193452	Zfp184	4930500C15Rik#MGC62472	Mus musculus zinc finger protein 184 (Kruppel-like), mRNA (cDNA clone MGC:62464 IMAGE:5708591), complete cds.	-	0.997008
BC125588	58998	Pvrl3	2610301B19Rik#3000002N23Rik#4921513D19Rik#AA407785#AU016832#AW538082	Mus musculus poliovirus receptor-related 3, mRNA (cDNA clone MGC:159291 IMAGE:40130103), complete cds.	-	0.997082
BC119247	20945	Svs6	MSVSP99#Svp6	Mus musculus seminal vesicle secretory protein 6, mRNA (cDNA clone MGC:155563 IMAGE:8733996), complete cds.	-	0.997417
AK008682	66813	Bcl2l14	4930452K23Rik#4933405K19Rik#9030625M01Rik#AI429211#Bclg	Mus musculus adult male stomach cDNA, RIKEN full-length enriched library, clone:2210008O09 product:weakly similar to APOPTOSIS REGULATOR BCL-G LONG FORM [Homo sapiens], full insert sequence.	-	0.997427
BC019374	14629	Gclc	D9Wsu168e#GLCL-H#Ggcs-hs#Glclc	Mus musculus glutamate-cysteine ligase, catalytic subunit, mRNA (cDNA clone MGC:30487 IMAGE:4195425), complete cds.	-	0.997576
XM_001480249	435480	Gm5674	-	PREDICTED: Mus musculus similar to Glyceraldehyde-3-phosphate dehydrogenase (GAPDH) (LOC435480), mRNA.	-	0.997737
XM_133337	233026	Zfp850	C130069I09Rik#MGC35631	PREDICTED: Mus musculus RIKEN cDNA C130069I09 gene, transcript variant 1 (C130069I09Rik), mRNA.	-	0.997759
AK136711	244757	Glb1l2	MGC47419	Mus musculus adult male epididymis cDNA, RIKEN full-length enriched library, clone:9230028I09 product:Weakly similar to beta-galactosidase homolog [Mus musculus], full insert sequence.	-	0.997899
BC130257	21679	Tead4	ETFR-2#Etfr2#FR-19#TEAD-4#TEF-3#Tcf13r1#Tef3#Tefr#Tefr1#Tefr1a	Mus musculus TEA domain family member 4, mRNA (cDNA clone MGC:161331 IMAGE:40142595), complete cds.	-	0.998009
BC016132	11354	Abpa	Abp#Sal-1#Tcp	Mus musculus androgen binding protein alpha, mRNA (cDNA clone MGC:28914 IMAGE:4922791), complete cds.	-	0.998016
AF143543	13527	Dtna	2210407P21Rik#A0#Dtn#a-DB-1#adbn	Mus musculus alpha-dystrobrevin 2a mRNA, complete cds.	-	0.998222
XM_001474733	100040634	Gm10284	ENSMUSG00000070025	PREDICTED: Mus musculus similar to Glyceraldehyde-3-phosphate dehydrogenase (GAPDH), transcript variant 1 (LOC100040634), mRNA.	-	0.998453
AK032479	216739	Acsl6	A330035H04Rik#AW050338#Facl6#LACS#Lacsl#MGC36650#mKIAA0837	Mus musculus adult male olfactory brain cDNA, RIKEN full-length enriched library, clone:6430560E24 product:fatty acid Coenzyme A ligase, long chain 6, full insert sequence.	-	0.998566
BC031736	171486	Cd99l2	AW548191#Mic2l1#Xap89	Mus musculus Cd99 antigen-like 2, mRNA (cDNA clone MGC:25773 IMAGE:4013657), complete cds.	-	0.998605
AK044620	50934	Slc7a8	AA408822#LAT2	Mus musculus adult retina cDNA, RIKEN full-length enriched library, clone:A930027L07 product:solute carrier family 7 (cationic amino acid transporter, y+ system), member 8, full insert sequence.	-	1.00041
BC023318	11443	Chrnb1	Achr-2#Acrb	Mus musculus cholinergic receptor, nicotinic, beta polypeptide 1 (muscle), mRNA (cDNA clone MGC:28277 IMAGE:4009493), complete cds.	-	1.00108
AK004638	54611	Pde3a	A930022O17Rik#C87899	Mus musculus adult male lung cDNA, RIKEN full-length enriched library, clone:1200007J10 product:phosphodiesterase 3A, cGMP inhibited, full insert sequence.	-	1.00128
BC003316	21847	Klf10	AI115143#EGR[a]#Egral#Gdnfif#Tieg#Tieg1#mGIF	Mus musculus Kruppel-like factor 10, mRNA (cDNA clone MGC:7000 IMAGE:3155247), complete cds.	-	1.00199
BC002086	12259	C1qa	AI255395#C1q	Mus musculus complement component 1, q subcomponent, alpha polypeptide, mRNA (cDNA clone MGC:6262 IMAGE:3592169), complete cds.	-	1.0031
BC119105	15403	Hoxa6	Hox-1.2	Mus musculus homeo box A6, mRNA (cDNA clone MGC:155421 IMAGE:8733854), complete cds.	-	1.00327
BC019423	75564	Rsph9	1700027N10Rik	Mus musculus RIKEN cDNA 1700027N10 gene, mRNA (cDNA clone MGC:30526 IMAGE:4922914), complete cds.	-	1.00395
AK147463	100705	Acacb	AI597064#AW743042#Acc2#Accb	Mus musculus 14 days pregnant adult female placenta cDNA, RIKEN full-length enriched library, clone:M5C1047P08 product:acetyl-Coenzyme A carboxylase beta, full insert sequence.	-	1.00402
BC034902	228642	BC034902	A530021K05#MGC41714	Mus musculus cDNA sequence BC034902, mRNA (cDNA clone MGC:41714 IMAGE:1364939), complete cds.	-	1.00534
BC025102	50527	Ero1l	-	Mus musculus ERO1-like (S. cerevisiae), mRNA (cDNA clone MGC:35586 IMAGE:2654098), complete cds.	-	1.00742
AK040279	76933	Ifi27l2a	2310061N23Rik#Ifi27#Isg12#Isg12(b1)	Mus musculus 0 day neonate thymus cDNA, RIKEN full-length enriched library, clone:A430083A20 product:unclassifiable, full insert sequence.	-	1.00798
AK142698	103988	Gck	GLK#Gk#HK4#HKIV#HXKP#MODY2	Mus musculus 16 days neonate heart cDNA, RIKEN full-length enriched library, clone:D830011E21 product:glucokinase, full insert sequence.	-	1.00891
BC082592	14433	Gapdh	Gapd#MGC102544#MGC102546#MGC103190#MGC103191#MGC105239	Mus musculus glyceraldehyde-3-phosphate dehydrogenase, mRNA (cDNA clone MGC:105239 IMAGE:30634381), complete cds.	-	1.0093
BC064033	208164	Fam180a	B230314O19	Mus musculus cDNA sequence BC064033, mRNA (cDNA clone MGC:73523 IMAGE:851727), complete cds.	-	1.00947
BC021953	73652	2210408F21Rik	-	Mus musculus RIKEN cDNA 2210408F21 gene, mRNA (cDNA clone IMAGE:5133935), with apparent retained intron.	-	1.00949
BC065152	269831	Tspan12	9030619E17#AI426782#AI663988#AW111457#Tm4sf12	Mus musculus tetraspanin 12, mRNA (cDNA clone MGC:90024 IMAGE:6808971), complete cds.	-	1.00978
BC006656	13030	Ctsb	-	Mus musculus cathepsin B, mRNA (cDNA clone MGC:6211 IMAGE:3500700), complete cds.	SC-E	1.01115
AK035428	212980	Slc45a3	2210413P12Rik#AU023994#AU043764#IPCA-6#MGC32471#PRST#Pcanap6#Prostein	Mus musculus adult male urinary bladder cDNA, RIKEN full-length enriched library, clone:9530042D02 product:PROSTEIN homolog [Homo sapiens], full insert sequence.	-	1.01116
BC049186	13803	Enc1	Nrpb#PIG10	Mus musculus ectodermal-neural cortex 1, mRNA (cDNA clone MGC:54719 IMAGE:6485551), complete cds.	-	1.01123
BC036988	75141	Rasd2	4930526B11Rik#AU045414#Rhes#TEM-2#TEM2	Mus musculus RASD family, member 2, mRNA (cDNA clone IMAGE:4988981), partial cds.	-	1.01149
AK133611	72560	Naalad2	2700022G20Rik#D9Ertd285e#GCPIII#MGC124348#MGC124349#NAADALASE2#NAALADASE2	Mus musculus adult male pituitary gland cDNA, RIKEN full-length enriched library, clone:5330415C22 product:N-acetylated alpha-linked acidic dipeptidase 2, full insert sequence.	-	1.01199
BC103574	12774	Ccr5	AM4-7#CD195#Cmkbr5	Mus musculus chemokine (C-C motif) receptor 5, mRNA (cDNA clone MGC:124081 IMAGE:40045779), complete cds.	-	1.01276
NM_001105160	100041449	Cyp3a59	ENSMUSG00000061292	Mus musculus cytochrome P450, family 3, subfamily a, polypeptide 59 (Cyp3a59), mRNA.	-	1.01307
BC132366	12703	Socs1	Cish1#Cish7#JAB#SOCS-1#SSI-1	Mus musculus suppressor of cytokine signaling 1, mRNA (cDNA clone MGC:163997 IMAGE:40130643), complete cds.	-	1.01316
XM_986941	666907	Ms4a4a	EG666907	PREDICTED: Mus musculus membrane-spanning 4-domains, subfamily A, member 4A (Ms4a4a), mRNA.	-	1.01451
AK158118	11815	Apod	-	Mus musculus adult inner ear cDNA, RIKEN full-length enriched library, clone:F930032L21 product:apolipoprotein D, full insert sequence.	-	1.01521
BC060618	270192	Rab6b	9630015C03#AI844641#C330006L04Rik#D9Bwg0185e	Mus musculus RAB6B, member RAS oncogene family, mRNA (cDNA clone MGC:77988 IMAGE:6406134), complete cds.	-	1.01546
XM_619437	545190	Gm5813	EG545190	PREDICTED: Mus musculus predicted gene, EG545190, transcript variant 1 (EG545190), mRNA.	-	1.01555
XM_001477826	328747	Gm5091	C330048F19	PREDICTED: Mus musculus hypothetical protein C330048F19 (C330048F19), mRNA.	-	1.01687
AK028614	192654	Pla2g15	ACS#C87498#LLPL#Lpla2#Lypla3	Mus musculus 10 days neonate skin cDNA, RIKEN full-length enriched library, clone:4732417I22 product:SIMILAR TO LCAT-LIKE LYSOPHOSPHOLIPASE homolog [Mus musculus], full insert sequence.	-	1.01694
XM_001481254	100043946	Gm14635	OTTMUSG00000017536	PREDICTED: Mus musculus hypothetical protein LOC100043946 (LOC100043946), mRNA.	-	1.01716
BC030187	108089	Rnf144a	AI316797#Rnf144#UIP4#Ubce7ip4	Mus musculus ring finger protein 144A, mRNA (cDNA clone MGC:38379 IMAGE:5345434), complete cds.	-	1.01788
BC022167	18140	Uhrf1	AL022808#ICBP90#Np95#RNF106	Mus musculus ubiquitin-like, containing PHD and RING finger domains, 1, mRNA (cDNA clone MGC:13771 IMAGE:4017286), complete cds.	-	1.01924
BC132360	56222	Cited4	AU019445#AW742964#Mrg2	Mus musculus Cbp/p300-interacting transactivator, with Glu/Asp-rich carboxy-terminal domain, 4, mRNA (cDNA clone MGC:163991 IMAGE:40130637), complete cds.	-	1.02003
XM_001479322	100042746	Gm12033	OTTMUSG00000005227	PREDICTED: Mus musculus similar to Glyceraldehyde-3-phosphate dehydrogenase (GAPDH), transcript variant 1 (LOC100042746), mRNA.	-	1.02015
BC005451	14962	Cfb	AI195813#AI255840#B#Bf#C2#Fb#H2-Bf	Mus musculus complement factor B, mRNA (cDNA clone MGC:6213 IMAGE:3591669), complete cds.	-	1.0205
BC005644	22117	Tst	Rhodanese	Mus musculus thiosulfate sulfurtransferase, mitochondrial, mRNA (cDNA clone MGC:5996 IMAGE:3257034), complete cds.	-	1.02123
BC010984	20702	Serpina1c	Pi3#Pi6#Skalp#Spi1-3#Spi1-6#Wap3	Mus musculus serine (or cysteine) peptidase inhibitor, clade A, member 1c, mRNA (cDNA clone MGC:13994 IMAGE:4163602), complete cds.	-	1.02323
AK159486	70350	Basp1	2610024P12Rik#CAP-23#CAP23#Ckap3#NAP-22#NAP22	Mus musculus osteoclast-like cell cDNA, RIKEN full-length enriched library, clone:I420020P10 product:unclassifiable, full insert sequence.	-	1.02383
NM_001104927	665095	Cyp2j8	OTTMUSG00000007938	Mus musculus cytochrome P450, family 2, subfamily j, polypeptide 8 (Cyp2j8), mRNA.	-	1.02452
BC094285	381287	A530032D15Rik	Gm1888#MGC130185#MGC130186	Mus musculus RIKEN cDNA A530032D15Rik gene, mRNA (cDNA clone IMAGE:4978098), complete cds.	-	1.02493
BC004714	15512	Hspa2	70kDa#HSP70.2#HSP70A2#Hsp70-2#MGC58299#MGC7795	Mus musculus heat shock protein 2, mRNA (cDNA clone MGC:7795 IMAGE:3499661), complete cds.	-	1.0254
BC046513	14104	Fasn	A630082H08Rik#FAS	Mus musculus fatty acid synthase, mRNA (cDNA clone MGC:25871 IMAGE:4196969), complete cds.	-	1.02612
XM_001476182	100041399	Gm10327	ENSMUSG00000071343	PREDICTED: Mus musculus similar to Glyceraldehyde-3-phosphate dehydrogenase (GAPDH), transcript variant 1 (LOC100041399), mRNA.	-	1.02711
AF163668	19885	Rorc	Nr1f3#RORgamma#TOR#Thor	Mus musculus RORgamma t mRNA, complete cds.	-	1.0279
AK005472	73246	Rassf6	1600016B17Rik	Mus musculus adult female placenta cDNA, RIKEN full-length enriched library, clone:1600016B17 product:hypothetical RA domain containing protein, full insert sequence.	-	1.02806
XM_001473186	100039610	Gm2339	Gm1692	PREDICTED: Mus musculus hypothetical protein LOC100039610 (LOC100039610), mRNA.	-	1.02961
XM_001476937	100041510	Gm3380	-	PREDICTED: Mus musculus similar to ribonuclease T2 (LOC100041510), mRNA.	-	1.03136
AK161272	18619	Penk	AI326464#ENK#PPA#Penk1	Mus musculus adult male testis cDNA, RIKEN full-length enriched library, clone:4922504O09 product:preproenkephalin 1, full insert sequence.	-	1.03239
XM_001474420	100040053	Gm2574	ENSMUSG00000078162	PREDICTED: Mus musculus similar to Glyceraldehyde-3-phosphate dehydrogenase (GAPDH), transcript variant 1 (LOC100040053), mRNA.	-	1.03291
AK054522	353187	Nr1d2	RVR#Rev-erb	Mus musculus 2 days pregnant adult female ovary cDNA, RIKEN full-length enriched library, clone:E330036N03 product:ORPHAN NUCLEAR RECEPTOR NR1D2 (REV-ERB-BETA) (EAR4) homolog [Rattus norvegicus], full insert sequence.	TD-A	1.03302
AK042881	271697	Pftk2	Als2cr7	Mus musculus 7 days neonate cerebellum cDNA, RIKEN full-length enriched library, clone:A730034C03 product:hypothetical Protein kinase containing protein, full insert sequence.	-	1.03441
XM_001475515	100040898	Gm13292	OTTMUSG00000011310	PREDICTED: Mus musculus similar to Glyceraldehyde-3-phosphate dehydrogenase (GAPDH), transcript variant 1 (LOC100040898), mRNA.	-	1.03456
XM_994853	668192	Gm9034	EG668192	PREDICTED: Mus musculus predicted gene, EG668192 (EG668192), mRNA.	-	1.03502
BC009815	12587	Mia1	CD-RAP#Cdrap#MIA	Mus musculus melanoma inhibitory activity 1, mRNA (cDNA clone MGC:13906 IMAGE:3987973), complete cds.	-	1.03521
BC006640	20315	Cxcl12	AI174028#PBSF#PBSF/SDF-1#SDF-1#Scyb12#Sdf1#Sdf1a#Sdf1b#TLSF#TLSF-a#TLSF-b#TPAR1	Mus musculus chemokine (C-X-C motif) ligand 12, mRNA (cDNA clone MGC:6119 IMAGE:3483088), complete cds.	-	1.03673
AK164235	69617	Pitrm1	2310012C15Rik#AA410010#MP1#Ntup1#mKIAA1104	Mus musculus 9 days embryo whole body cDNA, RIKEN full-length enriched library, clone:D030025P19 product:pitrilysin metalloprotease 1, full insert sequence.	-	1.03712
BC032920	57814	Kcne4	AW487937#MiRP3	Mus musculus potassium voltage-gated channel, Isk-related subfamily, gene 4, mRNA (cDNA clone MGC:41085 IMAGE:3472318), complete cds.	-	1.03752
AK014576	54450	Il1f5	AI413231#Fil1delta#Il-1h3#Il1hy1	Mus musculus 0 day neonate skin cDNA, RIKEN full-length enriched library, clone:4632413N13 product:interleukin 1 family, member 5 (delta), full insert sequence.	-	1.03779
BC060284	80796	Calm4	2310037J09Rik#AI649108#DD112#Scarf	Mus musculus calmodulin 4, mRNA (cDNA clone MGC:70011 IMAGE:30293362), complete cds.	-	1.03964
BC027290	78688	Nol3	ARC#B430311C09Rik#MYC#NOP#Nop30	Mus musculus nucleolar protein 3 (apoptosis repressor with CARD domain), mRNA (cDNA clone MGC:27734 IMAGE:2647023), complete cds.	-	1.04003
AK008014	69812	2010001M06Rik	AI462243#Wbscr26#Wnscr26	Mus musculus adult male small intestine cDNA, RIKEN full-length enriched library, clone:2010001M06 product:unclassifiable, full insert sequence.	-	1.04235
XM_358452	69069	1810011H11Rik	4733401I05Rik	PREDICTED: Mus musculus RIKEN cDNA 1810011H11 gene, transcript variant 1 (1810011H11Rik), mRNA.	-	1.04298
AK002860	75395	0610040B09Rik	AV302770#Hoxb5/6as	Mus musculus adult male kidney cDNA, RIKEN full-length enriched library, clone:0610040B09 product:unclassifiable, full insert sequence.	-	1.04304
BC027524	26970	Pla2g2e	-	Mus musculus phospholipase A2, group IIE, mRNA (cDNA clone MGC:41157 IMAGE:1533423), complete cds.	-	1.04526
BC119517	69677	Il1f8	2310043N20Rik	Mus musculus interleukin 1 family, member 8, mRNA (cDNA clone MGC:141156 IMAGE:40055701), complete cds.	-	1.04654
AK151551	104759	Pld4	AI132321	Mus musculus bone marrow macrophage cDNA, RIKEN full-length enriched library, clone:I830031K04 product:hypothetical Phospholipase D/Transphosphatidylase/Phospholipase D phosphodiesterase active site profile containing protein, full insert sequence.	-	1.04676
XM_001481135	100043857	Gm4693	-	PREDICTED: Mus musculus similar to novel androgen binding protein (Abp) family member (LOC100043857), mRNA.	-	1.04745
BC052690	12049	Bcl2l10	AA420380#AU023065#Boo#C85687#Diva	Mus musculus Bcl2-like 10, mRNA (cDNA clone MGC:60542 IMAGE:30052580), complete cds.	-	1.04799
XM_001479851	100043349	Gm13882	OTTMUSG00000014946	PREDICTED: Mus musculus similar to glyceraldehyde-3-phosphate dehydrogenase (LOC100043349), mRNA.	-	1.04836
BC031357	22152	Tubb3	3200002H15Rik#M(beta)3#M(beta)6	Mus musculus tubulin, beta 3, mRNA (cDNA clone MGC:35812 IMAGE:5363050), complete cds.	-	1.04845
BC024138	66968	Plin5	2310076L09Rik#AI415325#AW109675#Lsdp5#MLDP#PAT-1	Mus musculus RIKEN cDNA 2310076L09 gene, mRNA (cDNA clone MGC:37973 IMAGE:5136320), complete cds.	-	1.04875
XM_001481097	100043839	Gm14148	OTTMUSG00000015803	PREDICTED: Mus musculus similar to glyceraldehyde-3-phosphate dehydrogenase (LOC100043839), mRNA.	-	1.04912
XM_001487781	545741	EG545741	-	PREDICTED: Mus musculus predicted gene, EG545741, transcript variant 1 (EG545741), mRNA.	-	1.05019
BC024677	233099	Abpb	C2a#MGC156367#MGC19070#Scgb2b5	Mus musculus androgen binding protein beta, mRNA (cDNA clone MGC:19070 IMAGE:4193111), complete cds.	-	1.05174
BC031577	12236	Bub1b	AU045529#BUBR1#MGC36092	Mus musculus budding uninhibited by benzimidazoles 1 homolog, beta (S. cerevisiae), mRNA (cDNA clone MGC:36092 IMAGE:4953223), complete cds.	-	1.05239
XM_001476225	100041342	Gm12537	OTTMUSG00000007377	PREDICTED: Mus musculus similar to Glyceraldehyde-3-phosphate dehydrogenase (GAPDH) (LOC100041342), mRNA.	-	1.05337
BC064715	56277	Tmem45a	C630002M10Rik#M32486#p19.5	Mus musculus transmembrane protein 45a, mRNA (cDNA clone MGC:74403 IMAGE:30246737), complete cds.	-	1.05358
BC005556	228765	Sdcbp2	MGC11704	Mus musculus syndecan binding protein (syntenin) 2, mRNA (cDNA clone MGC:11704 IMAGE:3964815), complete cds.	-	1.05508
AY251056	216616	Efemp1	MGC37612	Mus musculus EFEMP1 (Efemp1) mRNA, complete cds.	-	1.05571
BC018277	12268	C4b	C4#Ss	Mus musculus complement component 4B (Childo blood group), mRNA (cDNA clone IMAGE:3500524), with apparent retained intron.	-	1.05576
BC092234	53404	Atoh7	Math5#bHLHa13	Mus musculus atonal homolog 7 (Drosophila), mRNA (cDNA clone MGC:116593 IMAGE:30940279), complete cds.	-	1.05616
BC050838	15427	Hoxc9	Hox-3.2	Mus musculus homeo box C9, mRNA (cDNA clone MGC:59356 IMAGE:6510837), complete cds.	-	1.05717
AK040729	11754	Aoc3	SSAO#VAP1	Mus musculus adult male aorta and vein cDNA, RIKEN full-length enriched library, clone:A530021C07 product:amine oxidase, copper containing 3, full insert sequence.	-	1.05751
AK019366	67277	2900089D17Rik	-	Mus musculus adult male hippocampus cDNA, RIKEN full-length enriched library, clone:2900090N03 product:unclassifiable, full insert sequence.	-	1.05848
XM_001476943	100041325	Gm3272	-	PREDICTED: Mus musculus similar to Glyceraldehyde-3-phosphate dehydrogenase (GAPDH), transcript variant 1 (LOC100041325), mRNA.	-	1.05865
BC079905	23893	Grem2	Gremlin2#Prdc	Mus musculus gremlin 2 homolog, cysteine knot superfamily (Xenopus laevis), mRNA (cDNA clone MGC:100345 IMAGE:30645267), complete cds.	-	1.05946
XM_001472531	100039258	Gm10290	ENSMUSG00000070408	PREDICTED: Mus musculus similar to Glyceraldehyde-3-phosphate dehydrogenase (GAPDH), transcript variant 1 (LOC100039258), mRNA.	-	1.06062
BC096494	326623	Tnfsf15	Tl1#Tl1a#Vegi	Mus musculus tumor necrosis factor (ligand) superfamily, member 15, mRNA (cDNA clone MGC:106290 IMAGE:30740802), complete cds.	-	1.06068
XM_001475962	100041204	Gm3200	-	PREDICTED: Mus musculus similar to Glyceraldehyde-3-phosphate dehydrogenase (GAPDH) (LOC100041204), mRNA.	-	1.06069
BC019636	81799	C1qtnf3	2310005P21Rik#AI315029#CORS-26#CTRP3#Corcs#Cors	Mus musculus C1q and tumor necrosis factor related protein 3, mRNA (cDNA clone IMAGE:3989958), partial cds.	-	1.06084
AK048946	320112	9330161A08Rik	-	Mus musculus 0 day neonate cerebellum cDNA, RIKEN full-length enriched library, clone:C230084N01 product:unclassifiable, full insert sequence.	-	1.06201
AK088937	319946	5830436I19Rik	-	Mus musculus 2 days neonate thymus thymic cells cDNA, RIKEN full-length enriched library, clone:E430032J10 product:unclassifiable, full insert sequence.	TD-A	1.06247
BC030733	76905	Lrg1	1300008B03Rik#2310031E04Rik#Lrg#Lrhg#MGC102387	Mus musculus leucine-rich alpha-2-glycoprotein 1, mRNA (cDNA clone MGC:37928 IMAGE:5123909), complete cds.	-	1.06292
BC129894	15482	Hspa1l	Hsc70t#MGC150263#MGC150264#Msh5	Mus musculus heat shock protein 1-like, mRNA (cDNA clone MGC:150263 IMAGE:40111516), complete cds.	-	1.06329
XM_001476037	100041245	Gm13464	OTTMUSG00000012316	PREDICTED: Mus musculus similar to Glyceraldehyde-3-phosphate dehydrogenase (GAPDH) (LOC100041245), mRNA.	-	1.06349
BC012658	20299	Ccl22	ABCD-1#DCBCK#MDC#Scya22	Mus musculus chemokine (C-C motif) ligand 22, mRNA (cDNA clone MGC:13812 IMAGE:4192393), complete cds.	-	1.06397
BC055686	239546	Zfp647	6030449J21#Es492	Mus musculus zinc finger protein 647, mRNA (cDNA clone MGC:66538 IMAGE:6414212), complete cds.	-	1.0647
AK003517	66198	Them5	1110007B02Rik#1110038F21Rik	Mus musculus 18-day embryo whole body cDNA, RIKEN full-length enriched library, clone:1110007B02 product:RIKEN cDNA 1110007B02 gene, full insert sequence.	-	1.06604
BC058261	16009	Igfbp3	AI649005#IGFBP-3#IGgfbp3	Mus musculus insulin-like growth factor binding protein 3, mRNA (cDNA clone MGC:65287 IMAGE:6487655), complete cds.	-	1.06657
BC027814	100036768	Gm11696	OTTMUSG00000003456	Mus musculus cDNA clone IMAGE:5250818, partial cds.	-	1.06915
AK075659	76293	Mfap4	1110007F23Rik	Mus musculus 18-day embryo whole body cDNA, RIKEN full-length enriched library, clone:1110053C02 product:MICROFIBRIL-ASSOCIATED GLYCOPROTEIN 4 homolog [Homo sapiens], full insert sequence.	-	1.07256
XM_001480206	100043457	Gm4449	-	PREDICTED: Mus musculus hypothetical protein LOC100043457 (LOC100043457), mRNA.	-	1.0726
AK160756	68828	Sync	1110057H03Rik#MGC124230#SNIP4	Mus musculus 13 days embryo head cDNA, RIKEN full-length enriched library, clone:3110018I03 product:syncoilin, full insert sequence.	-	1.0729
XM_001480444	100043577	Gm4529	-	PREDICTED: Mus musculus similar to Glyceraldehyde-3-phosphate dehydrogenase (GAPDH) (LOC100043577), mRNA.	-	1.07323
BC100415	331532	Tceal5	6430401A05Rik	Mus musculus transcription elongation factor A (SII)-like 5, mRNA (cDNA clone MGC:118216 IMAGE:6535676), complete cds.	-	1.07363
AK172320	18563	Pcx	Pc#Pcb	Mus musculus activated spleen cDNA, RIKEN full-length enriched library, clone:F830201B12 product:pyruvate carboxylase, full insert sequence.	-	1.07367
XM_001474259	100040203	Scgb2a2	-	PREDICTED: Mus musculus similar to prostatein C3 subunit (LOC100040203), mRNA.	-	1.07376
AB016227	56538	Klk11	2310015I08Rik#MGC144345#Prss20#TLSP	Mus musculus mRNA for hippostasin prostate type, complete cds.	-	1.07406
AK137686	83395	Sp6	1110025J03Rik#AA591031#AI592962#Epfn#Klf14	Mus musculus adult female vagina cDNA, RIKEN full-length enriched library, clone:9930033B11 product:trans-acting transcription factor 6, full insert sequence.	-	1.07794
AK131854	379043	Raet1e	-	Mus musculus 10 day old male pancreas cDNA, RIKEN full-length enriched library, clone:1810073D23 product:Retinoic acid early inducible protein 1 epsilon precursor (RAE- 1epsilon), full insert sequence.	-	1.07817
AJ400622	230157	Tmeff1	A830033E11#M7365#Tr1	Mus musculus partial mRNA for tomoregulin-1 (M7365) (TR-1 gene).	-	1.07853
BC047154	68169	A930038C07Rik	epidermacan	Mus musculus RIKEN cDNA A930038C07 gene, mRNA (cDNA clone MGC:54980 IMAGE:6489681), complete cds.	-	1.07911
AK012269	66949	Trim59	2310035M22Rik#2700022F13Rik#Mrf1#TSBF1	Mus musculus 11 days embryo whole body cDNA, RIKEN full-length enriched library, clone:2700022F13 product:hypothetical B-box zinc finger domain/RING finger containing protein, full insert sequence.	-	1.07981
AK164786	20531	Slc34a2	AA536683#D5Ertd227e#NaPi-2b#Npt2b	Mus musculus 10 days lactation, adult female mammary gland cDNA, RIKEN full-length enriched library, clone:D730032F06 product:solute carrier family 34 (sodium phosphate), member 2, full insert sequence.	-	1.08184
XM_001472515	100039229	Gm10358	ENSMUSG00000072432	PREDICTED: Mus musculus similar to Glyceraldehyde-3-phosphate dehydrogenase (GAPDH), transcript variant 1 (LOC100039229), mRNA.	-	1.08213
AK049063	329502	Pla2g4e	2310026J01Rik#C230096D22#Pla2epsilon	Mus musculus 0 day neonate cerebellum cDNA, RIKEN full-length enriched library, clone:C230096D22 product:hypothetical Lysophospholipase catalytic domain containing protein, full insert sequence.	-	1.08243
BC008104	53624	Cldn7	-	Mus musculus claudin 7, mRNA (cDNA clone MGC:7108 IMAGE:3157774), complete cds.	-	1.08282
XM_001478193	635737	Gm7165	Gm419	PREDICTED: Mus musculus similar to Protein S100-A9 (S100 calcium-binding protein A9) (Calgranulin-B) (Neutrophil cytosolic 23 kDa protein) (P23) (BEE22) (LOC635737), mRNA.	-	1.08309
BC061206	71791	Cpa4	1110019K20Rik#AV009555	Mus musculus carboxypeptidase A4, mRNA (cDNA clone MGC:74350 IMAGE:30249166), complete cds.	-	1.08315
BC117038	14373	G0s2	AI255151#AV006465#MGC151415#MGC151417	Mus musculus G0/G1 switch gene 2, mRNA (cDNA clone MGC:151415 IMAGE:40126357), complete cds.	-	1.08435
BC140357	11731	Ang2	Angrp#Rnase5b	Synthetic construct Mus musculus clone IMAGE:100014395, MGC:173401 angiogenin, ribonuclease A family, member 2 (Ang2) mRNA, encodes complete protein.	-	1.08451
AK019476	58994	Smpd3	4631433G07Rik#AI427456#AW537966#fro#nSMase2	Mus musculus 0 day neonate skin cDNA, RIKEN full-length enriched library, clone:4631433G07 product:sphingomyelin phosphodiesterase 3, neutral, full insert sequence.	-	1.08569
XM_001475149	70557	5730416O20Rik	-	PREDICTED: Mus musculus RIKEN cDNA 5730416O20 gene (5730416O20Rik), mRNA.	-	1.08612
BC028748	67516	Kctd4	2210017A09Rik#AU017169	Mus musculus potassium channel tetramerisation domain containing 4, mRNA (cDNA clone MGC:41021 IMAGE:1332429), complete cds.	-	1.08633
AK079861	77675	5033406O09Rik	9130204G15Rik	Mus musculus 0 day neonate thymus cDNA, RIKEN full-length enriched library, clone:A430094I19 product:unclassifiable, full insert sequence.	-	1.08637
BC036986	15404	Hoxa7	AV118143#Hox-1.1	Mus musculus homeo box A7, mRNA (cDNA clone IMAGE:4986801), complete cds.	TD-A	1.08858
XM_001475102	100040702	Gm2917	-	PREDICTED: Mus musculus similar to Ubtf protein (LOC100040702), mRNA.	-	1.08868
XM_001481140	100043864	Gm12759	OTTMUSG00000008368	PREDICTED: Mus musculus similar to Androgen binding protein alpha (LOC100043864), mRNA.	-	1.08947
AK142824	229871	Adh6b	Adh5b	Mus musculus 15 days embryo head cDNA, RIKEN full-length enriched library, clone:D930023O07 product:weakly similar to Alcohol dehydrogenase alpha chain (EC 1.1.1.1) (ADH3) [Coturnix coturnix japonica], full insert sequence.	-	1.09097
BC139759	17228	Cma1	MMCP-5#Mcp-5#Mcpt5	Mus musculus chymase 1, mast cell, mRNA (cDNA clone MGC:149967 IMAGE:40055147), complete cds.	-	1.09196
XM_622329	545547	Lce1j	Sprrl8	PREDICTED: Mus musculus hypothetical LOC545547 (LOC545547), mRNA.	-	1.09266
AK052839	18074	Nid2	AW547149#Ly111#NID-2#entactin-2#nidogen-2	Mus musculus 10 days lactation, adult female mammary gland cDNA, RIKEN full-length enriched library, clone:D730046B10 product:nidogen 2, full insert sequence.	-	1.09321
BC119801	237858	Tusc5	C130069F04Rik#Lost1	Mus musculus tumor suppressor candidate 5, mRNA (cDNA clone MGC:148251 IMAGE:40107649), complete cds.	-	1.09346
XM_890946	626358	Gm6669	EG626358	PREDICTED: Mus musculus predicted gene, EG626358 (EG626358), mRNA.	-	1.09387
AK164054	53318	Pdlim3	AI463105#ALP#Actn2lp	Mus musculus 7 days embryo whole body cDNA, RIKEN full-length enriched library, clone:C430037N05 product:PDZ and LIM domain 3, full insert sequence.	-	1.09429
XM_001478521	631101	Lce1k	Gm7055#Sprrl6	PREDICTED: Mus musculus hypothetical LOC631101 (LOC631101), mRNA.	-	1.09462
XM_001472352	100039214	Gm16374	EG432919	PREDICTED: Mus musculus similar to Glyceraldehyde-3-phosphate dehydrogenase (GAPDH), transcript variant 1 (LOC100039214), mRNA.	-	1.09524
BC059093	72383	Cnfn	2210418J09Rik	Mus musculus cornifelin, mRNA (cDNA clone MGC:70195 IMAGE:30293557), complete cds.	-	1.09566
BC146004	66195	Lce1g	1110058A15Rik#AI604448	Mus musculus late cornified envelope 1G, mRNA (cDNA clone MGC:175891 IMAGE:40131307), complete cds.	-	1.0957
XM_001478483	100042427	Gm3839	-	PREDICTED: Mus musculus similar to Glyceraldehyde-3-phosphate dehydrogenase (GAPDH), transcript variant 1 (LOC100042427), mRNA.	-	1.09575
AK142599	22041	Trf	AI266983#Cd176#HP#MGC102653#Tfn#hpx	Mus musculus 10 days lactation, adult female mammary gland cDNA, RIKEN full-length enriched library, clone:D730004I19 product:transferrin, full insert sequence.	-	1.09782
AK012307	56075	Pdss1	2610203G20Rik#2700031G06Rik#TPT#Tprt#mDLP1#mSPS1	Mus musculus 11 days embryo whole body cDNA, RIKEN full-length enriched library, clone:2700031G06 product:trans-prenyltransferase, full insert sequence.	-	1.09785
XM_001473650	100039875	Gm10313	ENSMUSG00000071102	PREDICTED: Mus musculus similar to LOC654472 protein (LOC100039875), mRNA.	-	1.09918
AK014754	100037283	Rnaset2a	0610007O07Rik#4833423A10Rik#4930532K22Rik#C79750#MGC107248#MGC27782#RNASE6PL#Rnaset2	Mus musculus 0 day neonate head cDNA, RIKEN full-length enriched library, clone:4833423A10 product:similar to RIBONUCLEASE 6 PRECURSOR [Homo sapiens], full insert sequence.	-	1.09955
BC012650	12739	Cldn3	AI182374#Cpetr2#mRVP1	Mus musculus claudin 3, mRNA (cDNA clone MGC:13769 IMAGE:4217040), complete cds.	-	1.10101
BC019496	11606	Agt	AI265500#AngII#Aogen#Serpina8	Mus musculus angiotensinogen (serpin peptidase inhibitor, clade A, member 8), mRNA (cDNA clone MGC:28582 IMAGE:4211501), complete cds.	-	1.10104
BC114993	78977	Popdc3	AA682104#MGC141238#Pop3	Mus musculus popeye domain containing 3, mRNA (cDNA clone MGC:141238 IMAGE:40056724), complete cds.	-	1.10121
NM_001105188	546983	Vmn2r77	EG546983	Mus musculus vomeronasal 2, receptor 77 (Vmn2r77), mRNA.	-	1.10274
XM_001477082	100041831	Gm3534	-	PREDICTED: Mus musculus similar to Glyceraldehyde-3-phosphate dehydrogenase (GAPDH) (LOC100041831), mRNA.	-	1.10306
AK080244	212167	Pion	A530088I07Rik	Mus musculus adult male aorta and vein cDNA, RIKEN full-length enriched library, clone:A530088I07 product:hypothetical Eukaryotic thiol (cysteine) proteases active site containing protein, full insert sequence.	SC-E	1.10334
BC031750	384009	Glipr2	5730414A08Rik#C77180#GAPR-1	Mus musculus GLI pathogenesis-related 2, mRNA (cDNA clone MGC:28417 IMAGE:4037002), complete cds.	SC-E	1.10337
AK019072	78382	Lce6a	2210420J11Rik	Mus musculus adult male stomach cDNA, RIKEN full-length enriched library, clone:2210420J11 product:unclassifiable, full insert sequence.	-	1.10389
XM_001473172	100039762	Gm10293	ENSMUSG00000070490	PREDICTED: Mus musculus similar to Glyceraldehyde-3-phosphate dehydrogenase (GAPDH) (LOC100039762), mRNA.	-	1.10392
AK168011	29811	Ndrg2	AI182517#AU040374#Ndr2#SYLD	Mus musculus CRL-1722 L5178Y-R cDNA, RIKEN full-length enriched library, clone:I730047B09 product:N-myc downstream regulated 2, full insert sequence.	-	1.10554
BC089372	230824	Grhl3	AI561912#Get1#MGC102260#Som#Tfcp2l4	Mus musculus grainyhead-like 3 (Drosophila), mRNA (cDNA clone MGC:102260 IMAGE:30607679), complete cds.	-	1.10578
BC125440	13076	Cyp1a1	AHH#AHRR#CP11#Cyp1a2#P450-1	Mus musculus cytochrome P450, family 1, subfamily a, polypeptide 1, mRNA (cDNA clone MGC:159143 IMAGE:40129955), complete cds.	-	1.10653
XM_484656	320004	A930002H24Rik	-	PREDICTED: Mus musculus RIKEN cDNA A930002H24 gene (A930002H24Rik), mRNA.	-	1.10779
BC057060	226123	Morn4	-	Mus musculus cDNA sequence BC023055, mRNA (cDNA clone MGC:67377 IMAGE:5685582), complete cds.	-	1.10783
BC108955	114643	Oas1c	MGC124107#Oasl2#Oasl5	Mus musculus 2'-5' oligoadenylate synthetase 1C, mRNA (cDNA clone MGC:124107 IMAGE:40046017), complete cds.	-	1.10847
BC075668	12759	Clu	AI893575#ApoJ#Cli#D14Ucla3#SP-40#Sgp-2#Sgp2#Sugp-2	Mus musculus clusterin, mRNA (cDNA clone MGC:99970 IMAGE:30550773), complete cds.	-	1.10886
BC103555	12365	Casp14	MGC123948#MGC123949#MICE#mini-ICE	Mus musculus caspase 14, mRNA (cDNA clone MGC:123946 IMAGE:40044870), complete cds.	-	1.11
BC048710	19088	Prkar2b	AI451071#AW061005#Pkarb2#RII(beta)	Mus musculus protein kinase, cAMP dependent regulatory, type II beta, mRNA (cDNA clone MGC:59470 IMAGE:6506827), complete cds.	-	1.11007
BC064779	14264	Fmod	AI131919#AU041740#SLRR2E	Mus musculus fibromodulin, mRNA (cDNA clone MGC:76645 IMAGE:30058603), complete cds.	-	1.11051
BC005420	30956	Aass	LKR#LKR/SDH#LOR#LOR/SDH#Lorsdh#SDH	Mus musculus aminoadipate-semialdehyde synthase, mRNA (cDNA clone MGC:5717 IMAGE:3600654), complete cds.	-	1.11218
BC051921	78303	Hist3h2ba	1500011O09Rik#AI413321	Mus musculus histone cluster 3, H2ba, mRNA (cDNA clone MGC:62161 IMAGE:5684450), complete cds.	-	1.11287
BC037472	207798	Gramd1c	4921521N14Rik#MGC47315	Mus musculus GRAM domain containing 1C, mRNA (cDNA clone MGC:47315 IMAGE:4236901), complete cds.	-	1.11348
BC044055	14419	Gal	Galn	Mus musculus galanin, mRNA (cDNA clone MGC:54666 IMAGE:6476459), complete cds.	-	1.11383
AB004048	18111	Nnat	5730414I02Rik#AW107673#Peg5	Mus musculus mRNA for neuronatin, complete cds.	-	1.11544
XM_001476540	100042834	Gm4055	-	PREDICTED: Mus musculus hypothetical protein LOC100042834 (LOC100042834), mRNA.	-	1.11806
BC132000	11556	Adrb3	Adrb-3	Mus musculus adrenergic receptor, beta 3, mRNA (cDNA clone MGC:163631 IMAGE:40130277), complete cds.	-	1.11816
BC107311	215274	Il1f10	MGC130267#MGC130268	Mus musculus interleukin 1 family, member 10, mRNA (cDNA clone MGC:130267 IMAGE:40053322), complete cds.	-	1.11824
BC027521	20292	Ccl11	Scya11#eotaxin	Mus musculus small chemokine (C-C motif) ligand 11, mRNA (cDNA clone MGC:41147 IMAGE:1527856), complete cds.	-	1.1186
AF000428	16988	Lst1	B144	Mus musculus B144 mRNA, m21r splice variant, complete cds.	SC-E	1.11892
XM_357732	384591	Gm5327	EG384591	PREDICTED: Mus musculus predicted gene, EG384591 (EG384591), mRNA.	-	1.12024
BC019774	12095	Bglap-rs1	AI461847#MGC123552#ORG#mOC-X	Mus musculus bone gamma-carboxyglutamate protein, related sequence 1, mRNA (cDNA clone IMAGE:5030692), with apparent retained intron.	-	1.12104
BC017616	100689	Spon2	2310045I24Rik#AI504350#M-spondin#Mindin#Mspondin	Mus musculus spondin 2, extracellular matrix protein, mRNA (cDNA clone MGC:27697 IMAGE:4923292), complete cds.	-	1.12165
AK153885	216558	Ugp2	MGC38262	Mus musculus 2 days neonate thymus thymic cells cDNA, RIKEN full-length enriched library, clone:E430002M09 product:UDP-glucose pyrophosphorylase 2, full insert sequence.	-	1.12177
BC057322	94180	Acsbg1	BG1#Bgm#E230019G03Rik#Lpd#R75185#mKIAA0631	Mus musculus acyl-CoA synthetase bubblegum family member 1, mRNA (cDNA clone MGC:66839 IMAGE:6832261), complete cds.	-	1.12187
AK162363	320187	E230001N04Rik	-	Mus musculus adult male epididymis cDNA, RIKEN full-length enriched library, clone:9230022O22 product:hypothetical protein, full insert sequence.	-	1.1245
AK079068	217082	Hlf	E230015K02Rik	Mus musculus adult male diencephalon cDNA, RIKEN full-length enriched library, clone:9330137N20 product:similar to HEPATIC LEUKEMIA FACTOR [Homo sapiens], full insert sequence.	TD-A	1.12491
AK170206	100038363	F630028O10Rik	ENSMUSG00000065522	Mus musculus NOD-derived CD11c +ve dendritic cells cDNA, RIKEN full-length enriched library, clone:F630028O10 product:hypothetical protein, full insert sequence.	SC-E	1.12545
BC096552	240064	Zfp799	6030490I01Rik	Mus musculus RIKEN cDNA 6030490I01 gene, mRNA (cDNA clone MGC:106599 IMAGE:30618827), complete cds.	-	1.12551
NM_001085501	228966	Ppp1r3d	2610024M03Rik#Gm359	Mus musculus protein phosphatase 1, regulatory subunit 3D (Ppp1r3d), mRNA.	-	1.12634
BC048229	14165	Fgf10	BB213776#Fgf-10	Mus musculus fibroblast growth factor 10, mRNA (cDNA clone MGC:54616 IMAGE:6313081), complete cds.	-	1.12707
AK053620	320343	Lypd6	E130115E03Rik	Mus musculus 0 day neonate eyeball cDNA, RIKEN full-length enriched library, clone:E130115E03 product:weakly similar to Ly-6 antigen/uPA receptor-like domain-containing protein [Homo sapiens], full insert sequence.	-	1.12939
BC008653	107227	Macrod1	AI604841#AW743046#D930010J01Rik	Mus musculus MACRO domain containing 1, mRNA (cDNA clone MGC:11843 IMAGE:3597023), complete cds.	-	1.12978
AK152404	71816	Rnf180	3110001E11Rik#Rines	Mus musculus bone marrow macrophage cDNA, RIKEN full-length enriched library, clone:I830068J18 product:hypothetical Zn-finger, RING/Zinc finger RING-type profile containing protein, full insert sequence.	-	1.13185
BC002215	50722	Dkkl1	AI414495#SGY#SGY-1#SGY1#Soggy#mSgy	Mus musculus dickkopf-like 1, mRNA (cDNA clone MGC:7472 IMAGE:3490482), complete cds.	-	1.13226
AK008974	70166	Lipn	2210418G03Rik#Lipl4	Mus musculus adult male stomach cDNA, RIKEN full-length enriched library, clone:2210418G03 product:hypothetical alpha/beta-Hydrolases structure containing protein, full insert sequence.	-	1.13232
AK164976	100169878	Gm10941	ENSMUSG00000078444	Mus musculus 0 day neonate eyeball cDNA, RIKEN full-length enriched library, clone:E130101H13 product:hypothetical protein, full insert sequence.	-	1.13282
BC002074	11898	Ass1	AA408052#ASS#Ass-1#MGC103151	Mus musculus argininosuccinate synthetase 1, mRNA (cDNA clone MGC:6218 IMAGE:3491910), complete cds.	-	1.13557
AK050516	75990	5033421B08Rik	-	Mus musculus adult pancreas islet cells cDNA, RIKEN full-length enriched library, clone:C820006M04 product:unclassifiable, full insert sequence.	-	1.13618
XM_894605	625464	Gm6588	EG625464	PREDICTED: Mus musculus predicted gene, EG625464 (EG625464), mRNA.	-	1.13759
BC053400	171283	Havcr1	AI503787#TIM-1#Tim1#Timd1	Mus musculus hepatitis A virus cellular receptor 1, mRNA (cDNA clone MGC:60733 IMAGE:30033601), complete cds.	-	1.13843
BC078449	214084	Slc18a2	1110037L13Rik#9330105E13#MGC90556#Vmat2	Mus musculus solute carrier family 18 (vesicular monoamine), member 2, mRNA (cDNA clone MGC:90556 IMAGE:5705966), complete cds.	-	1.13862
BC090658	19039	Lgals3bp	90K#CyCAP#MAC-2BP#Ppicap	Mus musculus lectin, galactoside-binding, soluble, 3 binding protein, mRNA (cDNA clone MGC:116566 IMAGE:30666981), complete cds.	-	1.13961
AK014352	70426	Tekt5	3300001K11Rik#MGC144895	Mus musculus 17 days embryo head cDNA, RIKEN full-length enriched library, clone:3300001K11 product:weakly similar to CDNA FLJ32828 FIS, CLONE TESTI2003117, WEAKLY SIMILAR TO TEKTIN A1 [Homo sapiens], full insert sequence.	-	1.14008
BC125281	16875	Lhx8	L3#Lhx7	Mus musculus LIM homeobox protein 8, mRNA (cDNA clone MGC:158984 IMAGE:40129796), complete cds.	-	1.14076
AK137379	20648	Snta1	AW228934#Snt1	Mus musculus 16 days neonate cerebellum cDNA, RIKEN full-length enriched library, clone:9630040F19 product:syntrophin, acidic 1, full insert sequence.	-	1.14262
AK050097	207474	Kctd12b	9530071H11Rik#B430319H24Rik	Mus musculus adult male liver tumor cDNA, RIKEN full-length enriched library, clone:C730014N23 product:hypothetical BTB/POZ domain/K+ channel tetramerisation domain containing protein, full insert sequence.	-	1.14292
XM_487043	435145	AI848285	Orf26	PREDICTED: Mus musculus similar to hCG1788605 (LOC435145), mRNA.	-	1.14453
NM_001102584	666002	Vmn2r114	EG666002	Mus musculus vomeronasal 2, receptor 114 (Vmn2r114), mRNA.	-	1.14511
XM_001473914	100039995	Gm2542	-	PREDICTED: Mus musculus similar to 4933409K07Rik protein (LOC100039995), mRNA.	-	1.14539
AK155862	13733	Emr1	DD7A5-7#EGF-TM7#F4/80#Gpf480#Ly71#TM7LN3	Mus musculus B6-derived CD11 +ve dendritic cells cDNA, RIKEN full-length enriched library, clone:F730310N12 product:EGF-like module containing, mucin-like, hormone receptor-like sequence 1, full insert sequence.	-	1.14775
BC116199	244332	Defb14	mBD14	Mus musculus defensin beta 14, mRNA (cDNA clone MGC:143490 IMAGE:40090056), complete cds.	-	1.14851
NM_001111119	239083	Ccnb1ip1	Gm288#Hei10#mei4	Mus musculus cyclin B1 interacting protein 1 (Ccnb1ip1), mRNA.	-	1.15093
AK039734	100038725	Gm9766	ENSMUSG00000038594	Mus musculus adult male spinal cord cDNA, RIKEN full-length enriched library, clone:A330099J10 product:similar to Serologically defined breast cancer antigen NY-BR-15-like protein [Homo sapiens], full insert sequence.	-	1.15138
AK053805	93735	Wnt16	E130309I19Rik	Mus musculus 0 day neonate eyeball cDNA, RIKEN full-length enriched library, clone:E130309I19 product:wingless-related MMTV integration site 16, full insert sequence.	-	1.15233
BC016536	66988	Lap3	2410015L10Rik#AA410100#Lap#Lapep#Pep-7#Pep-S#Pep7#Peps	Mus musculus leucine aminopeptidase 3, mRNA (cDNA clone MGC:27841 IMAGE:3488469), complete cds.	-	1.15301
BC027642	75572	Acyp2	2310004B09Rik	Mus musculus acylphosphatase 2, muscle type, mRNA (cDNA clone MGC:41341 IMAGE:1245384), complete cds.	-	1.15459
BC115610	69462	2300005B03Rik	SLURP-2	Mus musculus RIKEN cDNA 2300005B03 gene, mRNA (cDNA clone MGC:144509 IMAGE:40102714), complete cds.	-	1.15631
XM_619923	545541	Gm5849	EG545541	PREDICTED: Mus musculus predicted gene, EG545541 (EG545541), mRNA.	-	1.15713
BC141498	624367	Gm6498	EG624367	Synthetic construct Mus musculus clone IMAGE:100014758, MGC:175512 predicted gene, EG624367 (EG624367) mRNA, encodes complete protein.	-	1.15771
BC156787	622339	Gm6316	EG622339	Synthetic construct Mus musculus clone IMAGE:100062279, MGC:190447 predicted gene, EG622339 (EG622339) mRNA, encodes complete protein.	-	1.16001
BC011063	15402	Hoxa5	Hox-1.3	Mus musculus homeo box A5, mRNA (cDNA clone MGC:18622 IMAGE:3985274), complete cds.	TD-A	1.16053
BC024142	214901	Chtf18	6030457M03Rik#Chl12#MGC38008	Mus musculus CTF18, chromosome transmission fidelity factor 18 homolog (S. cerevisiae), mRNA (cDNA clone MGC:38008 IMAGE:5149957), complete cds.	-	1.16383
BC099676	14311	Cidec	CIDE-3#Fsp27	Mus musculus cell death-inducing DFFA-like effector c, mRNA (cDNA clone MGC:106221 IMAGE:5043221), complete cds.	-	1.16408
BC002085	14939	Gzmb	AI553453#CCP-1/C11#CCP1#Ctla-1#Ctla1#GZB	Mus musculus granzyme B, mRNA (cDNA clone MGC:6257 IMAGE:3592898), complete cds.	-	1.16429
AK132922	194974	Sunc1	D630047F21Rik#MGC130135	Mus musculus adult male testis cDNA, RIKEN full-length enriched library, clone:4930517I12 product:hypothetical Galactose-binding like containing protein, full insert sequence.	-	1.16525
BC003733	56496	Tspan6	6720473L21Rik#AI316786#MGC117923#T245#TSPAN-6#Tm4sf#Tm4sf6	Mus musculus tetraspanin 6, mRNA (cDNA clone MGC:5801 IMAGE:3590862), complete cds.	-	1.16646
BC141456	19152	Prtn3	PR3#mPR3	Synthetic construct Mus musculus clone IMAGE:100014705, MGC:175489 proteinase 3 (Prtn3) mRNA, encodes complete protein.	-	1.16693
BC113148	14841	Gsg2	Haspin#MGC130563	Mus musculus germ cell-specific gene 2, mRNA (cDNA clone MGC:130563 IMAGE:40054435), complete cds.	-	1.16934
BC010472	114304	Slc28a3	Cnt3	Mus musculus solute carrier family 28 (sodium-coupled nucleoside transporter), member 3, mRNA (cDNA clone MGC:8004 IMAGE:3586005), complete cds.	-	1.17055
BC027669	226049	Dmrt2	Terra	Mus musculus doublesex and mab-3 related transcription factor 2, mRNA (cDNA clone MGC:41586 IMAGE:1248080), complete cds.	-	1.17088
BC132322	12212	Chic1	Brx	Mus musculus cysteine-rich hydrophobic domain 1, mRNA (cDNA clone MGC:163953 IMAGE:40130599), complete cds.	-	1.17392
BC018222	235135	Tmem45b	BC018222#MGC25912#MGC37581	Mus musculus transmembrane protein 45b, mRNA (cDNA clone MGC:25912 IMAGE:4221959), complete cds.	-	1.1745
BC107390	243979	Mrgprb2	4833406I20Rik#MGC130390#MGC130391	Mus musculus MAS-related GPR, member B2, mRNA (cDNA clone MGC:130390 IMAGE:40057815), complete cds.	-	1.17458
AK002510	53897	Gal3st1	CST#Gcst	Mus musculus adult male kidney cDNA, RIKEN full-length enriched library, clone:0610010N24 product:galactosylceramide sulfotransferase, full insert sequence.	-	1.17495
AK086780	320452	P4ha3	D930031A02Rik#MGC99449	Mus musculus 0 day neonate lung cDNA, RIKEN full-length enriched library, clone:E030001D23 product:unclassifiable, full insert sequence.	SC-E	1.17587
AK035512	229933	Clca5	4732440A06#AI586120	Mus musculus adult male urinary bladder cDNA, RIKEN full-length enriched library, clone:9530058K19 product:similar to CALCIUM-ACTIVATED CHLORIDE CHANNEL-2 [Homo sapiens], full insert sequence.	-	1.17723
BC002148	11770	Fabp4	422/aP2#ALBP/Ap2#Ap2#Lbpl	Mus musculus fatty acid binding protein 4, adipocyte, mRNA (cDNA clone MGC:7265 IMAGE:3484864), complete cds.	-	1.17739
NM_001102446	11656	Alas2	ALAS#ALAS-E#ALASE#Alas-2	Mus musculus aminolevulinic acid synthase 2, erythroid (Alas2), transcript variant 2, mRNA.	SC-C	1.17754
AK080261	18534	Pck1	AI265463#PEPCK#Pck-1	Mus musculus adult male aorta and vein cDNA, RIKEN full-length enriched library, clone:A530099A19 product:phosphoenolpyruvate carboxykinase 1, cytosolic, full insert sequence.	-	1.17811
BC010773	12319	Car8	AW546993#Cals#Cals1#Carp#wdl	Mus musculus carbonic anhydrase 8, mRNA (cDNA clone MGC:18643 IMAGE:4216498), complete cds.	-	1.18108
AK145133	13394	Dlx4	Dlx-4#Dlx7#MGC129167	Mus musculus mammary gland RCB-0526 Jyg-MC(A) cDNA, RIKEN full-length enriched library, clone:G830049J23 product:hypothetical protein, full insert sequence.	-	1.18146
BC021614	225884	BC021614	MGC37914	Mus musculus cDNA sequence BC021614, mRNA (cDNA clone MGC:37914 IMAGE:5102505), complete cds.	-	1.18238
XM_990888	638833	Gm7251	EG638833	PREDICTED: Mus musculus predicted gene, EG638833 (EG638833), mRNA.	-	1.18467
AK009464	56376	Pdlim5	1110001A05Rik#AI987914#C87059#Enh#Enh1#Enh2#Enh3#LIM	Mus musculus adult male tongue cDNA, RIKEN full-length enriched library, clone:2310022E02 product:SIMILAR TO ENIGMA HOMOLOG (R. NORVEGICUS) homolog [Homo sapiens], full insert sequence.	-	1.18722
BC022108	14276	Folr2	FBP2#FR-P3#Folbp-2#Folbp2	Mus musculus folate receptor 2 (fetal), mRNA (cDNA clone MGC:36142 IMAGE:5102303), complete cds.	-	1.18755
BC048493	22127	Tsx	AV207184	Mus musculus testis specific X-linked gene, mRNA (cDNA clone MGC:58316 IMAGE:6705048), complete cds.	-	1.18823
BC052502	216858	Kctd11	AF465352#Ren	Mus musculus potassium channel tetramerisation domain containing 11, mRNA (cDNA clone MGC:62965 IMAGE:5119264), complete cds.	-	1.18947
AB061276	12763	Cmah	-	alt '-'	-	1.19337
AK157972	75429	Fam183b	3100002J23Rik#MGC143784	Mus musculus adult inner ear cDNA, RIKEN full-length enriched library, clone:F930012N16 product:hypothetical protein, full insert sequence.	-	1.19422
AK015749	75053	4930511F01Rik	-	Mus musculus adult male testis cDNA, RIKEN full-length enriched library, clone:4930511F01 product:unclassifiable, full insert sequence.	-	1.19465
BC013122	66993	Smarcd3	1500001J14Rik#2210409C08Rik#BAF60C	Mus musculus SWI/SNF related, matrix associated, actin dependent regulator of chromatin, subfamily d, member 3, mRNA (cDNA clone MGC:8018 IMAGE:3586276), complete cds.	-	1.19654
BC061190	103172	Chchd10	1620401E04Rik#AI267078#Ndg2	Mus musculus Nur77 downstream gene 2, mRNA (cDNA clone MGC:74330 IMAGE:6595773), complete cds.	-	1.19907
NM_001098789	407790	Ndufa4l2	BC064011#MGC117746	Mus musculus NADH dehydrogenase (ubiquinone) 1 alpha subcomplex, 4-like 2 (Ndufa4l2), mRNA.	-	1.19954
AK005275	668215	1500017E21Rik	-	Mus musculus adult male cerebellum cDNA, RIKEN full-length enriched library, clone:1500017E21 product:unclassifiable, full insert sequence.	-	1.19996
AK036495	234311	Ddx60	9830118M07#MGC19297	Mus musculus adult male bone cDNA, RIKEN full-length enriched library, clone:9830118M07 product:hypothetical protein, full insert sequence.	-	1.20052
BC028770	11450	Adipoq	30kDa#APN#Acdc#Acrp30#GBP28#adipo#apM1	Mus musculus adiponectin, C1Q and collagen domain containing, mRNA (cDNA clone MGC:41360 IMAGE:1329799), complete cds.	-	1.20249
XM_986849	666342	Gm8055	EG666342	PREDICTED: Mus musculus predicted gene, EG666342 (EG666342), mRNA.	-	1.20276
AK011286	29857	Mapk12	AW123708#Erk6#P38gamma#Prkm12#Sapk3	Mus musculus 10 days embryo whole body cDNA, RIKEN full-length enriched library, clone:2610002F22 product:MITOGEN-ACTIVATED PROTEIN KINASE 12 (EC 2.7.1.-) (EXTRACELLULAR SIGNAL-REGULATED KINASE 6) (ERK-6) (STRESS-ACTIVATED PROTEIN KINASE-3) (MITOGEN-ACTIVATED PROTEIN KINASE P38 GAMMA) (MAP KINASE P38 GAMMA) homolog [Mus musculus], full insert sequence.	-	1.20284
NM_009220	20611	Ssty1	Smy#Ssty	Mus musculus spermiogenesis specific transcript on the Y 1 (Ssty1), mRNA.	-	1.20358
BC052762	66681	Pgm1	3230402E02Rik#Pgm-1#Pgm2	Mus musculus phosphoglucomutase 1, mRNA (cDNA clone MGC:59600 IMAGE:6510389), complete cds.	-	1.20413
BC031809	19662	Rbp4	Rbp-4	Mus musculus retinol binding protein 4, plasma, mRNA (cDNA clone MGC:19321 IMAGE:4193984), complete cds.	-	1.20723
BC032877	22403	Wisp2	Ccn5#Crgr4#Ctgfl#Rcop1	Mus musculus WNT1 inducible signaling pathway protein 2, mRNA (cDNA clone MGC:41105 IMAGE:1067632), complete cds.	-	1.20756
BC029102	170720	Card14	Bimp2#CARMA2	Mus musculus caspase recruitment domain family, member 14, mRNA (cDNA clone MGC:28122 IMAGE:3979883), complete cds.	-	1.20765
AK006252	69430	1700048O20Rik	1700022O21Rik	Mus musculus adult male testis cDNA, RIKEN full-length enriched library, clone:1700022O21 product:hypothetical KRAB box containing protein, full insert sequence.	-	1.20775
BC132300	18646	Prf1	Pfn#Pfp#Prf-1	Mus musculus perforin 1 (pore forming protein), mRNA (cDNA clone MGC:163931 IMAGE:40130577), complete cds.	SC-D	1.20816
AK009869	69657	2310047D07Rik	-	Mus musculus adult male tongue cDNA, RIKEN full-length enriched library, clone:2310047D07 product:unclassifiable, full insert sequence.	-	1.20931
AK019057	13874	Ereg	EPR#MGC36144	Mus musculus adult male stomach cDNA, RIKEN full-length enriched library, clone:2210040K03 product:epiregulin, full insert sequence.	-	1.21056
AK012888	72713	Angptl1	2810039D03Rik#ANG3#ANGPT3#ANGY#ARP1#MGC100363	Mus musculus 10, 11 days embryo whole body cDNA, RIKEN full-length enriched library, clone:2810039D03 product:angiopoietin-like 1, full insert sequence.	-	1.21114
BC038083	19215	Ptgds	21kDa#L-PGDS#PGD2#PGDS#PGDS2#Ptgs3	Mus musculus prostaglandin D2 synthase (brain), mRNA (cDNA clone MGC:47365 IMAGE:4481308), complete cds.	-	1.2113
AK046008	67712	Slc25a37	1700020E22Rik#4930513O14Rik#4930526G11Rik#AI848481#C330015G08Rik#Frascati#Mfrn#Mscp#mitoferrin	Mus musculus adult male corpora quadrigemina cDNA, RIKEN full-length enriched library, clone:B230333D09 product:mitochondrial solute carrier protein, full insert sequence.	-	1.21796
AK007277	73616	1700125F08Rik	-	Mus musculus adult male testis cDNA, RIKEN full-length enriched library, clone:1700125F08 product:inferred: RIKEN cDNA 1700125F08 gene / putative [Mus musculus], full insert sequence.	-	1.219
XM_892661	624584	Gm6513	EG624584	PREDICTED: Mus musculus predicted gene, EG624584, transcript variant 1 (EG624584), mRNA.	-	1.22066
BC156668	21823	Th	-	Synthetic construct Mus musculus clone IMAGE:100062130, MGC:190374 tyrosine hydroxylase (Th) mRNA, encodes complete protein.	-	1.22075
BC010980	19734	Rgs16	Rgs14#Rgsr	Mus musculus regulator of G-protein signaling 16, mRNA (cDNA clone MGC:13876 IMAGE:4020813), complete cds.	-	1.22084
BC043338	12266	C3	AI255234#ASP#Plp	Mus musculus complement component 3, mRNA (cDNA clone MGC:49527 IMAGE:5134713), complete cds.	-	1.22096
BC061179	19716	Bex1	AA407839#AU018692#Bex4#MGC107097#Rex3	Mus musculus brain expressed gene 1, mRNA (cDNA clone MGC:74319 IMAGE:6531808), complete cds.	-	1.22147
BC053444	73121	Fam101a	3110032G18Rik#cfm#cfm2	Mus musculus RIKEN cDNA 3110032G18 gene, mRNA (cDNA clone MGC:59527 IMAGE:6336076), complete cds.	-	1.22356
BC111105	57277	Slurp1	1110021N19Rik#AI415082#ARS#ArsB#MGC130552#Slurp-1	Mus musculus secreted Ly6/Plaur domain containing 1, mRNA (cDNA clone MGC:130552 IMAGE:40052992), complete cds.	-	1.22358
BC012710	19733	Rgn	AI265316#SMP30	Mus musculus regucalcin, mRNA (cDNA clone MGC:14006 IMAGE:4210374), complete cds.	-	1.2236
AK042619	319916	A730011C13Rik	BB166060	Mus musculus 7 days neonate cerebellum cDNA, RIKEN full-length enriched library, clone:A730011C13 product:unclassifiable, full insert sequence.	-	1.22502
BC100449	624245	Speer4e	MGC118263	Mus musculus spermatogenesis associated glutamate (E)-rich protein 4e, mRNA (cDNA clone MGC:118263 IMAGE:30917318), complete cds.	-	1.22702
AY993942	107513	Ssr1	2510001K09Rik#6330400D04#AI159733#AI452176#SSR#TRAPA	Mus musculus translocon-associated protein alpha, muscle specific isoform (Trap-alpha) mRNA, complete cds.	-	1.22768
BC030065	67874	Rprm	2410012A13Rik#Reprimo	Mus musculus reprimo, TP53 dependent G2 arrest mediator candidate, mRNA (cDNA clone MGC:41066 IMAGE:1434823), complete cds.	-	1.23002
AK037742	26570	Slc7a11	9930009M05Rik#AI451155#sut#xCT	Mus musculus 16 days neonate thymus cDNA, RIKEN full-length enriched library, clone:A130046A05 product:solute carrier family 7 (cationic amino acid transporter, y+ system), member 11, full insert sequence.	SC-E	1.23198
AK040740	16197	Il7r	CD127#IL-7Ralpha#MGC107557	Mus musculus adult male aorta and vein cDNA, RIKEN full-length enriched library, clone:A530022C19 product:interleukin 7 receptor, full insert sequence.	SC-E	1.23256
BC116397	67038	2010109I03Rik	-	Mus musculus RIKEN cDNA 2010109I03 gene, mRNA (cDNA clone MGC:144430 IMAGE:40101946), complete cds.	-	1.23413
AK154295	11674	Aldoa	Aldo-1#Aldo1#MGC107164	Mus musculus NOD-derived CD11c +ve dendritic cells cDNA, RIKEN full-length enriched library, clone:F630015K14 product:Fructose-bisphosphate aldolase A (EC 4.1.2.13) (Muscle-type aldolase) (Aldolase 1), full insert sequence.	-	1.23632
[truncated: 587 more rows]
