# Supplementary material for: Confounding Factors in the Transcriptome Analysis of an In-Vivo Exposure Experiment
Source: PLoS One. 2016 Jan 20;11(1):e0145252. doi: 10.1371/journal.pone.0145252 (PMC4720430; doi:10.1371/journal.pone.0145252)
Supplement: S7 Table — (XLSX) [file pone.0145252.s011.xlsx]

## Sheet: Sheet1
Table S7. Comparing confounding factors derived clusters, groups and differentially-expressed genes (DEGs)
											Confounding factor
Treatment		Contrast			WT untreated						Sample Composition																				Time-of-Day					Handling Stress				Individual Mouse				ALL
					Untreated DEGs			Highest variation			Cluster SC-A				Cluster SC-B				Cluster SC-C				Cluster SC-D				Cluster SC-E				TD-A	Group TD-B				Cluster HS-A				Group IM-A
				DEGs	437			5000			106				143				5				25				299				19	333				83				391				1343
	Dose			#	#	% Overlap	% Fraction	Overlap	% Overlap	% Fraction	#	% Overlap	Pval	% Fraction	#	% Overlap	Pval	% Fraction	#	% Overlap	Pval	% Fraction	#	% Overlap	Pval	% Fraction	#	% Overlap	Pval	% Fraction	#	#	% Overlap		% Fraction	#	% Overlap	Pval	% Fraction	#	% Overlap	Pval	% Fraction	#	% Overlap	Pval
Untreated	0	t0	t1	0		-	-	-	-	-	-	-	-	-	-	-	-	-	-	-	-	-	-	-	-	-	-	-	-	-	-	-	-	-	-		-	-	-	-	-	1	-	-	-	-
			t2	30		-	-	27	90	0.54	0	0	1	0	1	3.33333	0.544123	0.699301	0	0	1	0	0	0	1	0	0	0	1	0	3	17	56.6667	3.07932e-14	5.10511	0	0	1	0	1	3.33333	0.889695	0.852515	19	63.3333	6.1054e-06
			t3	293		-	-	195	66.5529	3.9	0	0	1	0	32	10.9215	1.3625e-16	22.3776	0	0	1	0	0	0	1	0	0	0	1	0	11	63	21.5017	1.51863e-28	18.9189	4	1.36519	1	4.81928	10	3.41297	0.948367	0.872882	109	37.2014	2.59904e-17
			t4	264		-	-	176	66.6667	3.52	0	0	1	0	15	5.68182	0.00012887	10.4895	0	0	1	0	0	0	1	0	0	0	1	0	14	58	21.9697	8.98866e-27	17.4174	2	0.757576	1	2.40964	14	5.30303	0.514987	1.35627	89	33.7121	3.97055e-12
			t5	68		-	-	52	76.4706	1.04	0	0	1	0	2	2.94118	0.441073	1.3986	0	0	1	0	0	0	1	0	0	0	1	0	11	28	41.1765	3.76333e-20	8.40841	1	1.47059	1	1.20482	2	2.94118	0.92264	0.752219	33	48.5294	1.19637e-07
		t0	t7.5	1		-	-	1	100	0.02	0	0	1	0	0	0	1	0	0	0	1	0	0	0	1	0	0	0	1	0	1	1	100	0.0666	0.3003	0	0	1	0	0	0	1	0	1	100	0.2512
			t9.0	3		-	-	3	100	0.06	0	0	1	0	0	0	1	0	0	0	1	0	0	0	1	0	0	0	1	0	3	2	66.6667	0.0126835	0.600601	0	0	1	0	0	0	1	0	2	66.6667	0.157546
			t10.5	16		-	-	16	100	0.32	0	0	1	0	0	0	1	0	0	0	1	0	0	0	1	0	0	0	1	0	6	10	62.5	8.41454e-09	3.003	0	0	1	0	0	0	1	0	10	62.5	0.00168154
			t12.0	47		-	-	39	82.9787	0.78	0	0	1	0	6	12.766	0.000737663	4.1958	0	0	1	0	0	0	1	0	0	0	1	0	13	21	44.6809	2.20826e-15	6.30631	1	2.12766	1	1.20482	2	4.25532	0.821172	1.08832	30	63.8298	1.06212e-09
Treated	High	t0	t1	161	13	8.07453	2.97483	38	23.6025	0.76	0	0	1	0	1	0.621118	0.669386	0.699301	0	0	1	0	0	0	1	0	0	0	1	0	5	10	6.21118	0.00013197	3.003	0	0	1	0	7	4.34783	0.0257277	1.11198	18	11.1801	0.00645914
			t2	3200	253	7.90625	57.8947	721	22.5312	14.42	0	0	1	0	78	2.4375	3.00536e-30	54.5455	0	0	1	0	1	0.03125	0.979821	4	7	0.21875	1	2.34114	9	94	2.9375	9.02897e-12	28.2282	27	0.84375	1	32.5301	58	1.8125	0.427733	0.463555	265	8.28125	2.34439e-06
			t3	6466	303	4.68605	69.3364	1436	22.2085	28.72	0	0	1	0	143	2.21157	1.71086e-80	100	0	0	1	0	5	0.0773276	0.885921	20	78	1.20631	0.865573	26.087	17	181	2.79926	2.64465e-24	54.3544	41	0.634086	1	49.3976	111	1.71667	0.580148	0.439047	559	8.64522	3.15838e-24
			t4	8486	341	4.01838	78.032	1874	22.0834	37.48	0	0	1	0	140	1.64978	9.56658e-57	97.9021	4	0.0471365	0.0689833	80	9	0.106057	0.634547	36	78	0.919161	0.999994	26.087	14	188	2.21541	2.75598e-13	56.4565	53	0.624558	1	63.8554	172	2.02687	0.00881743	0.518381	644	7.58897	2.00437e-12
			t5	5649	299	5.29297	68.4211	1183	20.9418	23.66	0	0	1	0	95	1.68171	3.35428e-28	66.4336	2	0.0354045	0.338929	40	7	0.123916	0.376934	28	53	0.938219	0.995736	17.7258	14	128	2.26589	3.09018e-10	38.4384	34	0.601876	1	40.9639	111	1.96495	0.0188948	0.502545	430	7.61197	8.76337e-12
	Low	t0	t7.5	2	1	50	0.228833	0	0	0	-	-	-	-	-	-	-	-	-	-	1	-	0	-	1	-	0	-	1	-	0	0	0	1	-	0	-	1	-	0	-	1	-	-	-	1
			t9.0	11	9	81.8182	2.0595	9	81.8182	0.18	0	0	1	0	2	18.1818	0.02563	1.3986	0	0	1	0	0	0	1	0	0	0	1	0	7	6	54.5455	5.90995e-06	1.8018	0	0	1	0	0	0	1	0	8	72.7273	0.00137071
			t10.5	394	107	27.1574	24.4851	215	54.5685	4.3	0	0	1	0	95	24.1117	6.22009e-103	66.4336	0	0	1	0	1	0.253807	0.667629	4	0	0	1	0	11	53	13.4518	5.36481e-18	15.9159	2	0.507614	1	2.40964	7	1.77665	0.998545	0.454386	158	40.1015	4.44033e-45
			t12.0	505	95	18.8119	21.7391	263	52.0792	5.26	0	0	1	0	102	20.198	3.98392e-105	71.3287	0	0	1	0	3	0.594059	0.141495	12	0	0	1	0	13	63	12.4752	1.17762e-20	18.9189	5	0.990099	1	6.0241	9	1.78218	0.999174	0.4558	182	36.0396	2.71527e-43
	High	t0_u	t0_t	0	0	-	-	-	-	-	-	-	-	-	-	-	-	-	-	-	1	-	-	-	1	-	-	-	1	-	-	-	-	1	-	-	-	1	-	-	-	1	-	-	-	1
		t1_u	t1_t	5	0	0	0	0	0	0	-	-	-	-	0	-	-	-	0	-	1	-	0	-	1	-	0	-	1	-	0	0	0	1	-	0	-	1	-	0	-	1	-	-	-	1
		t2_u	t2_t	501	9	1.79641	2.0595	53	10.5788	1.06	0	0	1	0	0	0	1	0	0	0	1	0	1	0.199601	0.234372	4	0	0	1	0	0	3	0.598802	0.695707	0.900901	5	0.998004	1	6.0241	8	1.59681	0.051642	0.40839	17	3.39321	0.711982
		t3_u	t3_t	1149	30	2.61097	6.86499	127	11.0531	2.54	0	0	1	0	0	0	1	0	0	0	1	0	1	0.0870322	0.475218	4	0	0	1	0	1	4	0.348129	0.974205	1.2012	12	1.04439	1	14.4578	9	0.78329	0.671247	0.20033	26	2.26284	0.999983
		t4_u	t4_t	3185	66	2.07221	15.103	375	11.7739	7.5	0	0	1	0	0	0	1	0	0	0	1	0	5	0.156986	0.0352063	20	2	0.0627943	1	0.668896	3	22	0.690738	0.769328	6.60661	21	0.659341	1	25.3012	24	0.753532	0.880058	0.192719	74	2.32339	1
		t5_u	t5_t	1206	30	2.48756	6.86499	130	10.7794	2.6	0	0	1	0	0	0	1	0	0	0	1	0	2	0.165837	0.136697	8	0	0	1	0	2	4	0.331675	0.97776	1.2012	10	0.829187	1	12.0482	14	1.16086	0.13608	0.296896	30	2.48756	0.997643
	Low	t0_u	t0_t	0		-	-	-	-	-	-	-	-	-	-	-	-	-	-	-	1	-		-	1	-		-	1	-			-	1	-		-	1	-		-	1	-	-	-	1
		t7.5_u	t7.5_t	0	0	-	-	-	-	-	-	-	-	-	-	-	-	-	-	-	1	-		-	1	-		-	1	-		0	-	1	-	0	-	1	-	0	-	1	-	-	-	1
		t9.0_u	t9.0_t	0	0	-	-	-	-	-	-	-	-	-	-	-	-	-	-	-	1	-		-	1	-		-	1	-		0	-	1	-	0	-	1	-	0	-	1	-	-	-	1
		t10.5_u	t10.5_t	1	0	0	0	0	0	0	0	-	-	-	0	-	-	-	0	-	1	-	0	-	1	-	0	-	1	-	0	0	0	1	-	0	-	1	-	0	-	1	-	-	-	1
		t12.0_u	t12.0_t	2	0	0	0	1	50	0.02	0	0	1	0	0	0	1	0	0	0	1	0	1	50	0.005	4	0	0	1	0	0	0	0	1	0	0	0	1	0	0	0	1	0	1	50	0.2512
Associated cell type											Keratinocytes				Muscle				Erythrocytes				T-cells				Macroph/dendritic
