# Supplementary material for: Confounding Factors in the Transcriptome Analysis of an In-Vivo Exposure Experiment
Source: PLoS One. 2016 Jan 20;11(1):e0145252. doi: 10.1371/journal.pone.0145252 (PMC4720430; doi:10.1371/journal.pone.0145252)
Supplement: S8 Table — (XLSX) [file pone.0145252.s012.xlsx]

## Sheet: Sheet1
Table S8. Differentially-expressed p53-responsive genes
Treatment		Contrast		DEGs		p53
						responsive genes
						45
	Dose			#	Overlap	% Overlap	% Fraction
Untreated	0	t0	t1	0	0	-	-
			t2	30	0	0	0
			t3	293	0	0	0
			t4	264	1	0.378788	2.22222
			t5	68	0	0	0
		t0	t7.5	1	0	0	0
			t9.0	3	0	0	0
			t10.5	16	0	0	0
			t12.0	47	0	0	0
Treated	High	t0	t1	161	2	1.24224	4.44444
			t2	3200	13	0.40625	28.8889
			t3	6466	19	0.293845	42.2222
			t4	8486	19	0.223898	42.2222
			t5	5649	18	0.31864	40
	Low	t0	t7.5	2	0	0	0
			t9.0	11	0	0	0
			t10.5	394	1	0.253807	2.22222
			t12.0	505	1	0.19802	2.22222
	High	t0_u	t0_t	0	0	-	-
		t1_u	t1_t	5	0	0	0
		t2_u	t2_t	501	1	0.199601	2.22222
		t3_u	t3_t	1149	6	0.522193	13.3333
		t4_u	t4_t	3185	5	0.156986	11.1111
		t5_u	t5_t	1206	10	0.829187	22.2222
	Low	t0_u	t0_t	0	2	-	-
		t7.5_u	t7.5_t	0	0	-	-
		t9.0_u	t9.0_t	0	0	-	-
		t10.5_u	t10.5_t	1	0	0	0
		t12.0_u	t12.0_t	2	0	0	0
